# Supplementary material for: EGFR-selective activation of CD27 co-stimulatory signaling by a bispecific antibody enhances anti-tumor activity of T cells
Source: Front Immunol. 2023 Jul 20;14:1191866. doi: 10.3389/fimmu.2023.1191866 (PMC10399592; doi:10.3389/fimmu.2023.1191866)
Supplement: Supplementary file 2 [file DataSheet_2.xlsx]

## Sheet: Tabel1
sample	Kolom1	samples	cancer type abbreviation	_primary_disease	EGFR	CD27	Subtype_Immune_Model_Based
TCGA-YZ-A980-01	TCGA-YZ-A980	TCGA-YZ-A980-01	UVM	uveal melanoma	7.62	5.76	Inflammatory (Immune C3)
TCGA-WC-A884-01	TCGA-WC-A884	TCGA-WC-A884-01	UVM	uveal melanoma	7.45	6.23	Inflammatory (Immune C3)
TCGA-VD-A8KG-01	TCGA-VD-A8KG	TCGA-VD-A8KG-01	UVM	uveal melanoma	7.41	5.3	Inflammatory (Immune C3)
TCGA-VD-AA8T-01	TCGA-VD-AA8T	TCGA-VD-AA8T-01	UVM	uveal melanoma	7.12	4.1	Lymphocyte Depleted (Immune C4)
TCGA-V4-A9EZ-01	TCGA-V4-A9EZ	TCGA-V4-A9EZ-01	UVM	uveal melanoma	7.09	5.53	Lymphocyte Depleted (Immune C4)
TCGA-WC-A87Y-01	TCGA-WC-A87Y	TCGA-WC-A87Y-01	UVM	uveal melanoma	7.04	8.26	Inflammatory (Immune C3)
TCGA-V4-A9F0-01	TCGA-V4-A9F0	TCGA-V4-A9F0-01	UVM	uveal melanoma	6.9	6.18	Inflammatory (Immune C3)
TCGA-V4-A9F8-01	TCGA-V4-A9F8	TCGA-V4-A9F8-01	UVM	uveal melanoma	6.77	4.36	Inflammatory (Immune C3)
TCGA-VD-A8KL-01	TCGA-VD-A8KL	TCGA-VD-A8KL-01	UVM	uveal melanoma	6.68	3.86	Lymphocyte Depleted (Immune C4)
TCGA-RZ-AB0B-01	TCGA-RZ-AB0B	TCGA-RZ-AB0B-01	UVM	uveal melanoma	6.65	5.25	Inflammatory (Immune C3)
TCGA-VD-AA8S-01	TCGA-VD-AA8S	TCGA-VD-AA8S-01	UVM	uveal melanoma	6.52	3.92	Lymphocyte Depleted (Immune C4)
TCGA-VD-AA8O-01	TCGA-VD-AA8O	TCGA-VD-AA8O-01	UVM	uveal melanoma	6.45	7.22	Inflammatory (Immune C3)
TCGA-V4-A9EO-01	TCGA-V4-A9EO	TCGA-V4-A9EO-01	UVM	uveal melanoma	6.35	3.63	Lymphocyte Depleted (Immune C4)
TCGA-YZ-A984-01	TCGA-YZ-A984	TCGA-YZ-A984-01	UVM	uveal melanoma	6.22	2.99	Inflammatory (Immune C3)
TCGA-V4-A9EQ-01	TCGA-V4-A9EQ	TCGA-V4-A9EQ-01	UVM	uveal melanoma	6.08	5.15	Lymphocyte Depleted (Immune C4)
TCGA-V4-A9F3-01	TCGA-V4-A9F3	TCGA-V4-A9F3-01	UVM	uveal melanoma	6.04	8.08	Inflammatory (Immune C3)
TCGA-VD-A8KN-01	TCGA-VD-A8KN	TCGA-VD-A8KN-01	UVM	uveal melanoma	5.94	7.76	Inflammatory (Immune C3)
TCGA-V4-A9EY-01	TCGA-V4-A9EY	TCGA-V4-A9EY-01	UVM	uveal melanoma	5.87	4.49	Lymphocyte Depleted (Immune C4)
TCGA-V4-A9ED-01	TCGA-V4-A9ED	TCGA-V4-A9ED-01	UVM	uveal melanoma	5.86	6.52	Inflammatory (Immune C3)
TCGA-WC-A87W-01	TCGA-WC-A87W	TCGA-WC-A87W-01	UVM	uveal melanoma	5.84	4	Inflammatory (Immune C3)
TCGA-V4-A9EI-01	TCGA-V4-A9EI	TCGA-V4-A9EI-01	UVM	uveal melanoma	5.8	6.09	Lymphocyte Depleted (Immune C4)
TCGA-V3-A9ZX-01	TCGA-V3-A9ZX	TCGA-V3-A9ZX-01	UVM	uveal melanoma	5.76	8.95	Inflammatory (Immune C3)
TCGA-V4-A9F4-01	TCGA-V4-A9F4	TCGA-V4-A9F4-01	UVM	uveal melanoma	5.58	4.23	Lymphocyte Depleted (Immune C4)
TCGA-V4-A9F5-01	TCGA-V4-A9F5	TCGA-V4-A9F5-01	UVM	uveal melanoma	5.56	3.55	Lymphocyte Depleted (Immune C4)
TCGA-WC-AA9E-01	TCGA-WC-AA9E	TCGA-WC-AA9E-01	UVM	uveal melanoma	5.54	5.85	Lymphocyte Depleted (Immune C4)
TCGA-VD-A8KM-01	TCGA-VD-A8KM	TCGA-VD-A8KM-01	UVM	uveal melanoma	5.52	10.23	Inflammatory (Immune C3)
TCGA-VD-AA8R-01	TCGA-VD-AA8R	TCGA-VD-AA8R-01	UVM	uveal melanoma	5.38	2.5	Immunologically Quiet (Immune C5)
TCGA-VD-A8K8-01	TCGA-VD-A8K8	TCGA-VD-A8K8-01	UVM	uveal melanoma	5.3	8.67	Inflammatory (Immune C3)
TCGA-VD-A8KA-01	TCGA-VD-A8KA	TCGA-VD-A8KA-01	UVM	uveal melanoma	5.28	3.38	Lymphocyte Depleted (Immune C4)
TCGA-VD-A8KJ-01	TCGA-VD-A8KJ	TCGA-VD-A8KJ-01	UVM	uveal melanoma	5.27	2.81	Lymphocyte Depleted (Immune C4)
TCGA-V4-A9EE-01	TCGA-V4-A9EE	TCGA-V4-A9EE-01	UVM	uveal melanoma	5.19	7.11	Lymphocyte Depleted (Immune C4)
TCGA-WC-A883-01	TCGA-WC-A883	TCGA-WC-A883-01	UVM	uveal melanoma	5.19	3.2	Lymphocyte Depleted (Immune C4)
TCGA-VD-A8KF-01	TCGA-VD-A8KF	TCGA-VD-A8KF-01	UVM	uveal melanoma	5.17	4.69	Lymphocyte Depleted (Immune C4)
TCGA-VD-A8KE-01	TCGA-VD-A8KE	TCGA-VD-A8KE-01	UVM	uveal melanoma	5.17	2.77	Lymphocyte Depleted (Immune C4)
TCGA-V4-A9EH-01	TCGA-V4-A9EH	TCGA-V4-A9EH-01	UVM	uveal melanoma	5.14	5.51	Lymphocyte Depleted (Immune C4)
TCGA-V4-A9F7-01	TCGA-V4-A9F7	TCGA-V4-A9F7-01	UVM	uveal melanoma	5.07	2.01	Lymphocyte Depleted (Immune C4)
TCGA-VD-A8KD-01	TCGA-VD-A8KD	TCGA-VD-A8KD-01	UVM	uveal melanoma	5.01	9.73	Inflammatory (Immune C3)
TCGA-VD-AA8M-01	TCGA-VD-AA8M	TCGA-VD-AA8M-01	UVM	uveal melanoma	4.99	3.37	Inflammatory (Immune C3)
TCGA-V4-A9EM-01	TCGA-V4-A9EM	TCGA-V4-A9EM-01	UVM	uveal melanoma	4.96	4.29	Lymphocyte Depleted (Immune C4)
TCGA-V4-A9ET-01	TCGA-V4-A9ET	TCGA-V4-A9ET-01	UVM	uveal melanoma	4.95	1.48	Lymphocyte Depleted (Immune C4)
TCGA-V4-A9EV-01	TCGA-V4-A9EV	TCGA-V4-A9EV-01	UVM	uveal melanoma	4.92	9.83	Inflammatory (Immune C3)
TCGA-V4-A9EW-01	TCGA-V4-A9EW	TCGA-V4-A9EW-01	UVM	uveal melanoma	4.89	4.01	Inflammatory (Immune C3)
TCGA-V4-A9E9-01	TCGA-V4-A9E9	TCGA-V4-A9E9-01	UVM	uveal melanoma	4.88	2.69	Lymphocyte Depleted (Immune C4)
TCGA-YZ-A983-01	TCGA-YZ-A983	TCGA-YZ-A983-01	UVM	uveal melanoma	4.87	3.02	Lymphocyte Depleted (Immune C4)
TCGA-V4-A9EU-01	TCGA-V4-A9EU	TCGA-V4-A9EU-01	UVM	uveal melanoma	4.86	4.9	Inflammatory (Immune C3)
TCGA-YZ-A985-01	TCGA-YZ-A985	TCGA-YZ-A985-01	UVM	uveal melanoma	4.82	4.62	Lymphocyte Depleted (Immune C4)
TCGA-WC-A880-01	TCGA-WC-A880	TCGA-WC-A880-01	UVM	uveal melanoma	4.81	3.08	Lymphocyte Depleted (Immune C4)
TCGA-V4-A9F2-01	TCGA-V4-A9F2	TCGA-V4-A9F2-01	UVM	uveal melanoma	4.78	5.56	Inflammatory (Immune C3)
TCGA-V4-A9EX-01	TCGA-V4-A9EX	TCGA-V4-A9EX-01	UVM	uveal melanoma	4.73	3.93	Lymphocyte Depleted (Immune C4)
TCGA-V4-A9F1-01	TCGA-V4-A9F1	TCGA-V4-A9F1-01	UVM	uveal melanoma	4.68	4.29	Lymphocyte Depleted (Immune C4)
TCGA-V4-A9E7-01	TCGA-V4-A9E7	TCGA-V4-A9E7-01	UVM	uveal melanoma	4.67	4.24	Lymphocyte Depleted (Immune C4)
TCGA-VD-A8KB-01	TCGA-VD-A8KB	TCGA-VD-A8KB-01	UVM	uveal melanoma	4.67	2.75	Lymphocyte Depleted (Immune C4)
TCGA-WC-A882-01	TCGA-WC-A882	TCGA-WC-A882-01	UVM	uveal melanoma	4.58	5.54	Inflammatory (Immune C3)
TCGA-VD-A8KI-01	TCGA-VD-A8KI	TCGA-VD-A8KI-01	UVM	uveal melanoma	4.54	6.49	Lymphocyte Depleted (Immune C4)
TCGA-V4-A9EF-01	TCGA-V4-A9EF	TCGA-V4-A9EF-01	UVM	uveal melanoma	4.53	4.37	Lymphocyte Depleted (Immune C4)
TCGA-V4-A9ES-01	TCGA-V4-A9ES	TCGA-V4-A9ES-01	UVM	uveal melanoma	4.47	3.73	Lymphocyte Depleted (Immune C4)
TCGA-V4-A9E8-01	TCGA-V4-A9E8	TCGA-V4-A9E8-01	UVM	uveal melanoma	4.44	7.91	Inflammatory (Immune C3)
TCGA-V4-A9EL-01	TCGA-V4-A9EL	TCGA-V4-A9EL-01	UVM	uveal melanoma	4.43	7.96	Lymphocyte Depleted (Immune C4)
TCGA-VD-AA8Q-01	TCGA-VD-AA8Q	TCGA-VD-AA8Q-01	UVM	uveal melanoma	4.43	5.69	Inflammatory (Immune C3)
TCGA-V4-A9EJ-01	TCGA-V4-A9EJ	TCGA-V4-A9EJ-01	UVM	uveal melanoma	4.41	3.68	Lymphocyte Depleted (Immune C4)
TCGA-WC-A885-01	TCGA-WC-A885	TCGA-WC-A885-01	UVM	uveal melanoma	4.41	2.86	Lymphocyte Depleted (Immune C4)
TCGA-V3-A9ZY-01	TCGA-V3-A9ZY	TCGA-V3-A9ZY-01	UVM	uveal melanoma	4.32	4.29	Lymphocyte Depleted (Immune C4)
TCGA-V4-A9E5-01	TCGA-V4-A9E5	TCGA-V4-A9E5-01	UVM	uveal melanoma	4.32	3.47	Lymphocyte Depleted (Immune C4)
TCGA-YZ-A982-01	TCGA-YZ-A982	TCGA-YZ-A982-01	UVM	uveal melanoma	4.29	3.75	Immunologically Quiet (Immune C5)
TCGA-WC-A87U-01	TCGA-WC-A87U	TCGA-WC-A87U-01	UVM	uveal melanoma	4.27	2.87	Lymphocyte Depleted (Immune C4)
TCGA-WC-A87T-01	TCGA-WC-A87T	TCGA-WC-A87T-01	UVM	uveal melanoma	4.24	3.72	Lymphocyte Depleted (Immune C4)
TCGA-VD-A8KK-01	TCGA-VD-A8KK	TCGA-VD-A8KK-01	UVM	uveal melanoma	4.23	6.28	Inflammatory (Immune C3)
TCGA-VD-AA8N-01	TCGA-VD-AA8N	TCGA-VD-AA8N-01	UVM	uveal melanoma	4.19	7.73	Inflammatory (Immune C3)
TCGA-VD-AA8P-01	TCGA-VD-AA8P	TCGA-VD-AA8P-01	UVM	uveal melanoma	4.13	3.83	Inflammatory (Immune C3)
TCGA-VD-A8K7-01	TCGA-VD-A8K7	TCGA-VD-A8K7-01	UVM	uveal melanoma	3.99	3.1	Lymphocyte Depleted (Immune C4)
TCGA-V4-A9EA-01	TCGA-V4-A9EA	TCGA-V4-A9EA-01	UVM	uveal melanoma	3.97	1.3	Lymphocyte Depleted (Immune C4)
TCGA-WC-A881-01	TCGA-WC-A881	TCGA-WC-A881-01	UVM	uveal melanoma	3.87	5.27	Lymphocyte Depleted (Immune C4)
TCGA-VD-A8KH-01	TCGA-VD-A8KH	TCGA-VD-A8KH-01	UVM	uveal melanoma	3.86	3.15	Lymphocyte Depleted (Immune C4)
TCGA-WC-AA9A-01	TCGA-WC-AA9A	TCGA-WC-AA9A-01	UVM	uveal melanoma	3.77	4.56	Lymphocyte Depleted (Immune C4)
TCGA-VD-A8KO-01	TCGA-VD-A8KO	TCGA-VD-A8KO-01	UVM	uveal melanoma	3.57	2.92	Lymphocyte Depleted (Immune C4)
TCGA-V4-A9EK-01	TCGA-V4-A9EK	TCGA-V4-A9EK-01	UVM	uveal melanoma	3.31	6.81	Inflammatory (Immune C3)
TCGA-WC-A888-01	TCGA-WC-A888	TCGA-WC-A888-01	UVM	uveal melanoma	3.11	9.94	Inflammatory (Immune C3)
TCGA-V4-A9EC-01	TCGA-V4-A9EC	TCGA-V4-A9EC-01	UVM	uveal melanoma	3.05	2.47	Lymphocyte Depleted (Immune C4)
TCGA-VD-A8K9-01	TCGA-VD-A8K9	TCGA-VD-A8K9-01	UVM	uveal melanoma	3.02	3.39	Lymphocyte Depleted (Immune C4)
TCGA-WC-A88A-01	TCGA-WC-A88A	TCGA-WC-A88A-01	UVM	uveal melanoma	2.04	4.3	Lymphocyte Depleted (Immune C4)
TCGA-N5-A4RO-01	TCGA-N5-A4RO	TCGA-N5-A4RO-01	UCS	uterine carcinosarcoma	11.34	1.43	Wound Healing (Immune C1)
TCGA-N6-A4V9-01	TCGA-N6-A4V9	TCGA-N6-A4V9-01	UCS	uterine carcinosarcoma	11.25	2.34	IFN-gamma Dominant (Immune C2)
TCGA-N5-A4RU-01	TCGA-N5-A4RU	TCGA-N5-A4RU-01	UCS	uterine carcinosarcoma	10.58	5.25	Wound Healing (Immune C1)
TCGA-ND-A4WF-01	TCGA-ND-A4WF	TCGA-ND-A4WF-01	UCS	uterine carcinosarcoma	10.55	5.57	Wound Healing (Immune C1)
TCGA-NF-A4WU-01	TCGA-NF-A4WU	TCGA-NF-A4WU-01	UCS	uterine carcinosarcoma	10.29	4	Wound Healing (Immune C1)
TCGA-N5-A4RV-01	TCGA-N5-A4RV	TCGA-N5-A4RV-01	UCS	uterine carcinosarcoma	9.56	4.23	Wound Healing (Immune C1)
TCGA-N9-A4PZ-01	TCGA-N9-A4PZ	TCGA-N9-A4PZ-01	UCS	uterine carcinosarcoma	9.54	4.09	IFN-gamma Dominant (Immune C2)
TCGA-NF-A4WX-01	TCGA-NF-A4WX	TCGA-NF-A4WX-01	UCS	uterine carcinosarcoma	9.42	4.1	Wound Healing (Immune C1)
TCGA-NA-A4R0-01	TCGA-NA-A4R0	TCGA-NA-A4R0-01	UCS	uterine carcinosarcoma	9.4	7.91	IFN-gamma Dominant (Immune C2)
TCGA-NG-A4VU-01	TCGA-NG-A4VU	TCGA-NG-A4VU-01	UCS	uterine carcinosarcoma	9.35	2.21	Lymphocyte Depleted (Immune C4)
TCGA-N5-A59E-01	TCGA-N5-A59E	TCGA-N5-A59E-01	UCS	uterine carcinosarcoma	9.29	5.74	Wound Healing (Immune C1)
TCGA-NA-A4QV-01	TCGA-NA-A4QV	TCGA-NA-A4QV-01	UCS	uterine carcinosarcoma	9.15	4.13	Wound Healing (Immune C1)
TCGA-N8-A4PP-01	TCGA-N8-A4PP	TCGA-N8-A4PP-01	UCS	uterine carcinosarcoma	9.1	6.03	IFN-gamma Dominant (Immune C2)
TCGA-NF-A5CP-01	TCGA-NF-A5CP	TCGA-NF-A5CP-01	UCS	uterine carcinosarcoma	9.02	5.12	IFN-gamma Dominant (Immune C2)
TCGA-N8-A4PO-01	TCGA-N8-A4PO	TCGA-N8-A4PO-01	UCS	uterine carcinosarcoma	9.01	5.01	Wound Healing (Immune C1)
TCGA-NG-A4VW-01	TCGA-NG-A4VW	TCGA-NG-A4VW-01	UCS	uterine carcinosarcoma	8.93	2.41	Wound Healing (Immune C1)
TCGA-N6-A4VG-01	TCGA-N6-A4VG	TCGA-N6-A4VG-01	UCS	uterine carcinosarcoma	8.89	5.74	Wound Healing (Immune C1)
TCGA-N5-A4RM-01	TCGA-N5-A4RM	TCGA-N5-A4RM-01	UCS	uterine carcinosarcoma	8.89	5.4	Wound Healing (Immune C1)
TCGA-N8-A4PQ-01	TCGA-N8-A4PQ	TCGA-N8-A4PQ-01	UCS	uterine carcinosarcoma	8.88	6.5	IFN-gamma Dominant (Immune C2)
TCGA-NA-A5I1-01	TCGA-NA-A5I1	TCGA-NA-A5I1-01	UCS	uterine carcinosarcoma	8.82	4.99	Wound Healing (Immune C1)
TCGA-N5-A4RT-01	TCGA-N5-A4RT	TCGA-N5-A4RT-01	UCS	uterine carcinosarcoma	8.71	1.93	IFN-gamma Dominant (Immune C2)
TCGA-NA-A4QY-01	TCGA-NA-A4QY	TCGA-NA-A4QY-01	UCS	uterine carcinosarcoma	8.64	1.94	Wound Healing (Immune C1)
TCGA-N8-A4PL-01	TCGA-N8-A4PL	TCGA-N8-A4PL-01	UCS	uterine carcinosarcoma	8.61	2.17	Wound Healing (Immune C1)
TCGA-N5-A4R8-01	TCGA-N5-A4R8	TCGA-N5-A4R8-01	UCS	uterine carcinosarcoma	8.36	3.22	Wound Healing (Immune C1)
TCGA-ND-A4WC-01	TCGA-ND-A4WC	TCGA-ND-A4WC-01	UCS	uterine carcinosarcoma	8.35	6	IFN-gamma Dominant (Immune C2)
TCGA-N6-A4VD-01	TCGA-N6-A4VD	TCGA-N6-A4VD-01	UCS	uterine carcinosarcoma	8.23	5.35	Wound Healing (Immune C1)
TCGA-N9-A4Q3-01	TCGA-N9-A4Q3	TCGA-N9-A4Q3-01	UCS	uterine carcinosarcoma	8.22	6.07	Wound Healing (Immune C1)
TCGA-N8-A4PI-01	TCGA-N8-A4PI	TCGA-N8-A4PI-01	UCS	uterine carcinosarcoma	8.19	2.42	Lymphocyte Depleted (Immune C4)
TCGA-QM-A5NM-01	TCGA-QM-A5NM	TCGA-QM-A5NM-01	UCS	uterine carcinosarcoma	8.17	3.38	Wound Healing (Immune C1)
TCGA-NF-A4X2-01	TCGA-NF-A4X2	TCGA-NF-A4X2-01	UCS	uterine carcinosarcoma	8.15	2.96	Wound Healing (Immune C1)
TCGA-N6-A4VE-01	TCGA-N6-A4VE	TCGA-N6-A4VE-01	UCS	uterine carcinosarcoma	8.14	3.72	IFN-gamma Dominant (Immune C2)
TCGA-N9-A4Q8-01	TCGA-N9-A4Q8	TCGA-N9-A4Q8-01	UCS	uterine carcinosarcoma	8.11	3.5	Wound Healing (Immune C1)
TCGA-N8-A56S-01	TCGA-N8-A56S	TCGA-N8-A56S-01	UCS	uterine carcinosarcoma	8.07	3.78	Wound Healing (Immune C1)
TCGA-N6-A4VF-01	TCGA-N6-A4VF	TCGA-N6-A4VF-01	UCS	uterine carcinosarcoma	7.94	8.64	Wound Healing (Immune C1)
TCGA-NA-A4QX-01	TCGA-NA-A4QX	TCGA-NA-A4QX-01	UCS	uterine carcinosarcoma	7.72	3.24	Wound Healing (Immune C1)
TCGA-N8-A4PN-01	TCGA-N8-A4PN	TCGA-N8-A4PN-01	UCS	uterine carcinosarcoma	7.68	3.78	Wound Healing (Immune C1)
TCGA-N7-A4Y5-01	TCGA-N7-A4Y5	TCGA-N7-A4Y5-01	UCS	uterine carcinosarcoma	7.61	2.94	Wound Healing (Immune C1)
TCGA-N9-A4Q4-01	TCGA-N9-A4Q4	TCGA-N9-A4Q4-01	UCS	uterine carcinosarcoma	7.51	4.19	Wound Healing (Immune C1)
TCGA-ND-A4W6-01	TCGA-ND-A4W6	TCGA-ND-A4W6-01	UCS	uterine carcinosarcoma	7.32	6.85	Wound Healing (Immune C1)
TCGA-N5-A4RJ-01	TCGA-N5-A4RJ	TCGA-N5-A4RJ-01	UCS	uterine carcinosarcoma	7.31	5.39	Wound Healing (Immune C1)
TCGA-N5-A4RF-01	TCGA-N5-A4RF	TCGA-N5-A4RF-01	UCS	uterine carcinosarcoma	7.28	3.57	IFN-gamma Dominant (Immune C2)
TCGA-N5-A4RN-01	TCGA-N5-A4RN	TCGA-N5-A4RN-01	UCS	uterine carcinosarcoma	7.25	3.06	Wound Healing (Immune C1)
TCGA-N5-A4RD-01	TCGA-N5-A4RD	TCGA-N5-A4RD-01	UCS	uterine carcinosarcoma	7.12	3.31	Wound Healing (Immune C1)
TCGA-NA-A4QW-01	TCGA-NA-A4QW	TCGA-NA-A4QW-01	UCS	uterine carcinosarcoma	7.11	5.56	Wound Healing (Immune C1)
TCGA-QN-A5NN-01	TCGA-QN-A5NN	TCGA-QN-A5NN-01	UCS	uterine carcinosarcoma	7.07	2.2	IFN-gamma Dominant (Immune C2)
TCGA-N7-A59B-01	TCGA-N7-A59B	TCGA-N7-A59B-01	UCS	uterine carcinosarcoma	7.05	5.63	IFN-gamma Dominant (Immune C2)
TCGA-N6-A4VC-01	TCGA-N6-A4VC	TCGA-N6-A4VC-01	UCS	uterine carcinosarcoma	6.91	4.85	Wound Healing (Immune C1)
TCGA-NA-A4R1-01	TCGA-NA-A4R1	TCGA-NA-A4R1-01	UCS	uterine carcinosarcoma	6.91	0.66	Wound Healing (Immune C1)
TCGA-N5-A4RA-01	TCGA-N5-A4RA	TCGA-N5-A4RA-01	UCS	uterine carcinosarcoma	6.84	5.18	Wound Healing (Immune C1)
TCGA-N9-A4Q7-01	TCGA-N9-A4Q7	TCGA-N9-A4Q7-01	UCS	uterine carcinosarcoma	6.48	9.99	IFN-gamma Dominant (Immune C2)
TCGA-N9-A4Q1-01	TCGA-N9-A4Q1	TCGA-N9-A4Q1-01	UCS	uterine carcinosarcoma	6.24	7.43	Wound Healing (Immune C1)
TCGA-N7-A4Y8-01	TCGA-N7-A4Y8	TCGA-N7-A4Y8-01	UCS	uterine carcinosarcoma	6.03	5.16	Wound Healing (Immune C1)
TCGA-N5-A4RS-01	TCGA-N5-A4RS	TCGA-N5-A4RS-01	UCS	uterine carcinosarcoma	6.01	4.31	Wound Healing (Immune C1)
TCGA-ND-A4WA-01	TCGA-ND-A4WA	TCGA-ND-A4WA-01	UCS	uterine carcinosarcoma	5.97	3.13	Wound Healing (Immune C1)
TCGA-N8-A4PM-01	TCGA-N8-A4PM	TCGA-N8-A4PM-01	UCS	uterine carcinosarcoma	5.86	3.46	Wound Healing (Immune C1)
TCGA-N5-A59F-01	TCGA-N5-A59F	TCGA-N5-A59F-01	UCS	uterine carcinosarcoma	5.81	6.48	Wound Healing (Immune C1)
TCGA-N7-A4Y0-01	TCGA-N7-A4Y0	TCGA-N7-A4Y0-01	UCS	uterine carcinosarcoma	3.4	3.76	IFN-gamma Dominant (Immune C2)
TCGA-BK-A0CC-01	TCGA-BK-A0CC	TCGA-BK-A0CC-01	UCEC	uterine corpus endometrioid carcinoma	13.72	3.9	Wound Healing (Immune C1)
TCGA-AJ-A23N-01	TCGA-AJ-A23N	TCGA-AJ-A23N-01	UCEC	uterine corpus endometrioid carcinoma	10.79	5.77	Wound Healing (Immune C1)
TCGA-D1-A16N-01	TCGA-D1-A16N	TCGA-D1-A16N-01	UCEC	uterine corpus endometrioid carcinoma	10.75	5.78	IFN-gamma Dominant (Immune C2)
TCGA-A5-A0G3-01	TCGA-A5-A0G3	TCGA-A5-A0G3-01	UCEC	uterine corpus endometrioid carcinoma	10.75	4.73	IFN-gamma Dominant (Immune C2)
TCGA-BG-A222-01	TCGA-BG-A222	TCGA-BG-A222-01	UCEC	uterine corpus endometrioid carcinoma	10.59	5.57	IFN-gamma Dominant (Immune C2)
TCGA-BK-A13C-01	TCGA-BK-A13C	TCGA-BK-A13C-01	UCEC	uterine corpus endometrioid carcinoma	10.41	7.61	Inflammatory (Immune C3)
TCGA-EY-A1GU-01	TCGA-EY-A1GU	TCGA-EY-A1GU-01	UCEC	uterine corpus endometrioid carcinoma	10.39	5.11	Inflammatory (Immune C3)
TCGA-D1-A17R-01	TCGA-D1-A17R	TCGA-D1-A17R-01	UCEC	uterine corpus endometrioid carcinoma	10.37	4.72	Wound Healing (Immune C1)
TCGA-FI-A2D5-01	TCGA-FI-A2D5	TCGA-FI-A2D5-01	UCEC	uterine corpus endometrioid carcinoma	10.35	5.79	Wound Healing (Immune C1)
TCGA-B5-A1MV-01	TCGA-B5-A1MV	TCGA-B5-A1MV-01	UCEC	uterine corpus endometrioid carcinoma	10.28	5.36	Wound Healing (Immune C1)
TCGA-D1-A1NY-01	TCGA-D1-A1NY	TCGA-D1-A1NY-01	UCEC	uterine corpus endometrioid carcinoma	10.18	5.19	IFN-gamma Dominant (Immune C2)
TCGA-E6-A1M0-11	TCGA-E6-A1M0	TCGA-E6-A1M0-11	UCEC	uterine corpus endometrioid carcinoma	10.16	4.08
TCGA-AJ-A6NU-01	TCGA-AJ-A6NU	TCGA-AJ-A6NU-01	UCEC	uterine corpus endometrioid carcinoma	10.15	6.43	IFN-gamma Dominant (Immune C2)
TCGA-FI-A2D2-01	TCGA-FI-A2D2	TCGA-FI-A2D2-01	UCEC	uterine corpus endometrioid carcinoma	10.12	4.37	Lymphocyte Depleted (Immune C4)
TCGA-EY-A212-01	TCGA-EY-A212	TCGA-EY-A212-01	UCEC	uterine corpus endometrioid carcinoma	10.12	4.3	IFN-gamma Dominant (Immune C2)
TCGA-B5-A11E-01	TCGA-B5-A11E	TCGA-B5-A11E-01	UCEC	uterine corpus endometrioid carcinoma	10.07	6.62	Wound Healing (Immune C1)
TCGA-A5-A1OK-01	TCGA-A5-A1OK	TCGA-A5-A1OK-01	UCEC	uterine corpus endometrioid carcinoma	10.07	5.32	Inflammatory (Immune C3)
TCGA-D1-A0ZS-01	TCGA-D1-A0ZS	TCGA-D1-A0ZS-01	UCEC	uterine corpus endometrioid carcinoma	10.07	3.71	Wound Healing (Immune C1)
TCGA-D1-A16E-01	TCGA-D1-A16E	TCGA-D1-A16E-01	UCEC	uterine corpus endometrioid carcinoma	10.05	5.99	IFN-gamma Dominant (Immune C2)
TCGA-BK-A4ZD-11	TCGA-BK-A4ZD	TCGA-BK-A4ZD-11	UCEC	uterine corpus endometrioid carcinoma	10.04	5.71
TCGA-BG-A18A-01	TCGA-BG-A18A	TCGA-BG-A18A-01	UCEC	uterine corpus endometrioid carcinoma	10.03	6.3	Inflammatory (Immune C3)
TCGA-BG-A3EW-01	TCGA-BG-A3EW	TCGA-BG-A3EW-01	UCEC	uterine corpus endometrioid carcinoma	10.02	5.87	Wound Healing (Immune C1)
TCGA-D1-A175-01	TCGA-D1-A175	TCGA-D1-A175-01	UCEC	uterine corpus endometrioid carcinoma	10.02	5.74	Wound Healing (Immune C1)
TCGA-D1-A15X-01	TCGA-D1-A15X	TCGA-D1-A15X-01	UCEC	uterine corpus endometrioid carcinoma	10	7.93	IFN-gamma Dominant (Immune C2)
TCGA-D1-A163-01	TCGA-D1-A163	TCGA-D1-A163-01	UCEC	uterine corpus endometrioid carcinoma	10	7.2	Wound Healing (Immune C1)
TCGA-B5-A0JT-01	TCGA-B5-A0JT	TCGA-B5-A0JT-01	UCEC	uterine corpus endometrioid carcinoma	10	5	Wound Healing (Immune C1)
TCGA-AJ-A2QM-01	TCGA-AJ-A2QM	TCGA-AJ-A2QM-01	UCEC	uterine corpus endometrioid carcinoma	9.97	2.93	IFN-gamma Dominant (Immune C2)
TCGA-4E-A92E-01	TCGA-4E-A92E	TCGA-4E-A92E-01	UCEC	uterine corpus endometrioid carcinoma	9.96	7.17	IFN-gamma Dominant (Immune C2)
TCGA-EY-A2OM-01	TCGA-EY-A2OM	TCGA-EY-A2OM-01	UCEC	uterine corpus endometrioid carcinoma	9.96	3.76	Wound Healing (Immune C1)
TCGA-BG-A187-01	TCGA-BG-A187	TCGA-BG-A187-01	UCEC	uterine corpus endometrioid carcinoma	9.95	5.81	Inflammatory (Immune C3)
TCGA-D1-A16F-01	TCGA-D1-A16F	TCGA-D1-A16F-01	UCEC	uterine corpus endometrioid carcinoma	9.92	6.21	Wound Healing (Immune C1)
TCGA-EO-A3AS-01	TCGA-EO-A3AS	TCGA-EO-A3AS-01	UCEC	uterine corpus endometrioid carcinoma	9.86	7.16	Wound Healing (Immune C1)
TCGA-AJ-A2QN-01	TCGA-AJ-A2QN	TCGA-AJ-A2QN-01	UCEC	uterine corpus endometrioid carcinoma	9.86	4.27	Wound Healing (Immune C1)
TCGA-D1-A17B-01	TCGA-D1-A17B	TCGA-D1-A17B-01	UCEC	uterine corpus endometrioid carcinoma	9.85	8.66	Inflammatory (Immune C3)
TCGA-AJ-A3NG-01	TCGA-AJ-A3NG	TCGA-AJ-A3NG-01	UCEC	uterine corpus endometrioid carcinoma	9.85	4.79	Wound Healing (Immune C1)
TCGA-AX-A05U-01	TCGA-AX-A05U	TCGA-AX-A05U-01	UCEC	uterine corpus endometrioid carcinoma	9.85	3.64	Wound Healing (Immune C1)
TCGA-B5-A11M-01	TCGA-B5-A11M	TCGA-B5-A11M-01	UCEC	uterine corpus endometrioid carcinoma	9.84	6.54	Inflammatory (Immune C3)
TCGA-FI-A2D0-01	TCGA-FI-A2D0	TCGA-FI-A2D0-01	UCEC	uterine corpus endometrioid carcinoma	9.84	5.38	IFN-gamma Dominant (Immune C2)
TCGA-AW-A1PO-01	TCGA-AW-A1PO	TCGA-AW-A1PO-01	UCEC	uterine corpus endometrioid carcinoma	9.83	2.59	IFN-gamma Dominant (Immune C2)
TCGA-EY-A1GH-01	TCGA-EY-A1GH	TCGA-EY-A1GH-01	UCEC	uterine corpus endometrioid carcinoma	9.82	4.58	IFN-gamma Dominant (Immune C2)
TCGA-D1-A0ZN-01	TCGA-D1-A0ZN	TCGA-D1-A0ZN-01	UCEC	uterine corpus endometrioid carcinoma	9.8	6.65	Inflammatory (Immune C3)
TCGA-AJ-A3TW-01	TCGA-AJ-A3TW	TCGA-AJ-A3TW-01	UCEC	uterine corpus endometrioid carcinoma	9.79	6.31	IFN-gamma Dominant (Immune C2)
TCGA-BG-A2L7-01	TCGA-BG-A2L7	TCGA-BG-A2L7-01	UCEC	uterine corpus endometrioid carcinoma	9.76	8.4	IFN-gamma Dominant (Immune C2)
TCGA-KP-A3W0-01	TCGA-KP-A3W0	TCGA-KP-A3W0-01	UCEC	uterine corpus endometrioid carcinoma	9.76	6.72	Wound Healing (Immune C1)
TCGA-B5-A1MY-01	TCGA-B5-A1MY	TCGA-B5-A1MY-01	UCEC	uterine corpus endometrioid carcinoma	9.74	5.09	IFN-gamma Dominant (Immune C2)
TCGA-BG-A0M6-01	TCGA-BG-A0M6	TCGA-BG-A0M6-01	UCEC	uterine corpus endometrioid carcinoma	9.74	4.39	Wound Healing (Immune C1)
TCGA-B5-A0JN-01	TCGA-B5-A0JN	TCGA-B5-A0JN-01	UCEC	uterine corpus endometrioid carcinoma	9.73	4.52	IFN-gamma Dominant (Immune C2)
TCGA-AJ-A2QK-01	TCGA-AJ-A2QK	TCGA-AJ-A2QK-01	UCEC	uterine corpus endometrioid carcinoma	9.72	8.19	IFN-gamma Dominant (Immune C2)
TCGA-EO-A22R-01	TCGA-EO-A22R	TCGA-EO-A22R-01	UCEC	uterine corpus endometrioid carcinoma	9.71	6.24	Wound Healing (Immune C1)
TCGA-D1-A17Q-01	TCGA-D1-A17Q	TCGA-D1-A17Q-01	UCEC	uterine corpus endometrioid carcinoma	9.69	5.73	Inflammatory (Immune C3)
TCGA-BK-A0CA-01	TCGA-BK-A0CA	TCGA-BK-A0CA-01	UCEC	uterine corpus endometrioid carcinoma	9.68	5.21	Wound Healing (Immune C1)
TCGA-D1-A103-01	TCGA-D1-A103	TCGA-D1-A103-01	UCEC	uterine corpus endometrioid carcinoma	9.67	7.32	IFN-gamma Dominant (Immune C2)
TCGA-D1-A17U-01	TCGA-D1-A17U	TCGA-D1-A17U-01	UCEC	uterine corpus endometrioid carcinoma	9.66	6.45	Wound Healing (Immune C1)
TCGA-AX-A3FS-01	TCGA-AX-A3FS	TCGA-AX-A3FS-01	UCEC	uterine corpus endometrioid carcinoma	9.66	5.76	IFN-gamma Dominant (Immune C2)
TCGA-B5-A11S-01	TCGA-B5-A11S	TCGA-B5-A11S-01	UCEC	uterine corpus endometrioid carcinoma	9.66	5.37	Wound Healing (Immune C1)
TCGA-AX-A2HD-01	TCGA-AX-A2HD	TCGA-AX-A2HD-01	UCEC	uterine corpus endometrioid carcinoma	9.64	6	Wound Healing (Immune C1)
TCGA-D1-A15W-01	TCGA-D1-A15W	TCGA-D1-A15W-01	UCEC	uterine corpus endometrioid carcinoma	9.58	6.07	Wound Healing (Immune C1)
TCGA-AX-A1CI-11	TCGA-AX-A1CI	TCGA-AX-A1CI-11	UCEC	uterine corpus endometrioid carcinoma	9.58	4.86
TCGA-A5-A7WJ-01	TCGA-A5-A7WJ	TCGA-A5-A7WJ-01	UCEC	uterine corpus endometrioid carcinoma	9.58	4.1	IFN-gamma Dominant (Immune C2)
TCGA-AX-A1CF-11	TCGA-AX-A1CF	TCGA-AX-A1CF-11	UCEC	uterine corpus endometrioid carcinoma	9.56	6.1
TCGA-AJ-A3IA-01	TCGA-AJ-A3IA	TCGA-AJ-A3IA-01	UCEC	uterine corpus endometrioid carcinoma	9.55	6.85	IFN-gamma Dominant (Immune C2)
TCGA-EO-A22T-01	TCGA-EO-A22T	TCGA-EO-A22T-01	UCEC	uterine corpus endometrioid carcinoma	9.54	7.25	Wound Healing (Immune C1)
TCGA-D1-A169-01	TCGA-D1-A169	TCGA-D1-A169-01	UCEC	uterine corpus endometrioid carcinoma	9.52	7.76	Inflammatory (Immune C3)
TCGA-B5-A0K1-01	TCGA-B5-A0K1	TCGA-B5-A0K1-01	UCEC	uterine corpus endometrioid carcinoma	9.52	4.34	Wound Healing (Immune C1)
TCGA-D1-A2G6-01	TCGA-D1-A2G6	TCGA-D1-A2G6-01	UCEC	uterine corpus endometrioid carcinoma	9.5	5.75	Wound Healing (Immune C1)
TCGA-BG-A0RY-01	TCGA-BG-A0RY	TCGA-BG-A0RY-01	UCEC	uterine corpus endometrioid carcinoma	9.48	4.42	Lymphocyte Depleted (Immune C4)
TCGA-EC-A1QX-01	TCGA-EC-A1QX	TCGA-EC-A1QX-01	UCEC	uterine corpus endometrioid carcinoma	9.47	7.44	Wound Healing (Immune C1)
TCGA-EY-A1GF-01	TCGA-EY-A1GF	TCGA-EY-A1GF-01	UCEC	uterine corpus endometrioid carcinoma	9.44	6.64	Wound Healing (Immune C1)
TCGA-FI-A2EU-01	TCGA-FI-A2EU	TCGA-FI-A2EU-01	UCEC	uterine corpus endometrioid carcinoma	9.44	4.43	IFN-gamma Dominant (Immune C2)
TCGA-DI-A2QU-11	TCGA-DI-A2QU	TCGA-DI-A2QU-11	UCEC	uterine corpus endometrioid carcinoma	9.44	3.76
TCGA-AX-A1CC-01	TCGA-AX-A1CC	TCGA-AX-A1CC-01	UCEC	uterine corpus endometrioid carcinoma	9.41	7.9	IFN-gamma Dominant (Immune C2)
TCGA-AJ-A3BH-01	TCGA-AJ-A3BH	TCGA-AJ-A3BH-01	UCEC	uterine corpus endometrioid carcinoma	9.37	7.26	Wound Healing (Immune C1)
TCGA-D1-A177-01	TCGA-D1-A177	TCGA-D1-A177-01	UCEC	uterine corpus endometrioid carcinoma	9.37	4.81	Wound Healing (Immune C1)
TCGA-BG-A3PP-11	TCGA-BG-A3PP	TCGA-BG-A3PP-11	UCEC	uterine corpus endometrioid carcinoma	9.36	5.26
TCGA-EY-A72D-01	TCGA-EY-A72D	TCGA-EY-A72D-01	UCEC	uterine corpus endometrioid carcinoma	9.36	4.79	Wound Healing (Immune C1)
TCGA-BG-A2AE-01	TCGA-BG-A2AE	TCGA-BG-A2AE-01	UCEC	uterine corpus endometrioid carcinoma	9.35	7.83	Wound Healing (Immune C1)
TCGA-B5-A11J-01	TCGA-B5-A11J	TCGA-B5-A11J-01	UCEC	uterine corpus endometrioid carcinoma	9.33	6.04	IFN-gamma Dominant (Immune C2)
TCGA-BK-A0CB-11	TCGA-BK-A0CB	TCGA-BK-A0CB-11	UCEC	uterine corpus endometrioid carcinoma	9.33	5.11
TCGA-B5-A11Z-01	TCGA-B5-A11Z	TCGA-B5-A11Z-01	UCEC	uterine corpus endometrioid carcinoma	9.32	4.57	Wound Healing (Immune C1)
TCGA-BG-A0M7-01	TCGA-BG-A0M7	TCGA-BG-A0M7-01	UCEC	uterine corpus endometrioid carcinoma	9.31	7.21	Wound Healing (Immune C1)
TCGA-EY-A549-01	TCGA-EY-A549	TCGA-EY-A549-01	UCEC	uterine corpus endometrioid carcinoma	9.29	6.34	Inflammatory (Immune C3)
TCGA-B5-A0JR-01	TCGA-B5-A0JR	TCGA-B5-A0JR-01	UCEC	uterine corpus endometrioid carcinoma	9.28	7.79	Wound Healing (Immune C1)
TCGA-D1-A0ZZ-01	TCGA-D1-A0ZZ	TCGA-D1-A0ZZ-01	UCEC	uterine corpus endometrioid carcinoma	9.28	4.29	Wound Healing (Immune C1)
TCGA-D1-A16X-01	TCGA-D1-A16X	TCGA-D1-A16X-01	UCEC	uterine corpus endometrioid carcinoma	9.27	8.84	IFN-gamma Dominant (Immune C2)
TCGA-D1-A16B-01	TCGA-D1-A16B	TCGA-D1-A16B-01	UCEC	uterine corpus endometrioid carcinoma	9.27	7.29	Wound Healing (Immune C1)
TCGA-BK-A13C-11	TCGA-BK-A13C	TCGA-BK-A13C-11	UCEC	uterine corpus endometrioid carcinoma	9.27	6.08
TCGA-D1-A168-01	TCGA-D1-A168	TCGA-D1-A168-01	UCEC	uterine corpus endometrioid carcinoma	9.27	4.91	Lymphocyte Depleted (Immune C4)
TCGA-BS-A0TG-01	TCGA-BS-A0TG	TCGA-BS-A0TG-01	UCEC	uterine corpus endometrioid carcinoma	9.25	6.29	IFN-gamma Dominant (Immune C2)
TCGA-AX-A1CK-11	TCGA-AX-A1CK	TCGA-AX-A1CK-11	UCEC	uterine corpus endometrioid carcinoma	9.24	6.12
TCGA-B5-A11P-01	TCGA-B5-A11P	TCGA-B5-A11P-01	UCEC	uterine corpus endometrioid carcinoma	9.21	5.69	Wound Healing (Immune C1)
TCGA-EY-A1GW-01	TCGA-EY-A1GW	TCGA-EY-A1GW-01	UCEC	uterine corpus endometrioid carcinoma	9.2	5.77	Lymphocyte Depleted (Immune C4)
TCGA-D1-A16G-01	TCGA-D1-A16G	TCGA-D1-A16G-01	UCEC	uterine corpus endometrioid carcinoma	9.2	5.24	Wound Healing (Immune C1)
TCGA-A5-AB3J-01	TCGA-A5-AB3J	TCGA-A5-AB3J-01	UCEC	uterine corpus endometrioid carcinoma	9.19	6.93	Inflammatory (Immune C3)
TCGA-A5-A3LP-01	TCGA-A5-A3LP	TCGA-A5-A3LP-01	UCEC	uterine corpus endometrioid carcinoma	9.19	6.4	Wound Healing (Immune C1)
TCGA-D1-A2G5-01	TCGA-D1-A2G5	TCGA-D1-A2G5-01	UCEC	uterine corpus endometrioid carcinoma	9.19	4.24	Wound Healing (Immune C1)
TCGA-AP-A1E1-01	TCGA-AP-A1E1	TCGA-AP-A1E1-01	UCEC	uterine corpus endometrioid carcinoma	9.18	6.42	IFN-gamma Dominant (Immune C2)
TCGA-A5-A0GU-01	TCGA-A5-A0GU	TCGA-A5-A0GU-01	UCEC	uterine corpus endometrioid carcinoma	9.18	5.81	IFN-gamma Dominant (Immune C2)
TCGA-EO-A1Y8-01	TCGA-EO-A1Y8	TCGA-EO-A1Y8-01	UCEC	uterine corpus endometrioid carcinoma	9.17	3.7	IFN-gamma Dominant (Immune C2)
TCGA-EO-A3AU-01	TCGA-EO-A3AU	TCGA-EO-A3AU-01	UCEC	uterine corpus endometrioid carcinoma	9.16	6.74	IFN-gamma Dominant (Immune C2)
TCGA-AJ-A3OL-01	TCGA-AJ-A3OL	TCGA-AJ-A3OL-01	UCEC	uterine corpus endometrioid carcinoma	9.16	2.24	IFN-gamma Dominant (Immune C2)
TCGA-BK-A6W3-01	TCGA-BK-A6W3	TCGA-BK-A6W3-01	UCEC	uterine corpus endometrioid carcinoma	9.15	7.05	IFN-gamma Dominant (Immune C2)
TCGA-D1-A162-01	TCGA-D1-A162	TCGA-D1-A162-01	UCEC	uterine corpus endometrioid carcinoma	9.15	5.47	Wound Healing (Immune C1)
TCGA-AX-A1C4-01	TCGA-AX-A1C4	TCGA-AX-A1C4-01	UCEC	uterine corpus endometrioid carcinoma	9.15	2.87	Wound Healing (Immune C1)
TCGA-B5-A0JX-01	TCGA-B5-A0JX	TCGA-B5-A0JX-01	UCEC	uterine corpus endometrioid carcinoma	9.14	7.29	IFN-gamma Dominant (Immune C2)
TCGA-BG-A0MO-01	TCGA-BG-A0MO	TCGA-BG-A0MO-01	UCEC	uterine corpus endometrioid carcinoma	9.14	6.82	IFN-gamma Dominant (Immune C2)
TCGA-BG-A18B-01	TCGA-BG-A18B	TCGA-BG-A18B-01	UCEC	uterine corpus endometrioid carcinoma	9.14	6.71	Wound Healing (Immune C1)
TCGA-EY-A1GE-01	TCGA-EY-A1GE	TCGA-EY-A1GE-01	UCEC	uterine corpus endometrioid carcinoma	9.14	6.39	Inflammatory (Immune C3)
TCGA-AJ-A3NE-11	TCGA-AJ-A3NE	TCGA-AJ-A3NE-11	UCEC	uterine corpus endometrioid carcinoma	9.13	5.31
TCGA-EY-A1GD-01	TCGA-EY-A1GD	TCGA-EY-A1GD-01	UCEC	uterine corpus endometrioid carcinoma	9.12	4.91	Wound Healing (Immune C1)
TCGA-BG-A0MG-01	TCGA-BG-A0MG	TCGA-BG-A0MG-01	UCEC	uterine corpus endometrioid carcinoma	9.11	3.82	Wound Healing (Immune C1)
TCGA-EY-A1GT-01	TCGA-EY-A1GT	TCGA-EY-A1GT-01	UCEC	uterine corpus endometrioid carcinoma	9.1	4.87	Wound Healing (Immune C1)
TCGA-BG-A0MI-01	TCGA-BG-A0MI	TCGA-BG-A0MI-01	UCEC	uterine corpus endometrioid carcinoma	9.09	5.61	IFN-gamma Dominant (Immune C2)
TCGA-BK-A26L-01	TCGA-BK-A26L	TCGA-BK-A26L-01	UCEC	uterine corpus endometrioid carcinoma	9.08	5.06	Wound Healing (Immune C1)
TCGA-BK-A6W4-01	TCGA-BK-A6W4	TCGA-BK-A6W4-01	UCEC	uterine corpus endometrioid carcinoma	9.08	4.66	Wound Healing (Immune C1)
TCGA-A5-A0GX-01	TCGA-A5-A0GX	TCGA-A5-A0GX-01	UCEC	uterine corpus endometrioid carcinoma	9.07	8	Inflammatory (Immune C3)
TCGA-AX-A05S-01	TCGA-AX-A05S	TCGA-AX-A05S-01	UCEC	uterine corpus endometrioid carcinoma	9.07	6.9	IFN-gamma Dominant (Immune C2)
TCGA-AP-A0LG-01	TCGA-AP-A0LG	TCGA-AP-A0LG-01	UCEC	uterine corpus endometrioid carcinoma	9.07	4.7	Wound Healing (Immune C1)
TCGA-AX-A0J0-11	TCGA-AX-A0J0	TCGA-AX-A0J0-11	UCEC	uterine corpus endometrioid carcinoma	9.05	6.54
TCGA-EY-A1GX-01	TCGA-EY-A1GX	TCGA-EY-A1GX-01	UCEC	uterine corpus endometrioid carcinoma	9.04	3.04	Lymphocyte Depleted (Immune C4)
TCGA-AX-A2HA-11	TCGA-AX-A2HA	TCGA-AX-A2HA-11	UCEC	uterine corpus endometrioid carcinoma	9.02	7.81
TCGA-BG-A186-01	TCGA-BG-A186	TCGA-BG-A186-01	UCEC	uterine corpus endometrioid carcinoma	9.02	7.55	Inflammatory (Immune C3)
TCGA-D1-A16D-01	TCGA-D1-A16D	TCGA-D1-A16D-01	UCEC	uterine corpus endometrioid carcinoma	9.02	6.1	Wound Healing (Immune C1)
TCGA-EY-A1GM-01	TCGA-EY-A1GM	TCGA-EY-A1GM-01	UCEC	uterine corpus endometrioid carcinoma	9.02	3.97	IFN-gamma Dominant (Immune C2)
TCGA-D1-A165-01	TCGA-D1-A165	TCGA-D1-A165-01	UCEC	uterine corpus endometrioid carcinoma	9.01	4.65	Wound Healing (Immune C1)
TCGA-D1-A16J-01	TCGA-D1-A16J	TCGA-D1-A16J-01	UCEC	uterine corpus endometrioid carcinoma	9	9.41	IFN-gamma Dominant (Immune C2)
TCGA-SJ-A6ZI-01	TCGA-SJ-A6ZI	TCGA-SJ-A6ZI-01	UCEC	uterine corpus endometrioid carcinoma	9	7.29	IFN-gamma Dominant (Immune C2)
TCGA-AX-A1CF-01	TCGA-AX-A1CF	TCGA-AX-A1CF-01	UCEC	uterine corpus endometrioid carcinoma	8.96	5.75	IFN-gamma Dominant (Immune C2)
TCGA-BS-A0UF-01	TCGA-BS-A0UF	TCGA-BS-A0UF-01	UCEC	uterine corpus endometrioid carcinoma	8.95	8.96	IFN-gamma Dominant (Immune C2)
TCGA-EY-A4KR-01	TCGA-EY-A4KR	TCGA-EY-A4KR-01	UCEC	uterine corpus endometrioid carcinoma	8.94	7.31	IFN-gamma Dominant (Immune C2)
TCGA-BS-A0U7-01	TCGA-BS-A0U7	TCGA-BS-A0U7-01	UCEC	uterine corpus endometrioid carcinoma	8.92	7.54	Wound Healing (Immune C1)
TCGA-AX-A05T-01	TCGA-AX-A05T	TCGA-AX-A05T-01	UCEC	uterine corpus endometrioid carcinoma	8.91	5.44	Wound Healing (Immune C1)
TCGA-B5-A1MU-01	TCGA-B5-A1MU	TCGA-B5-A1MU-01	UCEC	uterine corpus endometrioid carcinoma	8.9	6.38	IFN-gamma Dominant (Immune C2)
TCGA-E6-A2P9-01	TCGA-E6-A2P9	TCGA-E6-A2P9-01	UCEC	uterine corpus endometrioid carcinoma	8.89	7.7	Wound Healing (Immune C1)
TCGA-EY-A1GI-01	TCGA-EY-A1GI	TCGA-EY-A1GI-01	UCEC	uterine corpus endometrioid carcinoma	8.89	5.89	Wound Healing (Immune C1)
TCGA-AX-A0J0-01	TCGA-AX-A0J0	TCGA-AX-A0J0-01	UCEC	uterine corpus endometrioid carcinoma	8.89	5.01	Wound Healing (Immune C1)
TCGA-D1-A16S-01	TCGA-D1-A16S	TCGA-D1-A16S-01	UCEC	uterine corpus endometrioid carcinoma	8.89	4.78	IFN-gamma Dominant (Immune C2)
TCGA-BG-A0YV-01	TCGA-BG-A0YV	TCGA-BG-A0YV-01	UCEC	uterine corpus endometrioid carcinoma	8.89	3.22	IFN-gamma Dominant (Immune C2)
TCGA-D1-A176-01	TCGA-D1-A176	TCGA-D1-A176-01	UCEC	uterine corpus endometrioid carcinoma	8.88	6.27	Inflammatory (Immune C3)
TCGA-A5-A0GH-01	TCGA-A5-A0GH	TCGA-A5-A0GH-01	UCEC	uterine corpus endometrioid carcinoma	8.87	6.16	Wound Healing (Immune C1)
TCGA-FI-A2CY-01	TCGA-FI-A2CY	TCGA-FI-A2CY-01	UCEC	uterine corpus endometrioid carcinoma	8.86	6.7	IFN-gamma Dominant (Immune C2)
TCGA-AX-A06J-01	TCGA-AX-A06J	TCGA-AX-A06J-01	UCEC	uterine corpus endometrioid carcinoma	8.86	6.29	Inflammatory (Immune C3)
TCGA-B5-A11Y-01	TCGA-B5-A11Y	TCGA-B5-A11Y-01	UCEC	uterine corpus endometrioid carcinoma	8.85	8.18	IFN-gamma Dominant (Immune C2)
TCGA-D1-A15Z-01	TCGA-D1-A15Z	TCGA-D1-A15Z-01	UCEC	uterine corpus endometrioid carcinoma	8.85	5.63	Wound Healing (Immune C1)
TCGA-D1-A16O-01	TCGA-D1-A16O	TCGA-D1-A16O-01	UCEC	uterine corpus endometrioid carcinoma	8.85	4.05	Inflammatory (Immune C3)
TCGA-AX-A2HC-01	TCGA-AX-A2HC	TCGA-AX-A2HC-01	UCEC	uterine corpus endometrioid carcinoma	8.85	3.2	Wound Healing (Immune C1)
TCGA-AX-A2H4-01	TCGA-AX-A2H4	TCGA-AX-A2H4-01	UCEC	uterine corpus endometrioid carcinoma	8.84	8.86	IFN-gamma Dominant (Immune C2)
TCGA-D1-A0ZO-01	TCGA-D1-A0ZO	TCGA-D1-A0ZO-01	UCEC	uterine corpus endometrioid carcinoma	8.83	7.34	IFN-gamma Dominant (Immune C2)
TCGA-D1-A15V-01	TCGA-D1-A15V	TCGA-D1-A15V-01	UCEC	uterine corpus endometrioid carcinoma	8.83	6.06	Wound Healing (Immune C1)
TCGA-PG-A914-01	TCGA-PG-A914	TCGA-PG-A914-01	UCEC	uterine corpus endometrioid carcinoma	8.82	6.06	IFN-gamma Dominant (Immune C2)
TCGA-FI-A2F9-01	TCGA-FI-A2F9	TCGA-FI-A2F9-01	UCEC	uterine corpus endometrioid carcinoma	8.82	2.75	Wound Healing (Immune C1)
TCGA-D1-A16V-01	TCGA-D1-A16V	TCGA-D1-A16V-01	UCEC	uterine corpus endometrioid carcinoma	8.81	7.4	IFN-gamma Dominant (Immune C2)
TCGA-E6-A1LX-01	TCGA-E6-A1LX	TCGA-E6-A1LX-01	UCEC	uterine corpus endometrioid carcinoma	8.81	6.3	Wound Healing (Immune C1)
TCGA-A5-A0GV-01	TCGA-A5-A0GV	TCGA-A5-A0GV-01	UCEC	uterine corpus endometrioid carcinoma	8.81	4.23	Wound Healing (Immune C1)
TCGA-D1-A1NZ-01	TCGA-D1-A1NZ	TCGA-D1-A1NZ-01	UCEC	uterine corpus endometrioid carcinoma	8.8	7.62	IFN-gamma Dominant (Immune C2)
TCGA-D1-A17M-01	TCGA-D1-A17M	TCGA-D1-A17M-01	UCEC	uterine corpus endometrioid carcinoma	8.79	6.23	IFN-gamma Dominant (Immune C2)
TCGA-BK-A56F-01	TCGA-BK-A56F	TCGA-BK-A56F-01	UCEC	uterine corpus endometrioid carcinoma	8.79	5.62	Wound Healing (Immune C1)
TCGA-D1-A2G7-01	TCGA-D1-A2G7	TCGA-D1-A2G7-01	UCEC	uterine corpus endometrioid carcinoma	8.79	5.12	IFN-gamma Dominant (Immune C2)
TCGA-BG-A0MQ-01	TCGA-BG-A0MQ	TCGA-BG-A0MQ-01	UCEC	uterine corpus endometrioid carcinoma	8.78	4.16	Wound Healing (Immune C1)
TCGA-BS-A0UL-01	TCGA-BS-A0UL	TCGA-BS-A0UL-01	UCEC	uterine corpus endometrioid carcinoma	8.77	8.6	IFN-gamma Dominant (Immune C2)
TCGA-BS-A0U5-01	TCGA-BS-A0U5	TCGA-BS-A0U5-01	UCEC	uterine corpus endometrioid carcinoma	8.77	5.28	Wound Healing (Immune C1)
TCGA-D1-A3DA-01	TCGA-D1-A3DA	TCGA-D1-A3DA-01	UCEC	uterine corpus endometrioid carcinoma	8.76	8.54	Wound Healing (Immune C1)
TCGA-EY-A215-01	TCGA-EY-A215	TCGA-EY-A215-01	UCEC	uterine corpus endometrioid carcinoma	8.76	7.51	Wound Healing (Immune C1)
TCGA-AP-A05D-01	TCGA-AP-A05D	TCGA-AP-A05D-01	UCEC	uterine corpus endometrioid carcinoma	8.76	6.76	IFN-gamma Dominant (Immune C2)
TCGA-AJ-A5DW-01	TCGA-AJ-A5DW	TCGA-AJ-A5DW-01	UCEC	uterine corpus endometrioid carcinoma	8.76	5.65	Wound Healing (Immune C1)
TCGA-B5-A11O-01	TCGA-B5-A11O	TCGA-B5-A11O-01	UCEC	uterine corpus endometrioid carcinoma	8.75	6.26	Wound Healing (Immune C1)
TCGA-AX-A3FV-01	TCGA-AX-A3FV	TCGA-AX-A3FV-01	UCEC	uterine corpus endometrioid carcinoma	8.75	5.19	Wound Healing (Immune C1)
TCGA-D1-A0ZP-01	TCGA-D1-A0ZP	TCGA-D1-A0ZP-01	UCEC	uterine corpus endometrioid carcinoma	8.75	5.13	IFN-gamma Dominant (Immune C2)
TCGA-B5-A1MR-01	TCGA-B5-A1MR	TCGA-B5-A1MR-01	UCEC	uterine corpus endometrioid carcinoma	8.74	9.72	IFN-gamma Dominant (Immune C2)
TCGA-EY-A1GK-01	TCGA-EY-A1GK	TCGA-EY-A1GK-01	UCEC	uterine corpus endometrioid carcinoma	8.74	8.24	Wound Healing (Immune C1)
TCGA-D1-A0ZU-01	TCGA-D1-A0ZU	TCGA-D1-A0ZU-01	UCEC	uterine corpus endometrioid carcinoma	8.73	5.21	Wound Healing (Immune C1)
TCGA-A5-A0G5-01	TCGA-A5-A0G5	TCGA-A5-A0G5-01	UCEC	uterine corpus endometrioid carcinoma	8.72	9.32	IFN-gamma Dominant (Immune C2)
TCGA-AX-A062-01	TCGA-AX-A062	TCGA-AX-A062-01	UCEC	uterine corpus endometrioid carcinoma	8.72	4.19	Wound Healing (Immune C1)
TCGA-D1-A161-01	TCGA-D1-A161	TCGA-D1-A161-01	UCEC	uterine corpus endometrioid carcinoma	8.71	5.74	Wound Healing (Immune C1)
TCGA-AX-A05Y-11	TCGA-AX-A05Y	TCGA-AX-A05Y-11	UCEC	uterine corpus endometrioid carcinoma	8.71	5.15
TCGA-AJ-A5DV-01	TCGA-AJ-A5DV	TCGA-AJ-A5DV-01	UCEC	uterine corpus endometrioid carcinoma	8.7	7	IFN-gamma Dominant (Immune C2)
TCGA-BG-A0YU-01	TCGA-BG-A0YU	TCGA-BG-A0YU-01	UCEC	uterine corpus endometrioid carcinoma	8.7	5.33	Wound Healing (Immune C1)
TCGA-D1-A179-01	TCGA-D1-A179	TCGA-D1-A179-01	UCEC	uterine corpus endometrioid carcinoma	8.7	4.02	Wound Healing (Immune C1)
TCGA-AJ-A3NF-01	TCGA-AJ-A3NF	TCGA-AJ-A3NF-01	UCEC	uterine corpus endometrioid carcinoma	8.69	7.41	IFN-gamma Dominant (Immune C2)
TCGA-D1-A17C-01	TCGA-D1-A17C	TCGA-D1-A17C-01	UCEC	uterine corpus endometrioid carcinoma	8.68	8.37	Inflammatory (Immune C3)
TCGA-A5-A1OF-01	TCGA-A5-A1OF	TCGA-A5-A1OF-01	UCEC	uterine corpus endometrioid carcinoma	8.68	8.33	IFN-gamma Dominant (Immune C2)
TCGA-AP-A0LS-01	TCGA-AP-A0LS	TCGA-AP-A0LS-01	UCEC	uterine corpus endometrioid carcinoma	8.67	6.78	Wound Healing (Immune C1)
TCGA-AX-A0IZ-11	TCGA-AX-A0IZ	TCGA-AX-A0IZ-11	UCEC	uterine corpus endometrioid carcinoma	8.66	4.82
TCGA-A5-A2K4-01	TCGA-A5-A2K4	TCGA-A5-A2K4-01	UCEC	uterine corpus endometrioid carcinoma	8.65	6.29	IFN-gamma Dominant (Immune C2)
TCGA-K6-A3WQ-01	TCGA-K6-A3WQ	TCGA-K6-A3WQ-01	UCEC	uterine corpus endometrioid carcinoma	8.65	3.99	IFN-gamma Dominant (Immune C2)
TCGA-B5-A0JU-01	TCGA-B5-A0JU	TCGA-B5-A0JU-01	UCEC	uterine corpus endometrioid carcinoma	8.65	3.89	IFN-gamma Dominant (Immune C2)
TCGA-EO-A3AV-01	TCGA-EO-A3AV	TCGA-EO-A3AV-01	UCEC	uterine corpus endometrioid carcinoma	8.64	8.12	IFN-gamma Dominant (Immune C2)
TCGA-D1-A3JP-01	TCGA-D1-A3JP	TCGA-D1-A3JP-01	UCEC	uterine corpus endometrioid carcinoma	8.62	7.49
TCGA-B5-A0JS-01	TCGA-B5-A0JS	TCGA-B5-A0JS-01	UCEC	uterine corpus endometrioid carcinoma	8.62	7.18	Inflammatory (Immune C3)
TCGA-D1-A0ZR-01	TCGA-D1-A0ZR	TCGA-D1-A0ZR-01	UCEC	uterine corpus endometrioid carcinoma	8.62	5.93	Inflammatory (Immune C3)
TCGA-AJ-A2QL-01	TCGA-AJ-A2QL	TCGA-AJ-A2QL-01	UCEC	uterine corpus endometrioid carcinoma	8.61	6.09	Lymphocyte Depleted (Immune C4)
TCGA-AX-A064-01	TCGA-AX-A064	TCGA-AX-A064-01	UCEC	uterine corpus endometrioid carcinoma	8.61	4.23	Wound Healing (Immune C1)
TCGA-AX-A05Y-01	TCGA-AX-A05Y	TCGA-AX-A05Y-01	UCEC	uterine corpus endometrioid carcinoma	8.61	3.94	Lymphocyte Depleted (Immune C4)
TCGA-AJ-A3QS-01	TCGA-AJ-A3QS	TCGA-AJ-A3QS-01	UCEC	uterine corpus endometrioid carcinoma	8.59	7.3	IFN-gamma Dominant (Immune C2)
TCGA-AJ-A2QL-11	TCGA-AJ-A2QL	TCGA-AJ-A2QL-11	UCEC	uterine corpus endometrioid carcinoma	8.58	4.93
TCGA-D1-A174-01	TCGA-D1-A174	TCGA-D1-A174-01	UCEC	uterine corpus endometrioid carcinoma	8.57	10.06	Inflammatory (Immune C3)
TCGA-AJ-A3NE-01	TCGA-AJ-A3NE	TCGA-AJ-A3NE-01	UCEC	uterine corpus endometrioid carcinoma	8.57	6.48	IFN-gamma Dominant (Immune C2)
TCGA-A5-A0GB-01	TCGA-A5-A0GB	TCGA-A5-A0GB-01	UCEC	uterine corpus endometrioid carcinoma	8.56	6.33	Wound Healing (Immune C1)
TCGA-B5-A1MZ-01	TCGA-B5-A1MZ	TCGA-B5-A1MZ-01	UCEC	uterine corpus endometrioid carcinoma	8.56	6.18	Wound Healing (Immune C1)
TCGA-BG-A0M4-01	TCGA-BG-A0M4	TCGA-BG-A0M4-01	UCEC	uterine corpus endometrioid carcinoma	8.56	5.44	Inflammatory (Immune C3)
TCGA-B5-A11N-01	TCGA-B5-A11N	TCGA-B5-A11N-01	UCEC	uterine corpus endometrioid carcinoma	8.55	9.59	IFN-gamma Dominant (Immune C2)
TCGA-E6-A2P8-01	TCGA-E6-A2P8	TCGA-E6-A2P8-01	UCEC	uterine corpus endometrioid carcinoma	8.55	7.78	Wound Healing (Immune C1)
TCGA-A5-A0VP-01	TCGA-A5-A0VP	TCGA-A5-A0VP-01	UCEC	uterine corpus endometrioid carcinoma	8.55	6.38	Wound Healing (Immune C1)
TCGA-BG-A18C-01	TCGA-BG-A18C	TCGA-BG-A18C-01	UCEC	uterine corpus endometrioid carcinoma	8.55	5.68	IFN-gamma Dominant (Immune C2)
TCGA-BG-A2AD-11	TCGA-BG-A2AD	TCGA-BG-A2AD-11	UCEC	uterine corpus endometrioid carcinoma	8.54	5.93
TCGA-DI-A0WH-01	TCGA-DI-A0WH	TCGA-DI-A0WH-01	UCEC	uterine corpus endometrioid carcinoma	8.54	5.16	Wound Healing (Immune C1)
TCGA-AP-A059-01	TCGA-AP-A059	TCGA-AP-A059-01	UCEC	uterine corpus endometrioid carcinoma	8.53	9.21	IFN-gamma Dominant (Immune C2)
TCGA-EY-A1GL-01	TCGA-EY-A1GL	TCGA-EY-A1GL-01	UCEC	uterine corpus endometrioid carcinoma	8.53	4.47	Wound Healing (Immune C1)
TCGA-EY-A1GV-01	TCGA-EY-A1GV	TCGA-EY-A1GV-01	UCEC	uterine corpus endometrioid carcinoma	8.53	4.08	Wound Healing (Immune C1)
TCGA-EY-A2OQ-01	TCGA-EY-A2OQ	TCGA-EY-A2OQ-01	UCEC	uterine corpus endometrioid carcinoma	8.52	4.3	Wound Healing (Immune C1)
TCGA-BK-A4ZD-01	TCGA-BK-A4ZD	TCGA-BK-A4ZD-01	UCEC	uterine corpus endometrioid carcinoma	8.52	2.65	Lymphocyte Depleted (Immune C4)
TCGA-FI-A2F4-01	TCGA-FI-A2F4	TCGA-FI-A2F4-01	UCEC	uterine corpus endometrioid carcinoma	8.51	7.75	IFN-gamma Dominant (Immune C2)
TCGA-BG-A3EW-11	TCGA-BG-A3EW	TCGA-BG-A3EW-11	UCEC	uterine corpus endometrioid carcinoma	8.51	5.13
TCGA-D1-A17D-01	TCGA-D1-A17D	TCGA-D1-A17D-01	UCEC	uterine corpus endometrioid carcinoma	8.5	6.99	Inflammatory (Immune C3)
TCGA-PG-A5BC-01	TCGA-PG-A5BC	TCGA-PG-A5BC-01	UCEC	uterine corpus endometrioid carcinoma	8.5	5.04	Wound Healing (Immune C1)
TCGA-AP-A1DM-01	TCGA-AP-A1DM	TCGA-AP-A1DM-01	UCEC	uterine corpus endometrioid carcinoma	8.49	6.39	Wound Healing (Immune C1)
TCGA-AP-A1DR-01	TCGA-AP-A1DR	TCGA-AP-A1DR-01	UCEC	uterine corpus endometrioid carcinoma	8.49	6.16	Wound Healing (Immune C1)
TCGA-B5-A1MW-01	TCGA-B5-A1MW	TCGA-B5-A1MW-01	UCEC	uterine corpus endometrioid carcinoma	8.49	3.88	IFN-gamma Dominant (Immune C2)
TCGA-AX-A3G3-01	TCGA-AX-A3G3	TCGA-AX-A3G3-01	UCEC	uterine corpus endometrioid carcinoma	8.48	8.25
TCGA-BS-A0TE-01	TCGA-BS-A0TE	TCGA-BS-A0TE-01	UCEC	uterine corpus endometrioid carcinoma	8.46	6.66	IFN-gamma Dominant (Immune C2)
TCGA-AJ-A23M-01	TCGA-AJ-A23M	TCGA-AJ-A23M-01	UCEC	uterine corpus endometrioid carcinoma	8.46	5.83	Wound Healing (Immune C1)
TCGA-AX-A1C9-01	TCGA-AX-A1C9	TCGA-AX-A1C9-01	UCEC	uterine corpus endometrioid carcinoma	8.44	7.39	IFN-gamma Dominant (Immune C2)
TCGA-D1-A17H-01	TCGA-D1-A17H	TCGA-D1-A17H-01	UCEC	uterine corpus endometrioid carcinoma	8.44	6.62	IFN-gamma Dominant (Immune C2)
TCGA-BG-A0VT-01	TCGA-BG-A0VT	TCGA-BG-A0VT-01	UCEC	uterine corpus endometrioid carcinoma	8.44	5.79	Wound Healing (Immune C1)
TCGA-KP-A3W4-01	TCGA-KP-A3W4	TCGA-KP-A3W4-01	UCEC	uterine corpus endometrioid carcinoma	8.44	5.66	IFN-gamma Dominant (Immune C2)
TCGA-AJ-A23O-01	TCGA-AJ-A23O	TCGA-AJ-A23O-01	UCEC	uterine corpus endometrioid carcinoma	8.43	8.81	IFN-gamma Dominant (Immune C2)
TCGA-B5-A0K8-01	TCGA-B5-A0K8	TCGA-B5-A0K8-01	UCEC	uterine corpus endometrioid carcinoma	8.42	6.81	IFN-gamma Dominant (Immune C2)
TCGA-AJ-A3NC-11	TCGA-AJ-A3NC	TCGA-AJ-A3NC-11	UCEC	uterine corpus endometrioid carcinoma	8.42	5.2
TCGA-B5-A121-01	TCGA-B5-A121	TCGA-B5-A121-01	UCEC	uterine corpus endometrioid carcinoma	8.41	5.43	Wound Healing (Immune C1)
TCGA-D1-A0ZQ-01	TCGA-D1-A0ZQ	TCGA-D1-A0ZQ-01	UCEC	uterine corpus endometrioid carcinoma	8.41	5.19	Wound Healing (Immune C1)
TCGA-BS-A0UA-01	TCGA-BS-A0UA	TCGA-BS-A0UA-01	UCEC	uterine corpus endometrioid carcinoma	8.39	8.36	Inflammatory (Immune C3)
TCGA-AX-A06B-01	TCGA-AX-A06B	TCGA-AX-A06B-01	UCEC	uterine corpus endometrioid carcinoma	8.37	7.62	IFN-gamma Dominant (Immune C2)
TCGA-BS-A0TJ-01	TCGA-BS-A0TJ	TCGA-BS-A0TJ-01	UCEC	uterine corpus endometrioid carcinoma	8.37	6.64	Wound Healing (Immune C1)
TCGA-AP-A051-01	TCGA-AP-A051	TCGA-AP-A051-01	UCEC	uterine corpus endometrioid carcinoma	8.36	7.33	Wound Healing (Immune C1)
TCGA-AP-A0L8-01	TCGA-AP-A0L8	TCGA-AP-A0L8-01	UCEC	uterine corpus endometrioid carcinoma	8.36	5.35	Wound Healing (Immune C1)
TCGA-JU-AAVI-01	TCGA-JU-AAVI	TCGA-JU-AAVI-01	UCEC	uterine corpus endometrioid carcinoma	8.35	9.18	IFN-gamma Dominant (Immune C2)
TCGA-B5-A1N2-01	TCGA-B5-A1N2	TCGA-B5-A1N2-01	UCEC	uterine corpus endometrioid carcinoma	8.35	5.93	IFN-gamma Dominant (Immune C2)
TCGA-BG-A3PP-01	TCGA-BG-A3PP	TCGA-BG-A3PP-01	UCEC	uterine corpus endometrioid carcinoma	8.34	5.67	Wound Healing (Immune C1)
TCGA-A5-A7WK-01	TCGA-A5-A7WK	TCGA-A5-A7WK-01	UCEC	uterine corpus endometrioid carcinoma	8.34	3.91	IFN-gamma Dominant (Immune C2)
TCGA-D1-A16Y-01	TCGA-D1-A16Y	TCGA-D1-A16Y-01	UCEC	uterine corpus endometrioid carcinoma	8.33	5.6	Lymphocyte Depleted (Immune C4)
TCGA-EC-A24G-01	TCGA-EC-A24G	TCGA-EC-A24G-01	UCEC	uterine corpus endometrioid carcinoma	8.32	7.1	Wound Healing (Immune C1)
TCGA-A5-A0R6-01	TCGA-A5-A0R6	TCGA-A5-A0R6-01	UCEC	uterine corpus endometrioid carcinoma	8.32	6.9	IFN-gamma Dominant (Immune C2)
TCGA-D1-A17A-01	TCGA-D1-A17A	TCGA-D1-A17A-01	UCEC	uterine corpus endometrioid carcinoma	8.32	5.79	Wound Healing (Immune C1)
TCGA-AX-A1C8-01	TCGA-AX-A1C8	TCGA-AX-A1C8-01	UCEC	uterine corpus endometrioid carcinoma	8.32	3.91	IFN-gamma Dominant (Immune C2)
TCGA-EO-A3B1-01	TCGA-EO-A3B1	TCGA-EO-A3B1-01	UCEC	uterine corpus endometrioid carcinoma	8.31	7.41	Wound Healing (Immune C1)
TCGA-A5-A0GA-01	TCGA-A5-A0GA	TCGA-A5-A0GA-01	UCEC	uterine corpus endometrioid carcinoma	8.3	6.37	Wound Healing (Immune C1)
TCGA-EO-A22S-01	TCGA-EO-A22S	TCGA-EO-A22S-01	UCEC	uterine corpus endometrioid carcinoma	8.3	4.13	Wound Healing (Immune C1)
TCGA-B5-A5OE-01	TCGA-B5-A5OE	TCGA-B5-A5OE-01	UCEC	uterine corpus endometrioid carcinoma	8.3	3	Wound Healing (Immune C1)
TCGA-AX-A2HC-11	TCGA-AX-A2HC	TCGA-AX-A2HC-11	UCEC	uterine corpus endometrioid carcinoma	8.29	7.39
TCGA-BS-A0UT-01	TCGA-BS-A0UT	TCGA-BS-A0UT-01	UCEC	uterine corpus endometrioid carcinoma	8.29	4.6	Wound Healing (Immune C1)
TCGA-AX-A063-01	TCGA-AX-A063	TCGA-AX-A063-01	UCEC	uterine corpus endometrioid carcinoma	8.28	9.32	Inflammatory (Immune C3)
TCGA-B5-A0K0-01	TCGA-B5-A0K0	TCGA-B5-A0K0-01	UCEC	uterine corpus endometrioid carcinoma	8.28	8.35	Wound Healing (Immune C1)
TCGA-D1-A102-01	TCGA-D1-A102	TCGA-D1-A102-01	UCEC	uterine corpus endometrioid carcinoma	8.28	6.24	Wound Healing (Immune C1)
TCGA-BS-A0V8-01	TCGA-BS-A0V8	TCGA-BS-A0V8-01	UCEC	uterine corpus endometrioid carcinoma	8.28	6.21	Wound Healing (Immune C1)
TCGA-B5-A11F-01	TCGA-B5-A11F	TCGA-B5-A11F-01	UCEC	uterine corpus endometrioid carcinoma	8.28	5.21	Wound Healing (Immune C1)
TCGA-AX-A1C5-01	TCGA-AX-A1C5	TCGA-AX-A1C5-01	UCEC	uterine corpus endometrioid carcinoma	8.28	3.08	Wound Healing (Immune C1)
TCGA-BG-A0MH-01	TCGA-BG-A0MH	TCGA-BG-A0MH-01	UCEC	uterine corpus endometrioid carcinoma	8.26	8.24
TCGA-AP-A054-01	TCGA-AP-A054	TCGA-AP-A054-01	UCEC	uterine corpus endometrioid carcinoma	8.26	6.16	Wound Healing (Immune C1)
TCGA-D1-A1O5-01	TCGA-D1-A1O5	TCGA-D1-A1O5-01	UCEC	uterine corpus endometrioid carcinoma	8.26	5.7	Wound Healing (Immune C1)
TCGA-B5-A0K9-01	TCGA-B5-A0K9	TCGA-B5-A0K9-01	UCEC	uterine corpus endometrioid carcinoma	8.25	6.36	Wound Healing (Immune C1)
TCGA-FI-A2F8-01	TCGA-FI-A2F8	TCGA-FI-A2F8-01	UCEC	uterine corpus endometrioid carcinoma	8.24	5.84	IFN-gamma Dominant (Immune C2)
TCGA-D1-A1NX-01	TCGA-D1-A1NX	TCGA-D1-A1NX-01	UCEC	uterine corpus endometrioid carcinoma	8.24	5.08	IFN-gamma Dominant (Immune C2)
TCGA-B5-A11L-01	TCGA-B5-A11L	TCGA-B5-A11L-01	UCEC	uterine corpus endometrioid carcinoma	8.23	8.24	Wound Healing (Immune C1)
TCGA-AX-A06L-01	TCGA-AX-A06L	TCGA-AX-A06L-01	UCEC	uterine corpus endometrioid carcinoma	8.23	8.1	Wound Healing (Immune C1)
TCGA-QS-A744-01	TCGA-QS-A744	TCGA-QS-A744-01	UCEC	uterine corpus endometrioid carcinoma	8.23	2.94	Wound Healing (Immune C1)
TCGA-BG-A0M3-01	TCGA-BG-A0M3	TCGA-BG-A0M3-01	UCEC	uterine corpus endometrioid carcinoma	8.22	4.22	Wound Healing (Immune C1)
TCGA-A5-A0VQ-01	TCGA-A5-A0VQ	TCGA-A5-A0VQ-01	UCEC	uterine corpus endometrioid carcinoma	8.21	6.4	Wound Healing (Immune C1)
TCGA-B5-A3F9-01	TCGA-B5-A3F9	TCGA-B5-A3F9-01	UCEC	uterine corpus endometrioid carcinoma	8.21	5.96	Wound Healing (Immune C1)
TCGA-EY-A54A-01	TCGA-EY-A54A	TCGA-EY-A54A-01	UCEC	uterine corpus endometrioid carcinoma	8.2	5.47	Wound Healing (Immune C1)
TCGA-BS-A0VI-01	TCGA-BS-A0VI	TCGA-BS-A0VI-01	UCEC	uterine corpus endometrioid carcinoma	8.2	5.3	Wound Healing (Immune C1)
TCGA-A5-A0GN-01	TCGA-A5-A0GN	TCGA-A5-A0GN-01	UCEC	uterine corpus endometrioid carcinoma	8.19	8.29	Inflammatory (Immune C3)
TCGA-D1-A1O7-01	TCGA-D1-A1O7	TCGA-D1-A1O7-01	UCEC	uterine corpus endometrioid carcinoma	8.19	5.13	IFN-gamma Dominant (Immune C2)
TCGA-DF-A2KR-01	TCGA-DF-A2KR	TCGA-DF-A2KR-01	UCEC	uterine corpus endometrioid carcinoma	8.18	5.93	IFN-gamma Dominant (Immune C2)
TCGA-AP-A0L9-01	TCGA-AP-A0L9	TCGA-AP-A0L9-01	UCEC	uterine corpus endometrioid carcinoma	8.18	3.84	IFN-gamma Dominant (Immune C2)
TCGA-AJ-A3EK-01	TCGA-AJ-A3EK	TCGA-AJ-A3EK-01	UCEC	uterine corpus endometrioid carcinoma	8.17	7.79	Wound Healing (Immune C1)
TCGA-AP-A05P-01	TCGA-AP-A05P	TCGA-AP-A05P-01	UCEC	uterine corpus endometrioid carcinoma	8.17	5.67	Wound Healing (Immune C1)
TCGA-AP-A0LH-01	TCGA-AP-A0LH	TCGA-AP-A0LH-01	UCEC	uterine corpus endometrioid carcinoma	8.17	4.82	IFN-gamma Dominant (Immune C2)
TCGA-B5-A0K7-01	TCGA-B5-A0K7	TCGA-B5-A0K7-01	UCEC	uterine corpus endometrioid carcinoma	8.16	8.21	Inflammatory (Immune C3)
TCGA-BG-A0VV-01	TCGA-BG-A0VV	TCGA-BG-A0VV-01	UCEC	uterine corpus endometrioid carcinoma	8.16	6.71	Wound Healing (Immune C1)
TCGA-A5-A3LO-01	TCGA-A5-A3LO	TCGA-A5-A3LO-01	UCEC	uterine corpus endometrioid carcinoma	8.16	4.64	IFN-gamma Dominant (Immune C2)
TCGA-DI-A2QY-01	TCGA-DI-A2QY	TCGA-DI-A2QY-01	UCEC	uterine corpus endometrioid carcinoma	8.16	4.33	Wound Healing (Immune C1)
TCGA-D1-A1NW-01	TCGA-D1-A1NW	TCGA-D1-A1NW-01	UCEC	uterine corpus endometrioid carcinoma	8.15	6.63	IFN-gamma Dominant (Immune C2)
TCGA-BK-A0C9-01	TCGA-BK-A0C9	TCGA-BK-A0C9-01	UCEC	uterine corpus endometrioid carcinoma	8.14	7.61	Wound Healing (Immune C1)
TCGA-AX-A0IS-01	TCGA-AX-A0IS	TCGA-AX-A0IS-01	UCEC	uterine corpus endometrioid carcinoma	8.12	5.12	Wound Healing (Immune C1)
TCGA-AJ-A3NH-11	TCGA-AJ-A3NH	TCGA-AJ-A3NH-11	UCEC	uterine corpus endometrioid carcinoma	8.12	5.07
TCGA-BG-A2AD-01	TCGA-BG-A2AD	TCGA-BG-A2AD-01	UCEC	uterine corpus endometrioid carcinoma	8.12	2.98	Wound Healing (Immune C1)
TCGA-AP-A1DQ-01	TCGA-AP-A1DQ	TCGA-AP-A1DQ-01	UCEC	uterine corpus endometrioid carcinoma	8.11	6.26	IFN-gamma Dominant (Immune C2)
TCGA-AP-A1E0-01	TCGA-AP-A1E0	TCGA-AP-A1E0-01	UCEC	uterine corpus endometrioid carcinoma	8.11	5.85	Wound Healing (Immune C1)
TCGA-BG-A0VZ-01	TCGA-BG-A0VZ	TCGA-BG-A0VZ-01	UCEC	uterine corpus endometrioid carcinoma	8.1	7.61	Wound Healing (Immune C1)
TCGA-BS-A0UM-01	TCGA-BS-A0UM	TCGA-BS-A0UM-01	UCEC	uterine corpus endometrioid carcinoma	8.08	8.68	IFN-gamma Dominant (Immune C2)
TCGA-EY-A3QX-01	TCGA-EY-A3QX	TCGA-EY-A3QX-01	UCEC	uterine corpus endometrioid carcinoma	8.08	6.56	IFN-gamma Dominant (Immune C2)
TCGA-AX-A2HJ-01	TCGA-AX-A2HJ	TCGA-AX-A2HJ-01	UCEC	uterine corpus endometrioid carcinoma	8.08	6.53	Wound Healing (Immune C1)
TCGA-AJ-A3NH-01	TCGA-AJ-A3NH	TCGA-AJ-A3NH-01	UCEC	uterine corpus endometrioid carcinoma	8.08	4.05	IFN-gamma Dominant (Immune C2)
TCGA-EY-A2OP-01	TCGA-EY-A2OP	TCGA-EY-A2OP-01	UCEC	uterine corpus endometrioid carcinoma	8.08	3.99	IFN-gamma Dominant (Immune C2)
TCGA-AJ-A3NC-01	TCGA-AJ-A3NC	TCGA-AJ-A3NC-01	UCEC	uterine corpus endometrioid carcinoma	8.07	4.87	Wound Healing (Immune C1)
TCGA-B5-A11U-01	TCGA-B5-A11U	TCGA-B5-A11U-01	UCEC	uterine corpus endometrioid carcinoma	8.06	5.19	Wound Healing (Immune C1)
TCGA-PG-A917-01	TCGA-PG-A917	TCGA-PG-A917-01	UCEC	uterine corpus endometrioid carcinoma	8.05	7.66	IFN-gamma Dominant (Immune C2)
TCGA-D1-A17T-01	TCGA-D1-A17T	TCGA-D1-A17T-01	UCEC	uterine corpus endometrioid carcinoma	8.05	6.37	IFN-gamma Dominant (Immune C2)
TCGA-A5-A0G9-01	TCGA-A5-A0G9	TCGA-A5-A0G9-01	UCEC	uterine corpus endometrioid carcinoma	8.04	5.93	Wound Healing (Immune C1)
TCGA-BS-A0WQ-01	TCGA-BS-A0WQ	TCGA-BS-A0WQ-01	UCEC	uterine corpus endometrioid carcinoma	8.04	4.38	Wound Healing (Immune C1)
TCGA-B5-A0JZ-01	TCGA-B5-A0JZ	TCGA-B5-A0JZ-01	UCEC	uterine corpus endometrioid carcinoma	8.03	9.03	IFN-gamma Dominant (Immune C2)
TCGA-AX-A2HD-11	TCGA-AX-A2HD	TCGA-AX-A2HD-11	UCEC	uterine corpus endometrioid carcinoma	8.02	5.93
TCGA-EY-A2ON-01	TCGA-EY-A2ON	TCGA-EY-A2ON-01	UCEC	uterine corpus endometrioid carcinoma	8.02	3.18	IFN-gamma Dominant (Immune C2)
TCGA-BG-A0VW-01	TCGA-BG-A0VW	TCGA-BG-A0VW-01	UCEC	uterine corpus endometrioid carcinoma	8	7.25	Wound Healing (Immune C1)
TCGA-D1-A3JQ-01	TCGA-D1-A3JQ	TCGA-D1-A3JQ-01	UCEC	uterine corpus endometrioid carcinoma	8	5.1	IFN-gamma Dominant (Immune C2)
TCGA-B5-A3FH-01	TCGA-B5-A3FH	TCGA-B5-A3FH-01	UCEC	uterine corpus endometrioid carcinoma	7.99	6.31	Wound Healing (Immune C1)
TCGA-AP-A1DP-01	TCGA-AP-A1DP	TCGA-AP-A1DP-01	UCEC	uterine corpus endometrioid carcinoma	7.98	5.06	Wound Healing (Immune C1)
TCGA-D1-A17N-01	TCGA-D1-A17N	TCGA-D1-A17N-01	UCEC	uterine corpus endometrioid carcinoma	7.97	8.35	Inflammatory (Immune C3)
TCGA-B5-A11R-01	TCGA-B5-A11R	TCGA-B5-A11R-01	UCEC	uterine corpus endometrioid carcinoma	7.97	6.88	IFN-gamma Dominant (Immune C2)
TCGA-D1-A16R-01	TCGA-D1-A16R	TCGA-D1-A16R-01	UCEC	uterine corpus endometrioid carcinoma	7.95	7.42	Wound Healing (Immune C1)
TCGA-D1-A1NS-01	TCGA-D1-A1NS	TCGA-D1-A1NS-01	UCEC	uterine corpus endometrioid carcinoma	7.95	4.83	Wound Healing (Immune C1)
TCGA-AX-A3GI-01	TCGA-AX-A3GI	TCGA-AX-A3GI-01	UCEC	uterine corpus endometrioid carcinoma	7.95	2.65	IFN-gamma Dominant (Immune C2)
TCGA-AP-A3K1-01	TCGA-AP-A3K1	TCGA-AP-A3K1-01	UCEC	uterine corpus endometrioid carcinoma	7.94	3.24	Wound Healing (Immune C1)
TCGA-BG-A0VX-01	TCGA-BG-A0VX	TCGA-BG-A0VX-01	UCEC	uterine corpus endometrioid carcinoma	7.93	7.29	Wound Healing (Immune C1)
TCGA-D1-A0ZV-01	TCGA-D1-A0ZV	TCGA-D1-A0ZV-01	UCEC	uterine corpus endometrioid carcinoma	7.91	7.73	IFN-gamma Dominant (Immune C2)
TCGA-AP-A0LT-01	TCGA-AP-A0LT	TCGA-AP-A0LT-01	UCEC	uterine corpus endometrioid carcinoma	7.91	6.28	Wound Healing (Immune C1)
TCGA-BS-A0V6-01	TCGA-BS-A0V6	TCGA-BS-A0V6-01	UCEC	uterine corpus endometrioid carcinoma	7.89	6.47	IFN-gamma Dominant (Immune C2)
TCGA-EO-A3KX-01	TCGA-EO-A3KX	TCGA-EO-A3KX-01	UCEC	uterine corpus endometrioid carcinoma	7.89	5.44	Wound Healing (Immune C1)
TCGA-B5-A5OC-01	TCGA-B5-A5OC	TCGA-B5-A5OC-01	UCEC	uterine corpus endometrioid carcinoma	7.88	8.68	IFN-gamma Dominant (Immune C2)
TCGA-AP-A0LP-01	TCGA-AP-A0LP	TCGA-AP-A0LP-01	UCEC	uterine corpus endometrioid carcinoma	7.88	6.24	IFN-gamma Dominant (Immune C2)
TCGA-PG-A916-01	TCGA-PG-A916	TCGA-PG-A916-01	UCEC	uterine corpus endometrioid carcinoma	7.87	5.62	Wound Healing (Immune C1)
TCGA-AP-A05H-01	TCGA-AP-A05H	TCGA-AP-A05H-01	UCEC	uterine corpus endometrioid carcinoma	7.85	4.3	IFN-gamma Dominant (Immune C2)
TCGA-AJ-A3EJ-01	TCGA-AJ-A3EJ	TCGA-AJ-A3EJ-01	UCEC	uterine corpus endometrioid carcinoma	7.83	8.85	IFN-gamma Dominant (Immune C2)
TCGA-AP-A05N-01	TCGA-AP-A05N	TCGA-AP-A05N-01	UCEC	uterine corpus endometrioid carcinoma	7.83	6.21	Wound Healing (Immune C1)
TCGA-BS-A0TC-01	TCGA-BS-A0TC	TCGA-BS-A0TC-01	UCEC	uterine corpus endometrioid carcinoma	7.83	5.77	Inflammatory (Immune C3)
TCGA-A5-A0RA-01	TCGA-A5-A0RA	TCGA-A5-A0RA-01	UCEC	uterine corpus endometrioid carcinoma	7.83	5.69	IFN-gamma Dominant (Immune C2)
TCGA-D1-A167-01	TCGA-D1-A167	TCGA-D1-A167-01	UCEC	uterine corpus endometrioid carcinoma	7.83	5.13	Wound Healing (Immune C1)
TCGA-AX-A1CA-01	TCGA-AX-A1CA	TCGA-AX-A1CA-01	UCEC	uterine corpus endometrioid carcinoma	7.82	7.57	IFN-gamma Dominant (Immune C2)
TCGA-AX-A0J1-01	TCGA-AX-A0J1	TCGA-AX-A0J1-01	UCEC	uterine corpus endometrioid carcinoma	7.82	7.2	Wound Healing (Immune C1)
TCGA-EY-A214-01	TCGA-EY-A214	TCGA-EY-A214-01	UCEC	uterine corpus endometrioid carcinoma	7.82	6.69	IFN-gamma Dominant (Immune C2)
TCGA-D1-A17K-01	TCGA-D1-A17K	TCGA-D1-A17K-01	UCEC	uterine corpus endometrioid carcinoma	7.82	5.63	IFN-gamma Dominant (Immune C2)
TCGA-BG-A0W2-01	TCGA-BG-A0W2	TCGA-BG-A0W2-01	UCEC	uterine corpus endometrioid carcinoma	7.82	5.61	Wound Healing (Immune C1)
TCGA-FI-A3PV-01	TCGA-FI-A3PV	TCGA-FI-A3PV-01	UCEC	uterine corpus endometrioid carcinoma	7.81	3.97	Wound Healing (Immune C1)
TCGA-A5-A1OJ-01	TCGA-A5-A1OJ	TCGA-A5-A1OJ-01	UCEC	uterine corpus endometrioid carcinoma	7.8	7.22	Inflammatory (Immune C3)
TCGA-BK-A13B-01	TCGA-BK-A13B	TCGA-BK-A13B-01	UCEC	uterine corpus endometrioid carcinoma	7.78	5.51	Wound Healing (Immune C1)
TCGA-A5-A0GI-01	TCGA-A5-A0GI	TCGA-A5-A0GI-01	UCEC	uterine corpus endometrioid carcinoma	7.77	7.14	Wound Healing (Immune C1)
TCGA-DI-A2QU-01	TCGA-DI-A2QU	TCGA-DI-A2QU-01	UCEC	uterine corpus endometrioid carcinoma	7.76	5.85	Wound Healing (Immune C1)
TCGA-A5-A0VO-01	TCGA-A5-A0VO	TCGA-A5-A0VO-01	UCEC	uterine corpus endometrioid carcinoma	7.75	6.66	Wound Healing (Immune C1)
TCGA-B5-A0K3-01	TCGA-B5-A0K3	TCGA-B5-A0K3-01	UCEC	uterine corpus endometrioid carcinoma	7.75	5.22	IFN-gamma Dominant (Immune C2)
TCGA-D1-A160-01	TCGA-D1-A160	TCGA-D1-A160-01	UCEC	uterine corpus endometrioid carcinoma	7.74	7.87	Wound Healing (Immune C1)
TCGA-AP-A052-01	TCGA-AP-A052	TCGA-AP-A052-01	UCEC	uterine corpus endometrioid carcinoma	7.74	5.65	IFN-gamma Dominant (Immune C2)
TCGA-A5-A2K2-01	TCGA-A5-A2K2	TCGA-A5-A2K2-01	UCEC	uterine corpus endometrioid carcinoma	7.74	2.38	IFN-gamma Dominant (Immune C2)
TCGA-BG-A0MC-01	TCGA-BG-A0MC	TCGA-BG-A0MC-01	UCEC	uterine corpus endometrioid carcinoma	7.7	7.87	Inflammatory (Immune C3)
TCGA-BG-A0M2-01	TCGA-BG-A0M2	TCGA-BG-A0M2-01	UCEC	uterine corpus endometrioid carcinoma	7.7	6.39	Wound Healing (Immune C1)
TCGA-EY-A210-01	TCGA-EY-A210	TCGA-EY-A210-01	UCEC	uterine corpus endometrioid carcinoma	7.69	8.24	IFN-gamma Dominant (Immune C2)
TCGA-B5-A11W-01	TCGA-B5-A11W	TCGA-B5-A11W-01	UCEC	uterine corpus endometrioid carcinoma	7.69	6.47	Wound Healing (Immune C1)
TCGA-AX-A2H5-01	TCGA-AX-A2H5	TCGA-AX-A2H5-01	UCEC	uterine corpus endometrioid carcinoma	7.69	5.8	Wound Healing (Immune C1)
TCGA-KP-A3W1-01	TCGA-KP-A3W1	TCGA-KP-A3W1-01	UCEC	uterine corpus endometrioid carcinoma	7.67	8.77	IFN-gamma Dominant (Immune C2)
TCGA-D1-A16I-01	TCGA-D1-A16I	TCGA-D1-A16I-01	UCEC	uterine corpus endometrioid carcinoma	7.67	6.72	Wound Healing (Immune C1)
TCGA-DI-A2QY-11	TCGA-DI-A2QY	TCGA-DI-A2QY-11	UCEC	uterine corpus endometrioid carcinoma	7.67	6.19
TCGA-EY-A1H0-01	TCGA-EY-A1H0	TCGA-EY-A1H0-01	UCEC	uterine corpus endometrioid carcinoma	7.67	6.14	Wound Healing (Immune C1)
TCGA-B5-A3S1-01	TCGA-B5-A3S1	TCGA-B5-A3S1-01	UCEC	uterine corpus endometrioid carcinoma	7.67	6.11	IFN-gamma Dominant (Immune C2)
TCGA-A5-A0GD-01	TCGA-A5-A0GD	TCGA-A5-A0GD-01	UCEC	uterine corpus endometrioid carcinoma	7.67	5.22	IFN-gamma Dominant (Immune C2)
TCGA-AX-A1CK-01	TCGA-AX-A1CK	TCGA-AX-A1CK-01	UCEC	uterine corpus endometrioid carcinoma	7.66	5.88	Wound Healing (Immune C1)
TCGA-B5-A0JV-01	TCGA-B5-A0JV	TCGA-B5-A0JV-01	UCEC	uterine corpus endometrioid carcinoma	7.66	5.59	IFN-gamma Dominant (Immune C2)
TCGA-AX-A3G1-01	TCGA-AX-A3G1	TCGA-AX-A3G1-01	UCEC	uterine corpus endometrioid carcinoma	7.65	8.84	IFN-gamma Dominant (Immune C2)
TCGA-D1-A101-01	TCGA-D1-A101	TCGA-D1-A101-01	UCEC	uterine corpus endometrioid carcinoma	7.65	8.59	IFN-gamma Dominant (Immune C2)
TCGA-AX-A05Z-01	TCGA-AX-A05Z	TCGA-AX-A05Z-01	UCEC	uterine corpus endometrioid carcinoma	7.64	9.14	IFN-gamma Dominant (Immune C2)
TCGA-AP-A0LJ-01	TCGA-AP-A0LJ	TCGA-AP-A0LJ-01	UCEC	uterine corpus endometrioid carcinoma	7.64	6.46	Inflammatory (Immune C3)
TCGA-D1-A1NU-01	TCGA-D1-A1NU	TCGA-D1-A1NU-01	UCEC	uterine corpus endometrioid carcinoma	7.64	6.1	IFN-gamma Dominant (Immune C2)
TCGA-B5-A1MS-01	TCGA-B5-A1MS	TCGA-B5-A1MS-01	UCEC	uterine corpus endometrioid carcinoma	7.64	3.7	Wound Healing (Immune C1)
TCGA-AX-A3FT-01	TCGA-AX-A3FT	TCGA-AX-A3FT-01	UCEC	uterine corpus endometrioid carcinoma	7.62	9.81	IFN-gamma Dominant (Immune C2)
TCGA-EY-A2OO-01	TCGA-EY-A2OO	TCGA-EY-A2OO-01	UCEC	uterine corpus endometrioid carcinoma	7.62	5.7	Wound Healing (Immune C1)
TCGA-EO-A2CG-01	TCGA-EO-A2CG	TCGA-EO-A2CG-01	UCEC	uterine corpus endometrioid carcinoma	7.62	4.75	Wound Healing (Immune C1)
TCGA-AX-A3FW-01	TCGA-AX-A3FW	TCGA-AX-A3FW-01	UCEC	uterine corpus endometrioid carcinoma	7.62	4.22	IFN-gamma Dominant (Immune C2)
TCGA-AX-A2HG-01	TCGA-AX-A2HG	TCGA-AX-A2HG-01	UCEC	uterine corpus endometrioid carcinoma	7.61	7.45	Wound Healing (Immune C1)
TCGA-AX-A060-01	TCGA-AX-A060	TCGA-AX-A060-01	UCEC	uterine corpus endometrioid carcinoma	7.61	4.23	Wound Healing (Immune C1)
TCGA-BS-A0U8-01	TCGA-BS-A0U8	TCGA-BS-A0U8-01	UCEC	uterine corpus endometrioid carcinoma	7.6	6.39	Wound Healing (Immune C1)
TCGA-EY-A1GS-01	TCGA-EY-A1GS	TCGA-EY-A1GS-01	UCEC	uterine corpus endometrioid carcinoma	7.6	3.56	Lymphocyte Depleted (Immune C4)
TCGA-AX-A2HH-01	TCGA-AX-A2HH	TCGA-AX-A2HH-01	UCEC	uterine corpus endometrioid carcinoma	7.59	0.43	Wound Healing (Immune C1)
TCGA-A5-A0GQ-01	TCGA-A5-A0GQ	TCGA-A5-A0GQ-01	UCEC	uterine corpus endometrioid carcinoma	7.58	7.02	IFN-gamma Dominant (Immune C2)
TCGA-DF-A2KN-01	TCGA-DF-A2KN	TCGA-DF-A2KN-01	UCEC	uterine corpus endometrioid carcinoma	7.57	8.32	IFN-gamma Dominant (Immune C2)
TCGA-A5-A0R9-01	TCGA-A5-A0R9	TCGA-A5-A0R9-01	UCEC	uterine corpus endometrioid carcinoma	7.57	6.85	Wound Healing (Immune C1)
TCGA-E6-A1LZ-01	TCGA-E6-A1LZ	TCGA-E6-A1LZ-01	UCEC	uterine corpus endometrioid carcinoma	7.56	6.84	Wound Healing (Immune C1)
TCGA-FI-A2CX-01	TCGA-FI-A2CX	TCGA-FI-A2CX-01	UCEC	uterine corpus endometrioid carcinoma	7.55	10.09	IFN-gamma Dominant (Immune C2)
TCGA-BG-A0MT-01	TCGA-BG-A0MT	TCGA-BG-A0MT-01	UCEC	uterine corpus endometrioid carcinoma	7.55	5.03	Lymphocyte Depleted (Immune C4)
TCGA-AX-A06H-01	TCGA-AX-A06H	TCGA-AX-A06H-01	UCEC	uterine corpus endometrioid carcinoma	7.54	10.24	Wound Healing (Immune C1)
TCGA-AP-A05O-01	TCGA-AP-A05O	TCGA-AP-A05O-01	UCEC	uterine corpus endometrioid carcinoma	7.49	5.96	IFN-gamma Dominant (Immune C2)
TCGA-AJ-A3I9-01	TCGA-AJ-A3I9	TCGA-AJ-A3I9-01	UCEC	uterine corpus endometrioid carcinoma	7.49	4.25	Wound Healing (Immune C1)
TCGA-A5-A0G1-01	TCGA-A5-A0G1	TCGA-A5-A0G1-01	UCEC	uterine corpus endometrioid carcinoma	7.48	10	IFN-gamma Dominant (Immune C2)
TCGA-AP-A1E4-01	TCGA-AP-A1E4	TCGA-AP-A1E4-01	UCEC	uterine corpus endometrioid carcinoma	7.48	7.69	Wound Healing (Immune C1)
TCGA-A5-A0GW-01	TCGA-A5-A0GW	TCGA-A5-A0GW-01	UCEC	uterine corpus endometrioid carcinoma	7.47	8.58	Wound Healing (Immune C1)
TCGA-AP-A0LL-01	TCGA-AP-A0LL	TCGA-AP-A0LL-01	UCEC	uterine corpus endometrioid carcinoma	7.47	7.13	Inflammatory (Immune C3)
TCGA-A5-A2K3-01	TCGA-A5-A2K3	TCGA-A5-A2K3-01	UCEC	uterine corpus endometrioid carcinoma	7.46	12.42	IFN-gamma Dominant (Immune C2)
TCGA-AJ-A2QO-01	TCGA-AJ-A2QO	TCGA-AJ-A2QO-01	UCEC	uterine corpus endometrioid carcinoma	7.46	5.62	Wound Healing (Immune C1)
TCGA-AX-A2HK-01	TCGA-AX-A2HK	TCGA-AX-A2HK-01	UCEC	uterine corpus endometrioid carcinoma	7.44	3.33	IFN-gamma Dominant (Immune C2)
TCGA-BG-A0LW-01	TCGA-BG-A0LW	TCGA-BG-A0LW-01	UCEC	uterine corpus endometrioid carcinoma	7.42	6.13	Inflammatory (Immune C3)
TCGA-PG-A7D5-01	TCGA-PG-A7D5	TCGA-PG-A7D5-01	UCEC	uterine corpus endometrioid carcinoma	7.41	6.06	IFN-gamma Dominant (Immune C2)
TCGA-BS-A0TD-01	TCGA-BS-A0TD	TCGA-BS-A0TD-01	UCEC	uterine corpus endometrioid carcinoma	7.4	4.9	Wound Healing (Immune C1)
TCGA-D1-A17S-01	TCGA-D1-A17S	TCGA-D1-A17S-01	UCEC	uterine corpus endometrioid carcinoma	7.4	4.82	Inflammatory (Immune C3)
TCGA-AX-A1CJ-01	TCGA-AX-A1CJ	TCGA-AX-A1CJ-01	UCEC	uterine corpus endometrioid carcinoma	7.39	7.33	IFN-gamma Dominant (Immune C2)
TCGA-AP-A056-01	TCGA-AP-A056	TCGA-AP-A056-01	UCEC	uterine corpus endometrioid carcinoma	7.39	7.03	Wound Healing (Immune C1)
TCGA-KP-A3W3-01	TCGA-KP-A3W3	TCGA-KP-A3W3-01	UCEC	uterine corpus endometrioid carcinoma	7.39	6.61	IFN-gamma Dominant (Immune C2)
TCGA-AP-A0LM-01	TCGA-AP-A0LM	TCGA-AP-A0LM-01	UCEC	uterine corpus endometrioid carcinoma	7.38	9.47	Inflammatory (Immune C3)
TCGA-A5-A0GE-01	TCGA-A5-A0GE	TCGA-A5-A0GE-01	UCEC	uterine corpus endometrioid carcinoma	7.38	6.78	Wound Healing (Immune C1)
TCGA-FI-A2EY-01	TCGA-FI-A2EY	TCGA-FI-A2EY-01	UCEC	uterine corpus endometrioid carcinoma	7.38	3.33	Wound Healing (Immune C1)
TCGA-BS-A0TA-01	TCGA-BS-A0TA	TCGA-BS-A0TA-01	UCEC	uterine corpus endometrioid carcinoma	7.37	10.81	IFN-gamma Dominant (Immune C2)
TCGA-AP-A0LN-01	TCGA-AP-A0LN	TCGA-AP-A0LN-01	UCEC	uterine corpus endometrioid carcinoma	7.36	6.52	Wound Healing (Immune C1)
TCGA-5B-A90C-01	TCGA-5B-A90C	TCGA-5B-A90C-01	UCEC	uterine corpus endometrioid carcinoma	7.36	4.61	IFN-gamma Dominant (Immune C2)
TCGA-AP-A0LI-01	TCGA-AP-A0LI	TCGA-AP-A0LI-01	UCEC	uterine corpus endometrioid carcinoma	7.34	9.39	IFN-gamma Dominant (Immune C2)
TCGA-AX-A0IZ-01	TCGA-AX-A0IZ	TCGA-AX-A0IZ-01	UCEC	uterine corpus endometrioid carcinoma	7.34	9.27	IFN-gamma Dominant (Immune C2)
TCGA-BS-A0T9-01	TCGA-BS-A0T9	TCGA-BS-A0T9-01	UCEC	uterine corpus endometrioid carcinoma	7.33	5.94	Wound Healing (Immune C1)
TCGA-EO-A3AZ-01	TCGA-EO-A3AZ	TCGA-EO-A3AZ-01	UCEC	uterine corpus endometrioid carcinoma	7.32	10.22	IFN-gamma Dominant (Immune C2)
TCGA-EY-A1GQ-01	TCGA-EY-A1GQ	TCGA-EY-A1GQ-01	UCEC	uterine corpus endometrioid carcinoma	7.32	5.14	Wound Healing (Immune C1)
TCGA-EC-A1NJ-01	TCGA-EC-A1NJ	TCGA-EC-A1NJ-01	UCEC	uterine corpus endometrioid carcinoma	7.31	8.46	IFN-gamma Dominant (Immune C2)
TCGA-AX-A1CI-01	TCGA-AX-A1CI	TCGA-AX-A1CI-01	UCEC	uterine corpus endometrioid carcinoma	7.31	5.88	Wound Healing (Immune C1)
TCGA-AP-A1DH-01	TCGA-AP-A1DH	TCGA-AP-A1DH-01	UCEC	uterine corpus endometrioid carcinoma	7.3	9.04	Wound Healing (Immune C1)
TCGA-FI-A2EX-01	TCGA-FI-A2EX	TCGA-FI-A2EX-01	UCEC	uterine corpus endometrioid carcinoma	7.3	5.31	Wound Healing (Immune C1)
TCGA-AJ-A8CT-01	TCGA-AJ-A8CT	TCGA-AJ-A8CT-01	UCEC	uterine corpus endometrioid carcinoma	7.29	9.41	Inflammatory (Immune C3)
TCGA-A5-A0GG-01	TCGA-A5-A0GG	TCGA-A5-A0GG-01	UCEC	uterine corpus endometrioid carcinoma	7.29	7.73	IFN-gamma Dominant (Immune C2)
TCGA-AX-A05W-01	TCGA-AX-A05W	TCGA-AX-A05W-01	UCEC	uterine corpus endometrioid carcinoma	7.29	7.22	IFN-gamma Dominant (Immune C2)
TCGA-B5-A0K4-01	TCGA-B5-A0K4	TCGA-B5-A0K4-01	UCEC	uterine corpus endometrioid carcinoma	7.29	3.99	Lymphocyte Depleted (Immune C4)
TCGA-DI-A1BY-01	TCGA-DI-A1BY	TCGA-DI-A1BY-01	UCEC	uterine corpus endometrioid carcinoma	7.28	8.56	Wound Healing (Immune C1)
TCGA-EO-A22X-01	TCGA-EO-A22X	TCGA-EO-A22X-01	UCEC	uterine corpus endometrioid carcinoma	7.28	5.75	Wound Healing (Immune C1)
TCGA-A5-A0GP-01	TCGA-A5-A0GP	TCGA-A5-A0GP-01	UCEC	uterine corpus endometrioid carcinoma	7.28	5.69	Wound Healing (Immune C1)
TCGA-AP-A1DK-01	TCGA-AP-A1DK	TCGA-AP-A1DK-01	UCEC	uterine corpus endometrioid carcinoma	7.27	8.87	Wound Healing (Immune C1)
TCGA-D1-A17F-01	TCGA-D1-A17F	TCGA-D1-A17F-01	UCEC	uterine corpus endometrioid carcinoma	7.27	7.1	IFN-gamma Dominant (Immune C2)
TCGA-BG-A0W1-01	TCGA-BG-A0W1	TCGA-BG-A0W1-01	UCEC	uterine corpus endometrioid carcinoma	7.26	6.2	Lymphocyte Depleted (Immune C4)
TCGA-A5-A1OH-01	TCGA-A5-A1OH	TCGA-A5-A1OH-01	UCEC	uterine corpus endometrioid carcinoma	7.26	2.54	Wound Healing (Immune C1)
TCGA-AX-A2HA-01	TCGA-AX-A2HA	TCGA-AX-A2HA-01	UCEC	uterine corpus endometrioid carcinoma	7.24	6.54	IFN-gamma Dominant (Immune C2)
TCGA-EO-A3L0-01	TCGA-EO-A3L0	TCGA-EO-A3L0-01	UCEC	uterine corpus endometrioid carcinoma	7.22	4.58	IFN-gamma Dominant (Immune C2)
TCGA-D1-A16Q-01	TCGA-D1-A16Q	TCGA-D1-A16Q-01	UCEC	uterine corpus endometrioid carcinoma	7.21	7.97	Wound Healing (Immune C1)
TCGA-AJ-A3BD-01	TCGA-AJ-A3BD	TCGA-AJ-A3BD-01	UCEC	uterine corpus endometrioid carcinoma	7.2	7.29	IFN-gamma Dominant (Immune C2)
TCGA-AP-A0LV-01	TCGA-AP-A0LV	TCGA-AP-A0LV-01	UCEC	uterine corpus endometrioid carcinoma	7.2	3.73	Wound Healing (Immune C1)
TCGA-DI-A1NN-01	TCGA-DI-A1NN	TCGA-DI-A1NN-01	UCEC	uterine corpus endometrioid carcinoma	7.18	7.62	IFN-gamma Dominant (Immune C2)
TCGA-B5-A11H-01	TCGA-B5-A11H	TCGA-B5-A11H-01	UCEC	uterine corpus endometrioid carcinoma	7.17	7.88	IFN-gamma Dominant (Immune C2)
TCGA-AJ-A8CV-01	TCGA-AJ-A8CV	TCGA-AJ-A8CV-01	UCEC	uterine corpus endometrioid carcinoma	7.17	7.04	IFN-gamma Dominant (Immune C2)
TCGA-A5-A0GR-01	TCGA-A5-A0GR	TCGA-A5-A0GR-01	UCEC	uterine corpus endometrioid carcinoma	7.16	10.81	Inflammatory (Immune C3)
TCGA-A5-A1OG-01	TCGA-A5-A1OG	TCGA-A5-A1OG-01	UCEC	uterine corpus endometrioid carcinoma	7.16	7.51	IFN-gamma Dominant (Immune C2)
TCGA-D1-A1O0-01	TCGA-D1-A1O0	TCGA-D1-A1O0-01	UCEC	uterine corpus endometrioid carcinoma	7.16	4.54	IFN-gamma Dominant (Immune C2)
TCGA-AP-A05A-01	TCGA-AP-A05A	TCGA-AP-A05A-01	UCEC	uterine corpus endometrioid carcinoma	7.16	4.26	Wound Healing (Immune C1)
TCGA-AP-A5FX-01	TCGA-AP-A5FX	TCGA-AP-A5FX-01	UCEC	uterine corpus endometrioid carcinoma	7.15	8.32	IFN-gamma Dominant (Immune C2)
TCGA-BG-A0MU-01	TCGA-BG-A0MU	TCGA-BG-A0MU-01	UCEC	uterine corpus endometrioid carcinoma	7.15	6.77	Inflammatory (Immune C3)
TCGA-AP-A1E3-01	TCGA-AP-A1E3	TCGA-AP-A1E3-01	UCEC	uterine corpus endometrioid carcinoma	7.15	6.11	Wound Healing (Immune C1)
TCGA-B5-A11V-01	TCGA-B5-A11V	TCGA-B5-A11V-01	UCEC	uterine corpus endometrioid carcinoma	7.15	5.62	Wound Healing (Immune C1)
TCGA-A5-A2K7-01	TCGA-A5-A2K7	TCGA-A5-A2K7-01	UCEC	uterine corpus endometrioid carcinoma	7.15	4.58	IFN-gamma Dominant (Immune C2)
TCGA-KP-A3VZ-01	TCGA-KP-A3VZ	TCGA-KP-A3VZ-01	UCEC	uterine corpus endometrioid carcinoma	7.14	4.28	IFN-gamma Dominant (Immune C2)
TCGA-EO-A22Y-01	TCGA-EO-A22Y	TCGA-EO-A22Y-01	UCEC	uterine corpus endometrioid carcinoma	7.14	4.01	Wound Healing (Immune C1)
TCGA-DI-A1C3-01	TCGA-DI-A1C3	TCGA-DI-A1C3-01	UCEC	uterine corpus endometrioid carcinoma	7.13	8.33	Inflammatory (Immune C3)
TCGA-BG-A0M9-01	TCGA-BG-A0M9	TCGA-BG-A0M9-01	UCEC	uterine corpus endometrioid carcinoma	7.13	4.81	Wound Healing (Immune C1)
TCGA-BS-A0U9-01	TCGA-BS-A0U9	TCGA-BS-A0U9-01	UCEC	uterine corpus endometrioid carcinoma	7.13	3.87	IFN-gamma Dominant (Immune C2)
TCGA-BG-A0M0-01	TCGA-BG-A0M0	TCGA-BG-A0M0-01	UCEC	uterine corpus endometrioid carcinoma	7.13	3.63	Wound Healing (Immune C1)
TCGA-BG-A0MK-01	TCGA-BG-A0MK	TCGA-BG-A0MK-01	UCEC	uterine corpus endometrioid carcinoma	7.12	9.85	Inflammatory (Immune C3)
TCGA-AX-A3G9-01	TCGA-AX-A3G9	TCGA-AX-A3G9-01	UCEC	uterine corpus endometrioid carcinoma	7.12	4.29	Wound Healing (Immune C1)
TCGA-AJ-A3OK-01	TCGA-AJ-A3OK	TCGA-AJ-A3OK-01	UCEC	uterine corpus endometrioid carcinoma	7.1	8.24	Inflammatory (Immune C3)
TCGA-B5-A3FD-01	TCGA-B5-A3FD	TCGA-B5-A3FD-01	UCEC	uterine corpus endometrioid carcinoma	7.1	5.35	Wound Healing (Immune C1)
TCGA-AJ-A8CW-01	TCGA-AJ-A8CW	TCGA-AJ-A8CW-01	UCEC	uterine corpus endometrioid carcinoma	7.06	6.61	Wound Healing (Immune C1)
TCGA-B5-A11I-01	TCGA-B5-A11I	TCGA-B5-A11I-01	UCEC	uterine corpus endometrioid carcinoma	7.05	7.09	IFN-gamma Dominant (Immune C2)
TCGA-AX-A1CN-01	TCGA-AX-A1CN	TCGA-AX-A1CN-01	UCEC	uterine corpus endometrioid carcinoma	7.05	4.37	Wound Healing (Immune C1)
TCGA-BS-A0V7-01	TCGA-BS-A0V7	TCGA-BS-A0V7-01	UCEC	uterine corpus endometrioid carcinoma	7.04	8.53	TGF-beta Dominant (Immune C6)
TCGA-D1-A17L-01	TCGA-D1-A17L	TCGA-D1-A17L-01	UCEC	uterine corpus endometrioid carcinoma	7.04	8.45	Inflammatory (Immune C3)
TCGA-AX-A3GB-01	TCGA-AX-A3GB	TCGA-AX-A3GB-01	UCEC	uterine corpus endometrioid carcinoma	7.04	7.55	Inflammatory (Immune C3)
TCGA-B5-A0K6-01	TCGA-B5-A0K6	TCGA-B5-A0K6-01	UCEC	uterine corpus endometrioid carcinoma	7.04	6.51	Inflammatory (Immune C3)
TCGA-AJ-A3EL-01	TCGA-AJ-A3EL	TCGA-AJ-A3EL-01	UCEC	uterine corpus endometrioid carcinoma	7.03	8.22	IFN-gamma Dominant (Immune C2)
TCGA-AJ-A3OJ-01	TCGA-AJ-A3OJ	TCGA-AJ-A3OJ-01	UCEC	uterine corpus endometrioid carcinoma	7.01	6.97	Wound Healing (Immune C1)
TCGA-AX-A2IO-01	TCGA-AX-A2IO	TCGA-AX-A2IO-01	UCEC	uterine corpus endometrioid carcinoma	7.01	5.6	Wound Healing (Immune C1)
TCGA-B5-A11Q-01	TCGA-B5-A11Q	TCGA-B5-A11Q-01	UCEC	uterine corpus endometrioid carcinoma	6.99	4.3	Inflammatory (Immune C3)
TCGA-AP-A0LO-01	TCGA-AP-A0LO	TCGA-AP-A0LO-01	UCEC	uterine corpus endometrioid carcinoma	6.97	5.44	Wound Healing (Immune C1)
TCGA-EY-A548-01	TCGA-EY-A548	TCGA-EY-A548-01	UCEC	uterine corpus endometrioid carcinoma	6.94	6.78	IFN-gamma Dominant (Immune C2)
TCGA-BK-A0CB-01	TCGA-BK-A0CB	TCGA-BK-A0CB-01	UCEC	uterine corpus endometrioid carcinoma	6.91	6.7	Wound Healing (Immune C1)
TCGA-AP-A1DO-01	TCGA-AP-A1DO	TCGA-AP-A1DO-01	UCEC	uterine corpus endometrioid carcinoma	6.9	5.93	Wound Healing (Immune C1)
TCGA-B5-A5OD-01	TCGA-B5-A5OD	TCGA-B5-A5OD-01	UCEC	uterine corpus endometrioid carcinoma	6.88	7.33	Wound Healing (Immune C1)
TCGA-QF-A5YS-01	TCGA-QF-A5YS	TCGA-QF-A5YS-01	UCEC	uterine corpus endometrioid carcinoma	6.87	6.23	IFN-gamma Dominant (Immune C2)
TCGA-AP-A0LE-01	TCGA-AP-A0LE	TCGA-AP-A0LE-01	UCEC	uterine corpus endometrioid carcinoma	6.86	6.33	Wound Healing (Immune C1)
TCGA-AX-A0IU-01	TCGA-AX-A0IU	TCGA-AX-A0IU-01	UCEC	uterine corpus endometrioid carcinoma	6.82	5.9	Lymphocyte Depleted (Immune C4)
TCGA-EY-A1GC-01	TCGA-EY-A1GC	TCGA-EY-A1GC-01	UCEC	uterine corpus endometrioid carcinoma	6.81	8.45	IFN-gamma Dominant (Immune C2)
TCGA-EO-A3KU-01	TCGA-EO-A3KU	TCGA-EO-A3KU-01	UCEC	uterine corpus endometrioid carcinoma	6.79	5.06	IFN-gamma Dominant (Immune C2)
TCGA-B5-A3FA-01	TCGA-B5-A3FA	TCGA-B5-A3FA-01	UCEC	uterine corpus endometrioid carcinoma	6.78	6.45	IFN-gamma Dominant (Immune C2)
TCGA-EY-A1GR-01	TCGA-EY-A1GR	TCGA-EY-A1GR-01	UCEC	uterine corpus endometrioid carcinoma	6.78	5.37	IFN-gamma Dominant (Immune C2)
TCGA-DI-A1NO-01	TCGA-DI-A1NO	TCGA-DI-A1NO-01	UCEC	uterine corpus endometrioid carcinoma	6.77	3.31	Wound Healing (Immune C1)
TCGA-FI-A2D4-01	TCGA-FI-A2D4	TCGA-FI-A2D4-01	UCEC	uterine corpus endometrioid carcinoma	6.76	4.9	Wound Healing (Immune C1)
TCGA-AP-A1DV-01	TCGA-AP-A1DV	TCGA-AP-A1DV-01	UCEC	uterine corpus endometrioid carcinoma	6.73	6.4	Wound Healing (Immune C1)
TCGA-BG-A0MA-01	TCGA-BG-A0MA	TCGA-BG-A0MA-01	UCEC	uterine corpus endometrioid carcinoma	6.73	5.89	Wound Healing (Immune C1)
TCGA-SL-A6JA-01	TCGA-SL-A6JA	TCGA-SL-A6JA-01	UCEC	uterine corpus endometrioid carcinoma	6.72	4.78	Wound Healing (Immune C1)
TCGA-BS-A0TI-01	TCGA-BS-A0TI	TCGA-BS-A0TI-01	UCEC	uterine corpus endometrioid carcinoma	6.71	6.96	IFN-gamma Dominant (Immune C2)
TCGA-PG-A915-01	TCGA-PG-A915	TCGA-PG-A915-01	UCEC	uterine corpus endometrioid carcinoma	6.7	4.34	IFN-gamma Dominant (Immune C2)
TCGA-AX-A1C7-01	TCGA-AX-A1C7	TCGA-AX-A1C7-01	UCEC	uterine corpus endometrioid carcinoma	6.7	3.68	IFN-gamma Dominant (Immune C2)
TCGA-EO-A2CH-01	TCGA-EO-A2CH	TCGA-EO-A2CH-01	UCEC	uterine corpus endometrioid carcinoma	6.67	4.5	IFN-gamma Dominant (Immune C2)
TCGA-AP-A05J-01	TCGA-AP-A05J	TCGA-AP-A05J-01	UCEC	uterine corpus endometrioid carcinoma	6.67	4.08	Lymphocyte Depleted (Immune C4)
TCGA-A5-A0R8-01	TCGA-A5-A0R8	TCGA-A5-A0R8-01	UCEC	uterine corpus endometrioid carcinoma	6.66	7.16	IFN-gamma Dominant (Immune C2)
TCGA-BG-A0LX-01	TCGA-BG-A0LX	TCGA-BG-A0LX-01	UCEC	uterine corpus endometrioid carcinoma	6.65	7.08	Wound Healing (Immune C1)
TCGA-DF-A2KY-01	TCGA-DF-A2KY	TCGA-DF-A2KY-01	UCEC	uterine corpus endometrioid carcinoma	6.65	6.95	IFN-gamma Dominant (Immune C2)
TCGA-B5-A3FC-01	TCGA-B5-A3FC	TCGA-B5-A3FC-01	UCEC	uterine corpus endometrioid carcinoma	6.64	8.13	IFN-gamma Dominant (Immune C2)
TCGA-FI-A2D6-01	TCGA-FI-A2D6	TCGA-FI-A2D6-01	UCEC	uterine corpus endometrioid carcinoma	6.63	6.99	Wound Healing (Immune C1)
TCGA-D1-A3DG-01	TCGA-D1-A3DG	TCGA-D1-A3DG-01	UCEC	uterine corpus endometrioid carcinoma	6.62	3.42	Wound Healing (Immune C1)
TCGA-B5-A0K2-01	TCGA-B5-A0K2	TCGA-B5-A0K2-01	UCEC	uterine corpus endometrioid carcinoma	6.61	8.71	IFN-gamma Dominant (Immune C2)
TCGA-EY-A1GO-01	TCGA-EY-A1GO	TCGA-EY-A1GO-01	UCEC	uterine corpus endometrioid carcinoma	6.58	5.63	Wound Healing (Immune C1)
TCGA-AX-A3G6-01	TCGA-AX-A3G6	TCGA-AX-A3G6-01	UCEC	uterine corpus endometrioid carcinoma	6.58	4.8	IFN-gamma Dominant (Immune C2)
TCGA-EY-A1GP-01	TCGA-EY-A1GP	TCGA-EY-A1GP-01	UCEC	uterine corpus endometrioid carcinoma	6.56	7.6	IFN-gamma Dominant (Immune C2)
TCGA-A5-A0GM-01	TCGA-A5-A0GM	TCGA-A5-A0GM-01	UCEC	uterine corpus endometrioid carcinoma	6.56	4.75	Wound Healing (Immune C1)
TCGA-BS-A0UJ-01	TCGA-BS-A0UJ	TCGA-BS-A0UJ-01	UCEC	uterine corpus endometrioid carcinoma	6.54	7.99	Inflammatory (Immune C3)
TCGA-SJ-A6ZJ-01	TCGA-SJ-A6ZJ	TCGA-SJ-A6ZJ-01	UCEC	uterine corpus endometrioid carcinoma	6.52	5.41	Wound Healing (Immune C1)
TCGA-AX-A0IW-01	TCGA-AX-A0IW	TCGA-AX-A0IW-01	UCEC	uterine corpus endometrioid carcinoma	6.48	4.98	IFN-gamma Dominant (Immune C2)
TCGA-B5-A11X-01	TCGA-B5-A11X	TCGA-B5-A11X-01	UCEC	uterine corpus endometrioid carcinoma	6.47	8.39	Wound Healing (Immune C1)
TCGA-B5-A3FB-01	TCGA-B5-A3FB	TCGA-B5-A3FB-01	UCEC	uterine corpus endometrioid carcinoma	6.47	6.32	Wound Healing (Immune C1)
TCGA-EO-A3KW-01	TCGA-EO-A3KW	TCGA-EO-A3KW-01	UCEC	uterine corpus endometrioid carcinoma	6.47	6.03	IFN-gamma Dominant (Immune C2)
TCGA-B5-A0JY-01	TCGA-B5-A0JY	TCGA-B5-A0JY-01	UCEC	uterine corpus endometrioid carcinoma	6.43	6.77	Wound Healing (Immune C1)
TCGA-D1-A3DH-01	TCGA-D1-A3DH	TCGA-D1-A3DH-01	UCEC	uterine corpus endometrioid carcinoma	6.43	3.45	IFN-gamma Dominant (Immune C2)
TCGA-QS-A5YR-01	TCGA-QS-A5YR	TCGA-QS-A5YR-01	UCEC	uterine corpus endometrioid carcinoma	6.41	8.95	IFN-gamma Dominant (Immune C2)
TCGA-2E-A9G8-01	TCGA-2E-A9G8	TCGA-2E-A9G8-01	UCEC	uterine corpus endometrioid carcinoma	6.41	7.13	IFN-gamma Dominant (Immune C2)
TCGA-D1-A2G0-01	TCGA-D1-A2G0	TCGA-D1-A2G0-01	UCEC	uterine corpus endometrioid carcinoma	6.39	7.71	Wound Healing (Immune C1)
TCGA-AX-A3G4-01	TCGA-AX-A3G4	TCGA-AX-A3G4-01	UCEC	uterine corpus endometrioid carcinoma	6.37	5.5	Wound Healing (Immune C1)
TCGA-AX-A3FX-01	TCGA-AX-A3FX	TCGA-AX-A3FX-01	UCEC	uterine corpus endometrioid carcinoma	6.36	7.59	Wound Healing (Immune C1)
TCGA-A5-A0G2-01	TCGA-A5-A0G2	TCGA-A5-A0G2-01	UCEC	uterine corpus endometrioid carcinoma	6.35	7.01	Wound Healing (Immune C1)
TCGA-EO-A22U-01	TCGA-EO-A22U	TCGA-EO-A22U-01	UCEC	uterine corpus endometrioid carcinoma	6.33	6.4	Wound Healing (Immune C1)
TCGA-DF-A2KZ-01	TCGA-DF-A2KZ	TCGA-DF-A2KZ-01	UCEC	uterine corpus endometrioid carcinoma	6.32	7.11	IFN-gamma Dominant (Immune C2)
TCGA-QS-A5YQ-01	TCGA-QS-A5YQ	TCGA-QS-A5YQ-01	UCEC	uterine corpus endometrioid carcinoma	6.3	8.31	IFN-gamma Dominant (Immune C2)
TCGA-EO-A3AY-01	TCGA-EO-A3AY	TCGA-EO-A3AY-01	UCEC	uterine corpus endometrioid carcinoma	6.29	8.35	IFN-gamma Dominant (Immune C2)
TCGA-FI-A3PX-01	TCGA-FI-A3PX	TCGA-FI-A3PX-01	UCEC	uterine corpus endometrioid carcinoma	6.29	3.26	IFN-gamma Dominant (Immune C2)
TCGA-DF-A2KV-01	TCGA-DF-A2KV	TCGA-DF-A2KV-01	UCEC	uterine corpus endometrioid carcinoma	6.27	5.66	IFN-gamma Dominant (Immune C2)
TCGA-AJ-A3BF-01	TCGA-AJ-A3BF	TCGA-AJ-A3BF-01	UCEC	uterine corpus endometrioid carcinoma	6.26	5.58	IFN-gamma Dominant (Immune C2)
TCGA-EO-A1Y5-01	TCGA-EO-A1Y5	TCGA-EO-A1Y5-01	UCEC	uterine corpus endometrioid carcinoma	6.25	8.03	IFN-gamma Dominant (Immune C2)
TCGA-AJ-A3BG-01	TCGA-AJ-A3BG	TCGA-AJ-A3BG-01	UCEC	uterine corpus endometrioid carcinoma	6.24	4.55	Lymphocyte Depleted (Immune C4)
TCGA-5S-A9Q8-01	TCGA-5S-A9Q8	TCGA-5S-A9Q8-01	UCEC	uterine corpus endometrioid carcinoma	6.16	5.37	Inflammatory (Immune C3)
TCGA-AX-A3G7-01	TCGA-AX-A3G7	TCGA-AX-A3G7-01	UCEC	uterine corpus endometrioid carcinoma	6.15	5.07	IFN-gamma Dominant (Immune C2)
TCGA-KJ-A3U4-01	TCGA-KJ-A3U4	TCGA-KJ-A3U4-01	UCEC	uterine corpus endometrioid carcinoma	6.14	6.86
TCGA-EO-A1Y7-01	TCGA-EO-A1Y7	TCGA-EO-A1Y7-01	UCEC	uterine corpus endometrioid carcinoma	6.1	6.67	IFN-gamma Dominant (Immune C2)
TCGA-DI-A1BU-01	TCGA-DI-A1BU	TCGA-DI-A1BU-01	UCEC	uterine corpus endometrioid carcinoma	6.07	7.62	Wound Healing (Immune C1)
TCGA-EY-A547-01	TCGA-EY-A547	TCGA-EY-A547-01	UCEC	uterine corpus endometrioid carcinoma	6.02	3.57	Wound Healing (Immune C1)
TCGA-AX-A3G8-01	TCGA-AX-A3G8	TCGA-AX-A3G8-01	UCEC	uterine corpus endometrioid carcinoma	6	5.02	Wound Healing (Immune C1)
TCGA-PG-A6IB-01	TCGA-PG-A6IB	TCGA-PG-A6IB-01	UCEC	uterine corpus endometrioid carcinoma	5.99	9.13	IFN-gamma Dominant (Immune C2)
TCGA-B5-A11G-01	TCGA-B5-A11G	TCGA-B5-A11G-01	UCEC	uterine corpus endometrioid carcinoma	5.97	8.11	IFN-gamma Dominant (Immune C2)
TCGA-A5-A0GJ-01	TCGA-A5-A0GJ	TCGA-A5-A0GJ-01	UCEC	uterine corpus endometrioid carcinoma	5.95	8.02	Inflammatory (Immune C3)
TCGA-AP-A0LF-01	TCGA-AP-A0LF	TCGA-AP-A0LF-01	UCEC	uterine corpus endometrioid carcinoma	5.94	10.02	IFN-gamma Dominant (Immune C2)
TCGA-EY-A5W2-01	TCGA-EY-A5W2	TCGA-EY-A5W2-01	UCEC	uterine corpus endometrioid carcinoma	5.92	7.67	Wound Healing (Immune C1)
TCGA-B5-A1MX-01	TCGA-B5-A1MX	TCGA-B5-A1MX-01	UCEC	uterine corpus endometrioid carcinoma	5.91	7.52	IFN-gamma Dominant (Immune C2)
TCGA-AP-A0LD-01	TCGA-AP-A0LD	TCGA-AP-A0LD-01	UCEC	uterine corpus endometrioid carcinoma	5.86	5.93	IFN-gamma Dominant (Immune C2)
TCGA-AX-A2H2-01	TCGA-AX-A2H2	TCGA-AX-A2H2-01	UCEC	uterine corpus endometrioid carcinoma	5.82	8.19	IFN-gamma Dominant (Immune C2)
TCGA-QF-A5YT-01	TCGA-QF-A5YT	TCGA-QF-A5YT-01	UCEC	uterine corpus endometrioid carcinoma	5.81	4.64	Wound Healing (Immune C1)
TCGA-AJ-A3BI-01	TCGA-AJ-A3BI	TCGA-AJ-A3BI-01	UCEC	uterine corpus endometrioid carcinoma	5.79	8.57	IFN-gamma Dominant (Immune C2)
TCGA-D1-A1O8-01	TCGA-D1-A1O8	TCGA-D1-A1O8-01	UCEC	uterine corpus endometrioid carcinoma	5.71	9.39	IFN-gamma Dominant (Immune C2)
TCGA-A5-A0R7-01	TCGA-A5-A0R7	TCGA-A5-A0R7-01	UCEC	uterine corpus endometrioid carcinoma	5.69	8.44	IFN-gamma Dominant (Immune C2)
TCGA-QS-A8F1-01	TCGA-QS-A8F1	TCGA-QS-A8F1-01	UCEC	uterine corpus endometrioid carcinoma	5.64	6.5	Inflammatory (Immune C3)
TCGA-AX-A2H7-01	TCGA-AX-A2H7	TCGA-AX-A2H7-01	UCEC	uterine corpus endometrioid carcinoma	5.62	5.75	Wound Healing (Immune C1)
TCGA-AX-A2IN-01	TCGA-AX-A2IN	TCGA-AX-A2IN-01	UCEC	uterine corpus endometrioid carcinoma	5.58	7.46	Wound Healing (Immune C1)
TCGA-AJ-A3BK-01	TCGA-AJ-A3BK	TCGA-AJ-A3BK-01	UCEC	uterine corpus endometrioid carcinoma	5.51	7.16	IFN-gamma Dominant (Immune C2)
TCGA-BK-A139-02	TCGA-BK-A139-02	TCGA-BK-A139-02	UCEC	uterine corpus endometrioid carcinoma	5.47	4.7
TCGA-FI-A2EW-01	TCGA-FI-A2EW	TCGA-FI-A2EW-01	UCEC	uterine corpus endometrioid carcinoma	5.44	5.49	Wound Healing (Immune C1)
TCGA-DI-A2QT-01	TCGA-DI-A2QT	TCGA-DI-A2QT-01	UCEC	uterine corpus endometrioid carcinoma	5.14	4.29	IFN-gamma Dominant (Immune C2)
TCGA-E6-A8L9-01	TCGA-E6-A8L9	TCGA-E6-A8L9-01	UCEC	uterine corpus endometrioid carcinoma	5.04	8	IFN-gamma Dominant (Immune C2)
TCGA-A5-A2K5-01	TCGA-A5-A2K5	TCGA-A5-A2K5-01	UCEC	uterine corpus endometrioid carcinoma	4.98	7.14	Wound Healing (Immune C1)
TCGA-EY-A3L3-01	TCGA-EY-A3L3	TCGA-EY-A3L3-01	UCEC	uterine corpus endometrioid carcinoma	4.97	4.58	Wound Healing (Immune C1)
TCGA-AX-A06F-01	TCGA-AX-A06F	TCGA-AX-A06F-01	UCEC	uterine corpus endometrioid carcinoma	4.85	6.98	Wound Healing (Immune C1)
TCGA-E6-A1M0-01	TCGA-E6-A1M0	TCGA-E6-A1M0-01	UCEC	uterine corpus endometrioid carcinoma	4.79	6.47	Wound Healing (Immune C1)
TCGA-BK-A139-01	TCGA-BK-A139	TCGA-BK-A139-01	UCEC	uterine corpus endometrioid carcinoma	4.71	6.07	IFN-gamma Dominant (Immune C2)
TCGA-EO-A3B0-01	TCGA-EO-A3B0	TCGA-EO-A3B0-01	UCEC	uterine corpus endometrioid carcinoma	4.26	7.35	Wound Healing (Immune C1)
TCGA-BS-A0V4-01	TCGA-BS-A0V4	TCGA-BS-A0V4-01	UCEC	uterine corpus endometrioid carcinoma	4.26	5.59	Inflammatory (Immune C3)
TCGA-SL-A6J9-01	TCGA-SL-A6J9	TCGA-SL-A6J9-01	UCEC	uterine corpus endometrioid carcinoma	4.21	8.53	IFN-gamma Dominant (Immune C2)
TCGA-H5-A2HR-01	TCGA-H5-A2HR	TCGA-H5-A2HR-01	UCEC	uterine corpus endometrioid carcinoma	4.1	5.93	IFN-gamma Dominant (Immune C2)
TCGA-BS-A0UV-01	TCGA-BS-A0UV	TCGA-BS-A0UV-01	UCEC	uterine corpus endometrioid carcinoma	4.05	6.49	Wound Healing (Immune C1)
TCGA-DF-A2KS-01	TCGA-DF-A2KS	TCGA-DF-A2KS-01	UCEC	uterine corpus endometrioid carcinoma	3.51	7.6	IFN-gamma Dominant (Immune C2)
TCGA-AJ-A3EM-01	TCGA-AJ-A3EM	TCGA-AJ-A3EM-01	UCEC	uterine corpus endometrioid carcinoma	3.45	2.54	IFN-gamma Dominant (Immune C2)
TCGA-AX-A1CE-01	TCGA-AX-A1CE	TCGA-AX-A1CE-01	UCEC	uterine corpus endometrioid carcinoma	2.41	5.05	Wound Healing (Immune C1)
TCGA-DF-A2KU-01	TCGA-DF-A2KU	TCGA-DF-A2KU-01	UCEC	uterine corpus endometrioid carcinoma	1.93	9.75	IFN-gamma Dominant (Immune C2)
TCGA-AX-A3FZ-01	TCGA-AX-A3FZ	TCGA-AX-A3FZ-01	UCEC	uterine corpus endometrioid carcinoma	0.41	2.79	Wound Healing (Immune C1)
TCGA-DF-A2L0-01	TCGA-DF-A2L0	TCGA-DF-A2L0-01	UCEC	uterine corpus endometrioid carcinoma	0	7.06	IFN-gamma Dominant (Immune C2)
TCGA-AP-A053-01	TCGA-AP-A053	TCGA-AP-A053-01	UCEC	uterine corpus endometrioid carcinoma
TCGA-AP-A0LQ-01	TCGA-AP-A0LQ	TCGA-AP-A0LQ-01	UCEC	uterine corpus endometrioid carcinoma
TCGA-AX-A06D-01	TCGA-AX-A06D	TCGA-AX-A06D-01	UCEC	uterine corpus endometrioid carcinoma
TCGA-AX-A1CJ-11	TCGA-AX-A1CJ	TCGA-AX-A1CJ-11	UCEC	uterine corpus endometrioid carcinoma
TCGA-AX-A1CP-01	TCGA-AX-A1CP	TCGA-AX-A1CP-01	UCEC	uterine corpus endometrioid carcinoma
TCGA-AX-A1CR-01	TCGA-AX-A1CR	TCGA-AX-A1CR-01	UCEC	uterine corpus endometrioid carcinoma
TCGA-AX-A2H4-11	TCGA-AX-A2H4	TCGA-AX-A2H4-11	UCEC	uterine corpus endometrioid carcinoma
TCGA-AX-A2H5-11	TCGA-AX-A2H5	TCGA-AX-A2H5-11	UCEC	uterine corpus endometrioid carcinoma
TCGA-AX-A2H7-11	TCGA-AX-A2H7	TCGA-AX-A2H7-11	UCEC	uterine corpus endometrioid carcinoma
TCGA-AX-A2H8-01	TCGA-AX-A2H8	TCGA-AX-A2H8-01	UCEC	uterine corpus endometrioid carcinoma
TCGA-AX-A2H8-11	TCGA-AX-A2H8	TCGA-AX-A2H8-11	UCEC	uterine corpus endometrioid carcinoma
TCGA-AX-A2HF-01	TCGA-AX-A2HF	TCGA-AX-A2HF-01	UCEC	uterine corpus endometrioid carcinoma
TCGA-B5-A0KB-01	TCGA-B5-A0KB	TCGA-B5-A0KB-01	UCEC	uterine corpus endometrioid carcinoma
TCGA-BG-A0M8-01	TCGA-BG-A0M8	TCGA-BG-A0M8-01	UCEC	uterine corpus endometrioid carcinoma
TCGA-BG-A0MA-11	TCGA-BG-A0MA	TCGA-BG-A0MA-11	UCEC	uterine corpus endometrioid carcinoma
TCGA-BG-A0MS-01	TCGA-BG-A0MS	TCGA-BG-A0MS-01	UCEC	uterine corpus endometrioid carcinoma
TCGA-BG-A220-01	TCGA-BG-A220	TCGA-BG-A220-01	UCEC	uterine corpus endometrioid carcinoma
TCGA-BG-A221-01	TCGA-BG-A221	TCGA-BG-A221-01	UCEC	uterine corpus endometrioid carcinoma
TCGA-BG-A2AE-11	TCGA-BG-A2AE	TCGA-BG-A2AE-11	UCEC	uterine corpus endometrioid carcinoma
TCGA-BG-A2L7-11	TCGA-BG-A2L7	TCGA-BG-A2L7-11	UCEC	uterine corpus endometrioid carcinoma
TCGA-DI-A1NN-11	TCGA-DI-A1NN	TCGA-DI-A1NN-11	UCEC	uterine corpus endometrioid carcinoma
TCGA-DI-A1NO-11	TCGA-DI-A1NO	TCGA-DI-A1NO-11	UCEC	uterine corpus endometrioid carcinoma
TCGA-EO-A22R-11	TCGA-EO-A22R	TCGA-EO-A22R-11	UCEC	uterine corpus endometrioid carcinoma
TCGA-EO-A22S-11	TCGA-EO-A22S	TCGA-EO-A22S-11	UCEC	uterine corpus endometrioid carcinoma
TCGA-EO-A22T-11	TCGA-EO-A22T	TCGA-EO-A22T-11	UCEC	uterine corpus endometrioid carcinoma
TCGA-EY-A1G7-01	TCGA-EY-A1G7	TCGA-EY-A1G7-01	UCEC	uterine corpus endometrioid carcinoma
TCGA-EY-A1G8-01	TCGA-EY-A1G8	TCGA-EY-A1G8-01	UCEC	uterine corpus endometrioid carcinoma
TCGA-EY-A1GJ-01	TCGA-EY-A1GJ	TCGA-EY-A1GJ-01	UCEC	uterine corpus endometrioid carcinoma
TCGA-XM-A8RG-01	TCGA-XM-A8RG	TCGA-XM-A8RG-01	THYM	thymoma	12.54	6.86
TCGA-ZB-A96L-01	TCGA-ZB-A96L	TCGA-ZB-A96L-01	THYM	thymoma	12.21	6.83
TCGA-ZB-A969-01	TCGA-ZB-A969	TCGA-ZB-A969-01	THYM	thymoma	12.16	6.55
TCGA-ZL-A9V6-01	TCGA-ZL-A9V6	TCGA-ZL-A9V6-01	THYM	thymoma	11.73	9.37
TCGA-XU-A92Z-01	TCGA-XU-A92Z	TCGA-XU-A92Z-01	THYM	thymoma	11.48	5.84
TCGA-ZB-A964-01	TCGA-ZB-A964	TCGA-ZB-A964-01	THYM	thymoma	11.43	4.49
TCGA-ZB-A96H-01	TCGA-ZB-A96H	TCGA-ZB-A96H-01	THYM	thymoma	11.29	6.64
TCGA-XU-A931-01	TCGA-XU-A931	TCGA-XU-A931-01	THYM	thymoma	11.27	8.92
TCGA-X7-A8M3-01	TCGA-X7-A8M3	TCGA-X7-A8M3-01	THYM	thymoma	11.27	5.02
TCGA-ZB-A96C-01	TCGA-ZB-A96C	TCGA-ZB-A96C-01	THYM	thymoma	11.26	7.61
TCGA-ZB-A965-01	TCGA-ZB-A965	TCGA-ZB-A965-01	THYM	thymoma	11.13	5.86
TCGA-4X-A9FD-01	TCGA-4X-A9FD	TCGA-4X-A9FD-01	THYM	thymoma	10.97	8.59
TCGA-YT-A95G-01	TCGA-YT-A95G	TCGA-YT-A95G-01	THYM	thymoma	10.92	8.91
TCGA-XU-A930-01	TCGA-XU-A930	TCGA-XU-A930-01	THYM	thymoma	10.86	8.69
TCGA-XU-A92T-01	TCGA-XU-A92T	TCGA-XU-A92T-01	THYM	thymoma	10.73	5.58
TCGA-3G-AB19-01	TCGA-3G-AB19	TCGA-3G-AB19-01	THYM	thymoma	10.72	8.77
TCGA-ZB-A96Q-01	TCGA-ZB-A96Q	TCGA-ZB-A96Q-01	THYM	thymoma	10.63	7.02
TCGA-X7-A8D8-01	TCGA-X7-A8D8	TCGA-X7-A8D8-01	THYM	thymoma	10.59	8.42
TCGA-ZB-A963-01	TCGA-ZB-A963	TCGA-ZB-A963-01	THYM	thymoma	10.53	8.91
TCGA-XM-AAZ3-01	TCGA-XM-AAZ3	TCGA-XM-AAZ3-01	THYM	thymoma	10.53	7.2
TCGA-YT-A95F-01	TCGA-YT-A95F	TCGA-YT-A95F-01	THYM	thymoma	10.52	6.67
TCGA-X7-A8D6-11	TCGA-X7-A8D6	TCGA-X7-A8D6-11	THYM	thymoma	10.51	10.01
TCGA-XU-AAXV-01	TCGA-XU-AAXV	TCGA-XU-AAXV-01	THYM	thymoma	10.47	10.28
TCGA-ZB-A961-01	TCGA-ZB-A961	TCGA-ZB-A961-01	THYM	thymoma	10.39	9.27
TCGA-ZB-A96E-01	TCGA-ZB-A96E	TCGA-ZB-A96E-01	THYM	thymoma	10.27	7.56
TCGA-ZB-A962-01	TCGA-ZB-A962	TCGA-ZB-A962-01	THYM	thymoma	10.26	6.09
TCGA-XM-A8RI-01	TCGA-XM-A8RI	TCGA-XM-A8RI-01	THYM	thymoma	10.25	9.61
TCGA-YT-A95D-01	TCGA-YT-A95D	TCGA-YT-A95D-01	THYM	thymoma	10.18	7.88
TCGA-XU-A92W-01	TCGA-XU-A92W	TCGA-XU-A92W-01	THYM	thymoma	10.02	8.41
TCGA-XU-A92V-01	TCGA-XU-A92V	TCGA-XU-A92V-01	THYM	thymoma	10.01	7.74
TCGA-XM-AAZ2-01	TCGA-XM-AAZ2	TCGA-XM-AAZ2-01	THYM	thymoma	9.95	8.18
TCGA-ZB-A96M-01	TCGA-ZB-A96M	TCGA-ZB-A96M-01	THYM	thymoma	9.92	8.63
TCGA-X7-A8M0-01	TCGA-X7-A8M0	TCGA-X7-A8M0-01	THYM	thymoma	9.88	10.51
TCGA-4V-A9QS-01	TCGA-4V-A9QS	TCGA-4V-A9QS-01	THYM	thymoma	9.88	9
TCGA-X7-A8M1-01	TCGA-X7-A8M1	TCGA-X7-A8M1-01	THYM	thymoma	9.87	7.87
TCGA-4V-A9QM-01	TCGA-4V-A9QM	TCGA-4V-A9QM-01	THYM	thymoma	9.8	9.4
TCGA-XM-A8RD-01	TCGA-XM-A8RD	TCGA-XM-A8RD-01	THYM	thymoma	9.76	9.91
TCGA-ZB-A96I-01	TCGA-ZB-A96I	TCGA-ZB-A96I-01	THYM	thymoma	9.71	9.37
TCGA-XM-A8RF-01	TCGA-XM-A8RF	TCGA-XM-A8RF-01	THYM	thymoma	9.71	8.84
TCGA-ZB-A96F-01	TCGA-ZB-A96F	TCGA-ZB-A96F-01	THYM	thymoma	9.61	9.66
TCGA-ZB-A96D-01	TCGA-ZB-A96D	TCGA-ZB-A96D-01	THYM	thymoma	9.59	9.5
TCGA-5G-A9ZZ-01	TCGA-5G-A9ZZ	TCGA-5G-A9ZZ-01	THYM	thymoma	9.41	9.91
TCGA-ZB-A96K-01	TCGA-ZB-A96K	TCGA-ZB-A96K-01	THYM	thymoma	9.36	8.79
TCGA-XU-AAXW-01	TCGA-XU-AAXW	TCGA-XU-AAXW-01	THYM	thymoma	9.16	10.2
TCGA-4V-A9QN-01	TCGA-4V-A9QN	TCGA-4V-A9QN-01	THYM	thymoma	9.15	6.81
TCGA-X7-A8D9-01	TCGA-X7-A8D9	TCGA-X7-A8D9-01	THYM	thymoma	9.1	8.33
TCGA-XU-AAXX-01	TCGA-XU-AAXX	TCGA-XU-AAXX-01	THYM	thymoma	9.09	9.69
TCGA-3G-AB0Q-01	TCGA-3G-AB0Q	TCGA-3G-AB0Q-01	THYM	thymoma	9.08	8.02
TCGA-ZC-AAAA-01	TCGA-ZC-AAAA	TCGA-ZC-AAAA-01	THYM	thymoma	9.06	11
TCGA-XU-A92Y-01	TCGA-XU-A92Y	TCGA-XU-A92Y-01	THYM	thymoma	9.02	7.46
TCGA-4V-A9QR-01	TCGA-4V-A9QR	TCGA-4V-A9QR-01	THYM	thymoma	9	10.85
TCGA-3G-AB14-01	TCGA-3G-AB14	TCGA-3G-AB14-01	THYM	thymoma	8.91	9.34
TCGA-XU-A92Q-01	TCGA-XU-A92Q	TCGA-XU-A92Q-01	THYM	thymoma	8.91	7.28
TCGA-XM-AAZ1-01	TCGA-XM-AAZ1	TCGA-XM-AAZ1-01	THYM	thymoma	8.9	8.52
TCGA-XM-A8RC-01	TCGA-XM-A8RC	TCGA-XM-A8RC-01	THYM	thymoma	8.87	8.28
TCGA-X7-A8DJ-01	TCGA-X7-A8DJ	TCGA-X7-A8DJ-01	THYM	thymoma	8.85	9.49
TCGA-X7-A8D7-01	TCGA-X7-A8D7	TCGA-X7-A8D7-01	THYM	thymoma	8.82	10.04
TCGA-ZB-A96P-01	TCGA-ZB-A96P	TCGA-ZB-A96P-01	THYM	thymoma	8.76	8.96
TCGA-4X-A9FA-01	TCGA-4X-A9FA	TCGA-4X-A9FA-01	THYM	thymoma	8.7	9.5
TCGA-XU-A92X-01	TCGA-XU-A92X	TCGA-XU-A92X-01	THYM	thymoma	8.67	10.14
TCGA-X7-A8D6-01	TCGA-X7-A8D6	TCGA-X7-A8D6-01	THYM	thymoma	8.65	8.57
TCGA-XU-A933-01	TCGA-XU-A933	TCGA-XU-A933-01	THYM	thymoma	8.58	7.65
TCGA-XM-A8RB-01	TCGA-XM-A8RB	TCGA-XM-A8RB-01	THYM	thymoma	8.57	9.44
TCGA-4V-A9QI-01	TCGA-4V-A9QI	TCGA-4V-A9QI-01	THYM	thymoma	8.47	10.07
TCGA-XM-A8R9-01	TCGA-XM-A8R9	TCGA-XM-A8R9-01	THYM	thymoma	8.44	10.7
TCGA-XU-A92O-01	TCGA-XU-A92O	TCGA-XU-A92O-01	THYM	thymoma	8.39	7.99
TCGA-4V-A9QL-01	TCGA-4V-A9QL	TCGA-4V-A9QL-01	THYM	thymoma	8.33	8.69
TCGA-4X-A9FB-01	TCGA-4X-A9FB	TCGA-4X-A9FB-01	THYM	thymoma	8.31	9.72
TCGA-X7-A8DE-01	TCGA-X7-A8DE	TCGA-X7-A8DE-01	THYM	thymoma	8.31	9.12
TCGA-XH-A853-01	TCGA-XH-A853	TCGA-XH-A853-01	THYM	thymoma	8.26	8.84
TCGA-XM-A8RH-01	TCGA-XM-A8RH	TCGA-XM-A8RH-01	THYM	thymoma	8.22	8.33
TCGA-X7-A8D7-11	TCGA-X7-A8D7	TCGA-X7-A8D7-11	THYM	thymoma	8.14	10.35
TCGA-5U-AB0E-01	TCGA-5U-AB0E	TCGA-5U-AB0E-01	THYM	thymoma	8.1	10.58
TCGA-3G-AB0T-01	TCGA-3G-AB0T	TCGA-3G-AB0T-01	THYM	thymoma	8.06	11.14
TCGA-XM-A8R8-01	TCGA-XM-A8R8	TCGA-XM-A8R8-01	THYM	thymoma	8.05	12.15
TCGA-5V-A9RR-01	TCGA-5V-A9RR	TCGA-5V-A9RR-01	THYM	thymoma	8.02	9.39
TCGA-X7-A8M5-01	TCGA-X7-A8M5	TCGA-X7-A8M5-01	THYM	thymoma	7.91	10.82
TCGA-XU-A92U-01	TCGA-XU-A92U	TCGA-XU-A92U-01	THYM	thymoma	7.9	8.85
TCGA-5K-AAAP-01	TCGA-5K-AAAP	TCGA-5K-AAAP-01	THYM	thymoma	7.87	8.24
TCGA-YT-A95H-01	TCGA-YT-A95H	TCGA-YT-A95H-01	THYM	thymoma	7.54	8.9
TCGA-ZB-A96V-01	TCGA-ZB-A96V	TCGA-ZB-A96V-01	THYM	thymoma	7.46	10.68
TCGA-3S-A8YW-01	TCGA-3S-A8YW	TCGA-3S-A8YW-01	THYM	thymoma	7.4	6.78
TCGA-3G-AB0O-01	TCGA-3G-AB0O	TCGA-3G-AB0O-01	THYM	thymoma	7.35	10.04
TCGA-ZB-A966-01	TCGA-ZB-A966	TCGA-ZB-A966-01	THYM	thymoma	7.33	9.28
TCGA-YT-A95E-01	TCGA-YT-A95E	TCGA-YT-A95E-01	THYM	thymoma	7.31	9.02
TCGA-4X-A9FC-01	TCGA-4X-A9FC	TCGA-4X-A9FC-01	THYM	thymoma	7.31	8.75
TCGA-3S-AAYX-01	TCGA-3S-AAYX	TCGA-3S-AAYX-01	THYM	thymoma	7.28	8.99
TCGA-4V-A9QX-01	TCGA-4V-A9QX	TCGA-4V-A9QX-01	THYM	thymoma	7.27	9.53
TCGA-3Q-A9WF-01	TCGA-3Q-A9WF	TCGA-3Q-A9WF-01	THYM	thymoma	7.26	10.39
TCGA-X7-A8M7-01	TCGA-X7-A8M7	TCGA-X7-A8M7-01	THYM	thymoma	7.24	10.96
TCGA-X7-A8M8-01	TCGA-X7-A8M8	TCGA-X7-A8M8-01	THYM	thymoma	7.22	9.61
TCGA-ZC-AAAF-01	TCGA-ZC-AAAF	TCGA-ZC-AAAF-01	THYM	thymoma	7.21	8.3
TCGA-X7-A8DG-01	TCGA-X7-A8DG	TCGA-X7-A8DG-01	THYM	thymoma	7.2	11.35
TCGA-ZB-A96A-01	TCGA-ZB-A96A	TCGA-ZB-A96A-01	THYM	thymoma	7.17	9.01
TCGA-ZB-A96R-01	TCGA-ZB-A96R	TCGA-ZB-A96R-01	THYM	thymoma	7.16	9.85
TCGA-4V-A9QU-01	TCGA-4V-A9QU	TCGA-4V-A9QU-01	THYM	thymoma	7.13	8.1
TCGA-ZB-A96B-01	TCGA-ZB-A96B	TCGA-ZB-A96B-01	THYM	thymoma	7.11	10.28
TCGA-XU-AAXY-01	TCGA-XU-AAXY	TCGA-XU-AAXY-01	THYM	thymoma	7.05	11.28
TCGA-XU-A932-01	TCGA-XU-A932	TCGA-XU-A932-01	THYM	thymoma	7.01	9.75
TCGA-4X-A9F9-01	TCGA-4X-A9F9	TCGA-4X-A9F9-01	THYM	thymoma	6.9	10.86
TCGA-3T-AA9L-01	TCGA-3T-AA9L	TCGA-3T-AA9L-01	THYM	thymoma	6.89	9.75
TCGA-X7-A8M4-01	TCGA-X7-A8M4	TCGA-X7-A8M4-01	THYM	thymoma	6.88	8.78
TCGA-XU-AAXZ-01	TCGA-XU-AAXZ	TCGA-XU-AAXZ-01	THYM	thymoma	6.87	12.51
TCGA-5U-AB0F-01	TCGA-5U-AB0F	TCGA-5U-AB0F-01	THYM	thymoma	6.87	10.37
TCGA-XU-AAY0-01	TCGA-XU-AAY0	TCGA-XU-AAY0-01	THYM	thymoma	6.85	9.79
TCGA-XU-AAY1-01	TCGA-XU-AAY1	TCGA-XU-AAY1-01	THYM	thymoma	6.69	9.77
TCGA-X7-A8M6-01	TCGA-X7-A8M6	TCGA-X7-A8M6-01	THYM	thymoma	6.68	10.84
TCGA-ZC-AAAH-01	TCGA-ZC-AAAH	TCGA-ZC-AAAH-01	THYM	thymoma	6.67	11.09
TCGA-4V-A9QT-01	TCGA-4V-A9QT	TCGA-4V-A9QT-01	THYM	thymoma	6.61	9.29
TCGA-ZB-A96O-01	TCGA-ZB-A96O	TCGA-ZB-A96O-01	THYM	thymoma	6.57	10.71
TCGA-XM-A8RE-01	TCGA-XM-A8RE	TCGA-XM-A8RE-01	THYM	thymoma	6.5	9.73
TCGA-ZB-A96G-01	TCGA-ZB-A96G	TCGA-ZB-A96G-01	THYM	thymoma	6.47	9.77
TCGA-X7-A8DB-01	TCGA-X7-A8DB	TCGA-X7-A8DB-01	THYM	thymoma	6.41	9.65
TCGA-ZC-AAA7-01	TCGA-ZC-AAA7	TCGA-ZC-AAA7-01	THYM	thymoma	6.34	11.22
TCGA-X7-A8DF-01	TCGA-X7-A8DF	TCGA-X7-A8DF-01	THYM	thymoma	6.34	10.06
TCGA-4V-A9QW-01	TCGA-4V-A9QW	TCGA-4V-A9QW-01	THYM	thymoma	6.22	10.29
TCGA-XU-A936-01	TCGA-XU-A936	TCGA-XU-A936-01	THYM	thymoma	6.11	10.78
TCGA-X7-A8DD-01	TCGA-X7-A8DD	TCGA-X7-A8DD-01	THYM	thymoma	6.11	10.08
TCGA-XM-A8RL-01	TCGA-XM-A8RL	TCGA-XM-A8RL-01	THYM	thymoma	6.08	10.13
TCGA-4V-A9QJ-01	TCGA-4V-A9QJ	TCGA-4V-A9QJ-01	THYM	thymoma	5.7	9.04
TCGA-ZT-A8OM-01	TCGA-ZT-A8OM	TCGA-ZT-A8OM-01	THYM	thymoma	5.53	9.96
TCGA-5U-AB0D-01	TCGA-5U-AB0D	TCGA-5U-AB0D-01	THYM	thymoma	2.77	10.74
TCGA-4V-A9QQ-01	TCGA-4V-A9QQ	TCGA-4V-A9QQ-01	THYM	thymoma
TCGA-X7-A8DC-01	TCGA-X7-A8DC	TCGA-X7-A8DC-01	THYM	thymoma
TCGA-X7-A8DI-01	TCGA-X7-A8DI	TCGA-X7-A8DI-01	THYM	thymoma
TCGA-XU-A92R-01	TCGA-XU-A92R	TCGA-XU-A92R-01	THYM	thymoma
TCGA-DJ-A1QQ-01	TCGA-DJ-A1QQ	TCGA-DJ-A1QQ-01	THCA	thyroid carcinoma	12.06	6.53	Inflammatory (Immune C3)
TCGA-EL-A3GR-01	TCGA-EL-A3GR	TCGA-EL-A3GR-01	THCA	thyroid carcinoma	12.05	5.38	Inflammatory (Immune C3)
TCGA-IM-A3ED-01	TCGA-IM-A3ED	TCGA-IM-A3ED-01	THCA	thyroid carcinoma	11.86	8	Inflammatory (Immune C3)
TCGA-MK-A4N7-01	TCGA-MK-A4N7	TCGA-MK-A4N7-01	THCA	thyroid carcinoma	11.67	5.38	Inflammatory (Immune C3)
TCGA-FE-A236-01	TCGA-FE-A236	TCGA-FE-A236-01	THCA	thyroid carcinoma	11.67	5.15	Lymphocyte Depleted (Immune C4)
TCGA-FE-A233-01	TCGA-FE-A233	TCGA-FE-A233-01	THCA	thyroid carcinoma	11.65	4.95	Inflammatory (Immune C3)
TCGA-ET-A3BN-01	TCGA-ET-A3BN	TCGA-ET-A3BN-01	THCA	thyroid carcinoma	11.59	4.37	Inflammatory (Immune C3)
TCGA-ET-A3DP-01	TCGA-ET-A3DP	TCGA-ET-A3DP-01	THCA	thyroid carcinoma	11.56	7.62	Inflammatory (Immune C3)
TCGA-EL-A3H4-01	TCGA-EL-A3H4	TCGA-EL-A3H4-01	THCA	thyroid carcinoma	11.53	4.46	Lymphocyte Depleted (Immune C4)
TCGA-DE-A0Y2-01	TCGA-DE-A0Y2	TCGA-DE-A0Y2-01	THCA	thyroid carcinoma	11.51	4.24	Inflammatory (Immune C3)
TCGA-DJ-A13T-01	TCGA-DJ-A13T	TCGA-DJ-A13T-01	THCA	thyroid carcinoma	11.46	6.12	Inflammatory (Immune C3)
TCGA-ET-A25N-01	TCGA-ET-A25N	TCGA-ET-A25N-01	THCA	thyroid carcinoma	11.45	4.35	Inflammatory (Immune C3)
TCGA-DJ-A2PV-01	TCGA-DJ-A2PV	TCGA-DJ-A2PV-01	THCA	thyroid carcinoma	11.44	6.59	Inflammatory (Immune C3)
TCGA-EL-A3GQ-01	TCGA-EL-A3GQ	TCGA-EL-A3GQ-01	THCA	thyroid carcinoma	11.4	5.97	Inflammatory (Immune C3)
TCGA-J8-A3O1-01	TCGA-J8-A3O1	TCGA-J8-A3O1-01	THCA	thyroid carcinoma	11.37	3.59	Inflammatory (Immune C3)
TCGA-DJ-A2PU-01	TCGA-DJ-A2PU	TCGA-DJ-A2PU-01	THCA	thyroid carcinoma	11.35	7.03	Inflammatory (Immune C3)
TCGA-EL-A4K0-01	TCGA-EL-A4K0	TCGA-EL-A4K0-01	THCA	thyroid carcinoma	11.32	6.64	Inflammatory (Immune C3)
TCGA-DJ-A13X-01	TCGA-DJ-A13X	TCGA-DJ-A13X-01	THCA	thyroid carcinoma	11.28	7.42	Inflammatory (Immune C3)
TCGA-EM-A2P0-01	TCGA-EM-A2P0	TCGA-EM-A2P0-01	THCA	thyroid carcinoma	11.27	5.95	Inflammatory (Immune C3)
TCGA-EL-A3CP-01	TCGA-EL-A3CP	TCGA-EL-A3CP-01	THCA	thyroid carcinoma	11.25	5.85	Inflammatory (Immune C3)
TCGA-EL-A3GS-01	TCGA-EL-A3GS	TCGA-EL-A3GS-01	THCA	thyroid carcinoma	11.25	4.57	Lymphocyte Depleted (Immune C4)
TCGA-EM-A3FK-01	TCGA-EM-A3FK	TCGA-EM-A3FK-01	THCA	thyroid carcinoma	11.24	5.15	Inflammatory (Immune C3)
TCGA-DJ-A2PN-01	TCGA-DJ-A2PN	TCGA-DJ-A2PN-01	THCA	thyroid carcinoma	11.23	6.09	Inflammatory (Immune C3)
TCGA-DJ-A1QI-01	TCGA-DJ-A1QI	TCGA-DJ-A1QI-01	THCA	thyroid carcinoma	11.2	6.03	Inflammatory (Immune C3)
TCGA-FE-A230-01	TCGA-FE-A230	TCGA-FE-A230-01	THCA	thyroid carcinoma	11.19	8.58	Inflammatory (Immune C3)
TCGA-DJ-A3UM-01	TCGA-DJ-A3UM	TCGA-DJ-A3UM-01	THCA	thyroid carcinoma	11.19	6	Inflammatory (Immune C3)
TCGA-EL-A3T7-01	TCGA-EL-A3T7	TCGA-EL-A3T7-01	THCA	thyroid carcinoma	11.19	5.61	Inflammatory (Immune C3)
TCGA-EL-A3GV-01	TCGA-EL-A3GV	TCGA-EL-A3GV-01	THCA	thyroid carcinoma	11.17	6.82	Inflammatory (Immune C3)
TCGA-DJ-A1QF-01	TCGA-DJ-A1QF	TCGA-DJ-A1QF-01	THCA	thyroid carcinoma	11.17	4.4	Inflammatory (Immune C3)
TCGA-EM-A2CT-01	TCGA-EM-A2CT	TCGA-EM-A2CT-01	THCA	thyroid carcinoma	11.16	3.95	Inflammatory (Immune C3)
TCGA-DJ-A1QN-01	TCGA-DJ-A1QN	TCGA-DJ-A1QN-01	THCA	thyroid carcinoma	11.12	7	Inflammatory (Immune C3)
TCGA-EL-A3CS-01	TCGA-EL-A3CS	TCGA-EL-A3CS-01	THCA	thyroid carcinoma	11.12	3.64	Inflammatory (Immune C3)
TCGA-EL-A3T1-01	TCGA-EL-A3T1	TCGA-EL-A3T1-01	THCA	thyroid carcinoma	11.11	7.4	IFN-gamma Dominant (Immune C2)
TCGA-DJ-A3UK-01	TCGA-DJ-A3UK	TCGA-DJ-A3UK-01	THCA	thyroid carcinoma	11.11	6.87	Inflammatory (Immune C3)
TCGA-EL-A3H8-01	TCGA-EL-A3H8	TCGA-EL-A3H8-01	THCA	thyroid carcinoma	11.07	5.35	Inflammatory (Immune C3)
TCGA-DJ-A1QE-01	TCGA-DJ-A1QE	TCGA-DJ-A1QE-01	THCA	thyroid carcinoma	11.06	5.97	Inflammatory (Immune C3)
TCGA-EM-A1CS-01	TCGA-EM-A1CS	TCGA-EM-A1CS-01	THCA	thyroid carcinoma	11.06	5.07	Inflammatory (Immune C3)
TCGA-DJ-A2Q9-01	TCGA-DJ-A2Q9	TCGA-DJ-A2Q9-01	THCA	thyroid carcinoma	11.05	9.16	Inflammatory (Immune C3)
TCGA-EM-A1CV-01	TCGA-EM-A1CV	TCGA-EM-A1CV-01	THCA	thyroid carcinoma	11.05	5.86	Inflammatory (Immune C3)
TCGA-EM-A1CU-01	TCGA-EM-A1CU	TCGA-EM-A1CU-01	THCA	thyroid carcinoma	11.05	5.45	Inflammatory (Immune C3)
TCGA-EL-A3T2-11	TCGA-EL-A3T2	TCGA-EL-A3T2-11	THCA	thyroid carcinoma	11.05	4.8
TCGA-ET-A39L-01	TCGA-ET-A39L	TCGA-ET-A39L-01	THCA	thyroid carcinoma	11.04	5.8	Inflammatory (Immune C3)
TCGA-DJ-A3VE-01	TCGA-DJ-A3VE	TCGA-DJ-A3VE-01	THCA	thyroid carcinoma	11.03	5.21	Inflammatory (Immune C3)
TCGA-EM-A2CQ-01	TCGA-EM-A2CQ	TCGA-EM-A2CQ-01	THCA	thyroid carcinoma	11.01	4.94	Inflammatory (Immune C3)
TCGA-J8-A3YE-01	TCGA-J8-A3YE	TCGA-J8-A3YE-01	THCA	thyroid carcinoma	11	4.36	Inflammatory (Immune C3)
TCGA-DE-A69K-01	TCGA-DE-A69K	TCGA-DE-A69K-01	THCA	thyroid carcinoma	10.98	6.71	Inflammatory (Immune C3)
TCGA-EL-A3CL-01	TCGA-EL-A3CL	TCGA-EL-A3CL-01	THCA	thyroid carcinoma	10.97	6.16	Inflammatory (Immune C3)
TCGA-DE-A0Y3-01	TCGA-DE-A0Y3	TCGA-DE-A0Y3-01	THCA	thyroid carcinoma	10.97	5.68	Inflammatory (Immune C3)
TCGA-FK-A3SB-01	TCGA-FK-A3SB	TCGA-FK-A3SB-01	THCA	thyroid carcinoma	10.96	7.61	Inflammatory (Immune C3)
TCGA-ET-A25K-01	TCGA-ET-A25K	TCGA-ET-A25K-01	THCA	thyroid carcinoma	10.96	6.59	Inflammatory (Immune C3)
TCGA-DE-A4M9-01	TCGA-DE-A4M9	TCGA-DE-A4M9-01	THCA	thyroid carcinoma	10.96	4.09	Inflammatory (Immune C3)
TCGA-DJ-A2PP-01	TCGA-DJ-A2PP	TCGA-DJ-A2PP-01	THCA	thyroid carcinoma	10.96	2.96	Inflammatory (Immune C3)
TCGA-EL-A3T9-01	TCGA-EL-A3T9	TCGA-EL-A3T9-01	THCA	thyroid carcinoma	10.95	7.69	TGF-beta Dominant (Immune C6)
TCGA-ET-A3BV-01	TCGA-ET-A3BV	TCGA-ET-A3BV-01	THCA	thyroid carcinoma	10.95	7.31	Wound Healing (Immune C1)
TCGA-EL-A3GY-01	TCGA-EL-A3GY	TCGA-EL-A3GY-01	THCA	thyroid carcinoma	10.92	5.9	Inflammatory (Immune C3)
TCGA-DJ-A2Q4-01	TCGA-DJ-A2Q4	TCGA-DJ-A2Q4-01	THCA	thyroid carcinoma	10.91	6.74	Inflammatory (Immune C3)
TCGA-DJ-A1QD-01	TCGA-DJ-A1QD	TCGA-DJ-A1QD-01	THCA	thyroid carcinoma	10.88	5.47	Inflammatory (Immune C3)
TCGA-ET-A3BX-01	TCGA-ET-A3BX	TCGA-ET-A3BX-01	THCA	thyroid carcinoma	10.85	4.93	Inflammatory (Immune C3)
TCGA-DJ-A3UU-01	TCGA-DJ-A3UU	TCGA-DJ-A3UU-01	THCA	thyroid carcinoma	10.83	7.45	Inflammatory (Immune C3)
TCGA-ET-A2MZ-01	TCGA-ET-A2MZ	TCGA-ET-A2MZ-01	THCA	thyroid carcinoma	10.82	8.22	Inflammatory (Immune C3)
TCGA-DJ-A13U-01	TCGA-DJ-A13U	TCGA-DJ-A13U-01	THCA	thyroid carcinoma	10.82	5.11	Inflammatory (Immune C3)
TCGA-ET-A3BU-01	TCGA-ET-A3BU	TCGA-ET-A3BU-01	THCA	thyroid carcinoma	10.81	5.79	Inflammatory (Immune C3)
TCGA-ET-A39J-01	TCGA-ET-A39J	TCGA-ET-A39J-01	THCA	thyroid carcinoma	10.79	5.51	Lymphocyte Depleted (Immune C4)
TCGA-EM-A2CS-01	TCGA-EM-A2CS	TCGA-EM-A2CS-01	THCA	thyroid carcinoma	10.78	6.66	Inflammatory (Immune C3)
TCGA-FY-A3NN-01	TCGA-FY-A3NN	TCGA-FY-A3NN-01	THCA	thyroid carcinoma	10.76	4.87	Inflammatory (Immune C3)
TCGA-DJ-A13P-01	TCGA-DJ-A13P	TCGA-DJ-A13P-01	THCA	thyroid carcinoma	10.75	5.82	Inflammatory (Immune C3)
TCGA-H2-A422-01	TCGA-H2-A422	TCGA-H2-A422-01	THCA	thyroid carcinoma	10.73	4.96	Inflammatory (Immune C3)
TCGA-E3-A3DY-01	TCGA-E3-A3DY	TCGA-E3-A3DY-01	THCA	thyroid carcinoma	10.72	7.22	Inflammatory (Immune C3)
TCGA-EL-A4JW-01	TCGA-EL-A4JW	TCGA-EL-A4JW-01	THCA	thyroid carcinoma	10.72	6.08	IFN-gamma Dominant (Immune C2)
TCGA-ET-A3DT-01	TCGA-ET-A3DT	TCGA-ET-A3DT-01	THCA	thyroid carcinoma	10.7	10.14	Inflammatory (Immune C3)
TCGA-EL-A3ZT-11	TCGA-EL-A3ZT	TCGA-EL-A3ZT-11	THCA	thyroid carcinoma	10.69	7.16
TCGA-DO-A1K0-01	TCGA-DO-A1K0	TCGA-DO-A1K0-01	THCA	thyroid carcinoma	10.69	5.34	Inflammatory (Immune C3)
TCGA-EL-A3CV-01	TCGA-EL-A3CV	TCGA-EL-A3CV-01	THCA	thyroid carcinoma	10.68	8.06	Inflammatory (Immune C3)
TCGA-FY-A3I4-01	TCGA-FY-A3I4	TCGA-FY-A3I4-01	THCA	thyroid carcinoma	10.68	7.37	Inflammatory (Immune C3)
TCGA-FE-A22Z-01	TCGA-FE-A22Z	TCGA-FE-A22Z-01	THCA	thyroid carcinoma	10.68	6.1	Inflammatory (Immune C3)
TCGA-EM-A2OZ-01	TCGA-EM-A2OZ	TCGA-EM-A2OZ-01	THCA	thyroid carcinoma	10.68	5.78	Inflammatory (Immune C3)
TCGA-FY-A3ON-01	TCGA-FY-A3ON	TCGA-FY-A3ON-01	THCA	thyroid carcinoma	10.67	7.24	Inflammatory (Immune C3)
TCGA-DJ-A3VA-01	TCGA-DJ-A3VA	TCGA-DJ-A3VA-01	THCA	thyroid carcinoma	10.65	6.79	Inflammatory (Immune C3)
TCGA-DJ-A3UY-01	TCGA-DJ-A3UY	TCGA-DJ-A3UY-01	THCA	thyroid carcinoma	10.64	6.79	Inflammatory (Immune C3)
TCGA-FY-A3BL-01	TCGA-FY-A3BL	TCGA-FY-A3BL-01	THCA	thyroid carcinoma	10.63	5.36	Inflammatory (Immune C3)
TCGA-ET-A39T-01	TCGA-ET-A39T	TCGA-ET-A39T-01	THCA	thyroid carcinoma	10.61	4.85	Inflammatory (Immune C3)
TCGA-DJ-A2PO-01	TCGA-DJ-A2PO	TCGA-DJ-A2PO-01	THCA	thyroid carcinoma	10.59	8.31	Inflammatory (Immune C3)
TCGA-EL-A4K4-01	TCGA-EL-A4K4	TCGA-EL-A4K4-01	THCA	thyroid carcinoma	10.59	6.09	Inflammatory (Immune C3)
TCGA-ET-A3BO-01	TCGA-ET-A3BO	TCGA-ET-A3BO-01	THCA	thyroid carcinoma	10.58	8.67	Inflammatory (Immune C3)
TCGA-ET-A3BS-01	TCGA-ET-A3BS	TCGA-ET-A3BS-01	THCA	thyroid carcinoma	10.57	9.86	Inflammatory (Immune C3)
TCGA-FY-A3RA-01	TCGA-FY-A3RA	TCGA-FY-A3RA-01	THCA	thyroid carcinoma	10.57	4.98	Inflammatory (Immune C3)
TCGA-BJ-A0Z3-01	TCGA-BJ-A0Z3	TCGA-BJ-A0Z3-01	THCA	thyroid carcinoma	10.54	9.68	Inflammatory (Immune C3)
TCGA-EL-A3GW-01	TCGA-EL-A3GW	TCGA-EL-A3GW-01	THCA	thyroid carcinoma	10.53	8.73	Inflammatory (Immune C3)
TCGA-FY-A3R7-01	TCGA-FY-A3R7	TCGA-FY-A3R7-01	THCA	thyroid carcinoma	10.53	7.09	Inflammatory (Immune C3)
TCGA-DJ-A2Q5-01	TCGA-DJ-A2Q5	TCGA-DJ-A2Q5-01	THCA	thyroid carcinoma	10.51	9.61	Inflammatory (Immune C3)
TCGA-EM-A4FV-01	TCGA-EM-A4FV	TCGA-EM-A4FV-01	THCA	thyroid carcinoma	10.51	9.29	Inflammatory (Immune C3)
TCGA-DJ-A2Q6-01	TCGA-DJ-A2Q6	TCGA-DJ-A2Q6-01	THCA	thyroid carcinoma	10.51	6.8	Inflammatory (Immune C3)
TCGA-DE-A2OL-01	TCGA-DE-A2OL	TCGA-DE-A2OL-01	THCA	thyroid carcinoma	10.5	7.33	Inflammatory (Immune C3)
TCGA-EL-A3MW-11	TCGA-EL-A3MW	TCGA-EL-A3MW-11	THCA	thyroid carcinoma	10.5	6.42
TCGA-EL-A3GZ-01	TCGA-EL-A3GZ	TCGA-EL-A3GZ-01	THCA	thyroid carcinoma	10.49	6.34	Inflammatory (Immune C3)
TCGA-FE-A238-01	TCGA-FE-A238	TCGA-FE-A238-01	THCA	thyroid carcinoma	10.48	6.05	IFN-gamma Dominant (Immune C2)
TCGA-DJ-A3V9-01	TCGA-DJ-A3V9	TCGA-DJ-A3V9-01	THCA	thyroid carcinoma	10.47	7.09	Inflammatory (Immune C3)
TCGA-ET-A25M-01	TCGA-ET-A25M	TCGA-ET-A25M-01	THCA	thyroid carcinoma	10.47	4.77	Inflammatory (Immune C3)
TCGA-ET-A25O-01	TCGA-ET-A25O	TCGA-ET-A25O-01	THCA	thyroid carcinoma	10.47	4.49	Inflammatory (Immune C3)
TCGA-DE-A69J-01	TCGA-DE-A69J	TCGA-DE-A69J-01	THCA	thyroid carcinoma	10.46	6.18	Inflammatory (Immune C3)
TCGA-EM-A1CT-01	TCGA-EM-A1CT	TCGA-EM-A1CT-01	THCA	thyroid carcinoma	10.45	5.34	Inflammatory (Immune C3)
TCGA-DJ-A3UX-01	TCGA-DJ-A3UX	TCGA-DJ-A3UX-01	THCA	thyroid carcinoma	10.44	8.04	Inflammatory (Immune C3)
TCGA-EM-A3AK-01	TCGA-EM-A3AK	TCGA-EM-A3AK-01	THCA	thyroid carcinoma	10.44	7.27	Inflammatory (Immune C3)
TCGA-EL-A3T8-01	TCGA-EL-A3T8	TCGA-EL-A3T8-01	THCA	thyroid carcinoma	10.44	6.86	Inflammatory (Immune C3)
TCGA-J8-A3O2-01	TCGA-J8-A3O2	TCGA-J8-A3O2-01	THCA	thyroid carcinoma	10.43	7.96	Inflammatory (Immune C3)
TCGA-DJ-A2PR-01	TCGA-DJ-A2PR	TCGA-DJ-A2PR-01	THCA	thyroid carcinoma	10.43	7.58	Inflammatory (Immune C3)
TCGA-H2-A2K9-11	TCGA-H2-A2K9	TCGA-H2-A2K9-11	THCA	thyroid carcinoma	10.42	9.23
TCGA-EL-A3CU-01	TCGA-EL-A3CU	TCGA-EL-A3CU-01	THCA	thyroid carcinoma	10.42	8.58	Inflammatory (Immune C3)
TCGA-EL-A3D0-01	TCGA-EL-A3D0	TCGA-EL-A3D0-01	THCA	thyroid carcinoma	10.42	4.72
TCGA-H2-A2K9-01	TCGA-H2-A2K9	TCGA-H2-A2K9-01	THCA	thyroid carcinoma	10.41	13.75	Inflammatory (Immune C3)
TCGA-FY-A40K-01	TCGA-FY-A40K	TCGA-FY-A40K-01	THCA	thyroid carcinoma	10.4	7.47	Inflammatory (Immune C3)
TCGA-EL-A3ZK-01	TCGA-EL-A3ZK	TCGA-EL-A3ZK-01	THCA	thyroid carcinoma	10.4	6.27	Inflammatory (Immune C3)
TCGA-FE-A231-01	TCGA-FE-A231	TCGA-FE-A231-01	THCA	thyroid carcinoma	10.4	4.86	Inflammatory (Immune C3)
TCGA-E3-A3E1-01	TCGA-E3-A3E1	TCGA-E3-A3E1-01	THCA	thyroid carcinoma	10.39	6.23	Inflammatory (Immune C3)
TCGA-CE-A3ME-01	TCGA-CE-A3ME	TCGA-CE-A3ME-01	THCA	thyroid carcinoma	10.39	5.21	Inflammatory (Immune C3)
TCGA-FY-A40N-01	TCGA-FY-A40N	TCGA-FY-A40N-01	THCA	thyroid carcinoma	10.38	7.37	Inflammatory (Immune C3)
TCGA-EL-A3ZH-01	TCGA-EL-A3ZH	TCGA-EL-A3ZH-01	THCA	thyroid carcinoma	10.37	9.01	Inflammatory (Immune C3)
TCGA-DE-A7U5-01	TCGA-DE-A7U5	TCGA-DE-A7U5-01	THCA	thyroid carcinoma	10.37	8.44	Inflammatory (Immune C3)
TCGA-DJ-A1QM-01	TCGA-DJ-A1QM	TCGA-DJ-A1QM-01	THCA	thyroid carcinoma	10.37	7.53	Inflammatory (Immune C3)
TCGA-J8-A4HW-01	TCGA-J8-A4HW	TCGA-J8-A4HW-01	THCA	thyroid carcinoma	10.37	5.11	Inflammatory (Immune C3)
TCGA-EM-A4FK-01	TCGA-EM-A4FK	TCGA-EM-A4FK-01	THCA	thyroid carcinoma	10.36	3.03	Inflammatory (Immune C3)
TCGA-EL-A3ZR-11	TCGA-EL-A3ZR	TCGA-EL-A3ZR-11	THCA	thyroid carcinoma	10.35	8.09
TCGA-EM-A22I-01	TCGA-EM-A22I	TCGA-EM-A22I-01	THCA	thyroid carcinoma	10.35	6.24	Inflammatory (Immune C3)
TCGA-BJ-A0YZ-01	TCGA-BJ-A0YZ	TCGA-BJ-A0YZ-01	THCA	thyroid carcinoma	10.35	3.04	Inflammatory (Immune C3)
TCGA-DJ-A3VD-01	TCGA-DJ-A3VD	TCGA-DJ-A3VD-01	THCA	thyroid carcinoma	10.34	9.56	Inflammatory (Immune C3)
TCGA-EL-A3T7-11	TCGA-EL-A3T7	TCGA-EL-A3T7-11	THCA	thyroid carcinoma	10.34	7.61
TCGA-DJ-A3VI-01	TCGA-DJ-A3VI	TCGA-DJ-A3VI-01	THCA	thyroid carcinoma	10.34	6.62	Inflammatory (Immune C3)
TCGA-EM-A2P3-01	TCGA-EM-A2P3	TCGA-EM-A2P3-01	THCA	thyroid carcinoma	10.34	5.79	Inflammatory (Immune C3)
TCGA-DJ-A3UR-01	TCGA-DJ-A3UR	TCGA-DJ-A3UR-01	THCA	thyroid carcinoma	10.34	5.1	Inflammatory (Immune C3)
TCGA-J8-A4HW-06	TCGA-J8-A4HW-06	TCGA-J8-A4HW-06	THCA	thyroid carcinoma	10.33	9.36
TCGA-FY-A4B3-01	TCGA-FY-A4B3	TCGA-FY-A4B3-01	THCA	thyroid carcinoma	10.33	6.51	Inflammatory (Immune C3)
TCGA-ET-A3BW-01	TCGA-ET-A3BW	TCGA-ET-A3BW-01	THCA	thyroid carcinoma	10.33	4	Inflammatory (Immune C3)
TCGA-DE-A0XZ-01	TCGA-DE-A0XZ	TCGA-DE-A0XZ-01	THCA	thyroid carcinoma	10.32	9.23	Inflammatory (Immune C3)
TCGA-4C-A93U-01	TCGA-4C-A93U	TCGA-4C-A93U-01	THCA	thyroid carcinoma	10.32	7.33	Inflammatory (Immune C3)
TCGA-ET-A3BQ-01	TCGA-ET-A3BQ	TCGA-ET-A3BQ-01	THCA	thyroid carcinoma	10.32	5.95	Inflammatory (Immune C3)
TCGA-MK-A4N9-01	TCGA-MK-A4N9	TCGA-MK-A4N9-01	THCA	thyroid carcinoma	10.31	6.6	Inflammatory (Immune C3)
TCGA-EL-A3CT-01	TCGA-EL-A3CT	TCGA-EL-A3CT-01	THCA	thyroid carcinoma	10.31	6.16	Inflammatory (Immune C3)
TCGA-E3-A3E3-01	TCGA-E3-A3E3	TCGA-E3-A3E3-01	THCA	thyroid carcinoma	10.31	5.7	Inflammatory (Immune C3)
TCGA-EL-A3T2-01	TCGA-EL-A3T2	TCGA-EL-A3T2-01	THCA	thyroid carcinoma	10.3	8.58	Inflammatory (Immune C3)
TCGA-EL-A3CN-01	TCGA-EL-A3CN	TCGA-EL-A3CN-01	THCA	thyroid carcinoma	10.3	8.55	IFN-gamma Dominant (Immune C2)
TCGA-EL-A3MY-11	TCGA-EL-A3MY	TCGA-EL-A3MY-11	THCA	thyroid carcinoma	10.3	6.39
TCGA-ET-A3DR-01	TCGA-ET-A3DR	TCGA-ET-A3DR-01	THCA	thyroid carcinoma	10.3	4.84	Inflammatory (Immune C3)
TCGA-EL-A3GX-01	TCGA-EL-A3GX	TCGA-EL-A3GX-01	THCA	thyroid carcinoma	10.29	6.39	Lymphocyte Depleted (Immune C4)
TCGA-H2-A26U-01	TCGA-H2-A26U	TCGA-H2-A26U-01	THCA	thyroid carcinoma	10.28	8.56	Inflammatory (Immune C3)
TCGA-GE-A2C6-01	TCGA-GE-A2C6	TCGA-GE-A2C6-01	THCA	thyroid carcinoma	10.27	8.58	Inflammatory (Immune C3)
TCGA-DJ-A2Q3-01	TCGA-DJ-A2Q3	TCGA-DJ-A2Q3-01	THCA	thyroid carcinoma	10.27	8.19	Inflammatory (Immune C3)
TCGA-EL-A3N2-11	TCGA-EL-A3N2	TCGA-EL-A3N2-11	THCA	thyroid carcinoma	10.27	6.28
TCGA-EL-A3CM-01	TCGA-EL-A3CM	TCGA-EL-A3CM-01	THCA	thyroid carcinoma	10.27	5.9	Inflammatory (Immune C3)
TCGA-BJ-A0ZB-01	TCGA-BJ-A0ZB	TCGA-BJ-A0ZB-01	THCA	thyroid carcinoma	10.27	5.88	Inflammatory (Immune C3)
TCGA-BJ-A0Z9-01	TCGA-BJ-A0Z9	TCGA-BJ-A0Z9-01	THCA	thyroid carcinoma	10.27	5.87	Lymphocyte Depleted (Immune C4)
TCGA-BJ-A290-11	TCGA-BJ-A290	TCGA-BJ-A290-11	THCA	thyroid carcinoma	10.26	7.63
TCGA-BJ-A4O8-01	TCGA-BJ-A4O8	TCGA-BJ-A4O8-01	THCA	thyroid carcinoma	10.26	7.05	Inflammatory (Immune C3)
TCGA-DJ-A3V5-01	TCGA-DJ-A3V5	TCGA-DJ-A3V5-01	THCA	thyroid carcinoma	10.26	5.77	Inflammatory (Immune C3)
TCGA-ET-A25G-01	TCGA-ET-A25G	TCGA-ET-A25G-01	THCA	thyroid carcinoma	10.26	5.72	Inflammatory (Immune C3)
TCGA-EM-A1YB-01	TCGA-EM-A1YB	TCGA-EM-A1YB-01	THCA	thyroid carcinoma	10.26	2.94	Inflammatory (Immune C3)
TCGA-CE-A482-01	TCGA-CE-A482	TCGA-CE-A482-01	THCA	thyroid carcinoma	10.25	7.31	Inflammatory (Immune C3)
TCGA-E8-A414-01	TCGA-E8-A414	TCGA-E8-A414-01	THCA	thyroid carcinoma	10.24	6.87	IFN-gamma Dominant (Immune C2)
TCGA-DE-A3KN-01	TCGA-DE-A3KN	TCGA-DE-A3KN-01	THCA	thyroid carcinoma	10.23	9.16	Inflammatory (Immune C3)
TCGA-DJ-A4V5-01	TCGA-DJ-A4V5	TCGA-DJ-A4V5-01	THCA	thyroid carcinoma	10.23	8.25	Inflammatory (Immune C3)
TCGA-DJ-A2PS-01	TCGA-DJ-A2PS	TCGA-DJ-A2PS-01	THCA	thyroid carcinoma	10.23	7.21	Inflammatory (Immune C3)
TCGA-CE-A485-01	TCGA-CE-A485	TCGA-CE-A485-01	THCA	thyroid carcinoma	10.22	7.3	Inflammatory (Immune C3)
TCGA-DO-A1JZ-01	TCGA-DO-A1JZ	TCGA-DO-A1JZ-01	THCA	thyroid carcinoma	10.21	5.41	Inflammatory (Immune C3)
TCGA-DJ-A3UZ-01	TCGA-DJ-A3UZ	TCGA-DJ-A3UZ-01	THCA	thyroid carcinoma	10.2	8.25	Inflammatory (Immune C3)
TCGA-CE-A483-01	TCGA-CE-A483	TCGA-CE-A483-01	THCA	thyroid carcinoma	10.2	5.12	Inflammatory (Immune C3)
TCGA-EM-A2OX-01	TCGA-EM-A2OX	TCGA-EM-A2OX-01	THCA	thyroid carcinoma	10.19	7.06	Inflammatory (Immune C3)
TCGA-DJ-A1QO-01	TCGA-DJ-A1QO	TCGA-DJ-A1QO-01	THCA	thyroid carcinoma	10.18	7.21	Inflammatory (Immune C3)
TCGA-FE-A237-01	TCGA-FE-A237	TCGA-FE-A237-01	THCA	thyroid carcinoma	10.18	6.69	Inflammatory (Immune C3)
TCGA-EL-A3MW-01	TCGA-EL-A3MW	TCGA-EL-A3MW-01	THCA	thyroid carcinoma	10.17	6.75	Inflammatory (Immune C3)
TCGA-DJ-A1QH-01	TCGA-DJ-A1QH	TCGA-DJ-A1QH-01	THCA	thyroid carcinoma	10.17	5.55	Inflammatory (Immune C3)
TCGA-ET-A3DP-11	TCGA-ET-A3DP	TCGA-ET-A3DP-11	THCA	thyroid carcinoma	10.16	7.85
TCGA-DO-A2HM-01	TCGA-DO-A2HM	TCGA-DO-A2HM-01	THCA	thyroid carcinoma	10.15	9.77	Inflammatory (Immune C3)
TCGA-ET-A3DQ-01	TCGA-ET-A3DQ	TCGA-ET-A3DQ-01	THCA	thyroid carcinoma	10.14	10.88	Inflammatory (Immune C3)
TCGA-EL-A3T0-11	TCGA-EL-A3T0	TCGA-EL-A3T0-11	THCA	thyroid carcinoma	10.14	8.26
TCGA-ET-A25R-01	TCGA-ET-A25R	TCGA-ET-A25R-01	THCA	thyroid carcinoma	10.14	6.66	Inflammatory (Immune C3)
TCGA-DJ-A3UQ-01	TCGA-DJ-A3UQ	TCGA-DJ-A3UQ-01	THCA	thyroid carcinoma	10.13	6.71	Inflammatory (Immune C3)
TCGA-DJ-A4V2-01	TCGA-DJ-A4V2	TCGA-DJ-A4V2-01	THCA	thyroid carcinoma	10.13	6.05	Inflammatory (Immune C3)
TCGA-J8-A3O2-06	TCGA-J8-A3O2-06	TCGA-J8-A3O2-06	THCA	thyroid carcinoma	10.13	5.58
TCGA-EL-A3T6-01	TCGA-EL-A3T6	TCGA-EL-A3T6-01	THCA	thyroid carcinoma	10.12	8.36	Inflammatory (Immune C3)
TCGA-BJ-A28R-11	TCGA-BJ-A28R	TCGA-BJ-A28R-11	THCA	thyroid carcinoma	10.11	9.67
TCGA-FE-A234-01	TCGA-FE-A234	TCGA-FE-A234-01	THCA	thyroid carcinoma	10.11	6.22	Inflammatory (Immune C3)
TCGA-ET-A25J-01	TCGA-ET-A25J	TCGA-ET-A25J-01	THCA	thyroid carcinoma	10.11	5.58	Inflammatory (Immune C3)
TCGA-DJ-A3V2-01	TCGA-DJ-A3V2	TCGA-DJ-A3V2-01	THCA	thyroid carcinoma	10.1	9.32	Inflammatory (Immune C3)
TCGA-EL-A3N2-01	TCGA-EL-A3N2	TCGA-EL-A3N2-01	THCA	thyroid carcinoma	10.1	6.25	Inflammatory (Immune C3)
TCGA-FY-A3TY-11	TCGA-FY-A3TY	TCGA-FY-A3TY-11	THCA	thyroid carcinoma	10.09	6.33
TCGA-DJ-A13V-01	TCGA-DJ-A13V	TCGA-DJ-A13V-01	THCA	thyroid carcinoma	10.08	6.59	Inflammatory (Immune C3)
TCGA-KS-A4I3-01	TCGA-KS-A4I3	TCGA-KS-A4I3-01	THCA	thyroid carcinoma	10.08	5.74	Inflammatory (Immune C3)
TCGA-FK-A3SE-01	TCGA-FK-A3SE	TCGA-FK-A3SE-01	THCA	thyroid carcinoma	10.07	5.71	Inflammatory (Immune C3)
TCGA-BJ-A28V-01	TCGA-BJ-A28V	TCGA-BJ-A28V-01	THCA	thyroid carcinoma	10.06	8.06	Inflammatory (Immune C3)
TCGA-BJ-A28R-01	TCGA-BJ-A28R	TCGA-BJ-A28R-01	THCA	thyroid carcinoma	10.06	8	Inflammatory (Immune C3)
TCGA-EL-A3MY-01	TCGA-EL-A3MY	TCGA-EL-A3MY-01	THCA	thyroid carcinoma	10.06	7.27	Inflammatory (Immune C3)
TCGA-EM-A3SU-06	TCGA-EM-A3SU-06	TCGA-EM-A3SU-06	THCA	thyroid carcinoma	10.05	9.78
TCGA-MK-A4N6-01	TCGA-MK-A4N6	TCGA-MK-A4N6-01	THCA	thyroid carcinoma	10.05	6.26	TGF-beta Dominant (Immune C6)
TCGA-BJ-A3EZ-01	TCGA-BJ-A3EZ	TCGA-BJ-A3EZ-01	THCA	thyroid carcinoma	10.05	5.95	Inflammatory (Immune C3)
TCGA-EM-A3O7-01	TCGA-EM-A3O7	TCGA-EM-A3O7-01	THCA	thyroid carcinoma	10.05	5.83	Inflammatory (Immune C3)
TCGA-DJ-A2Q7-01	TCGA-DJ-A2Q7	TCGA-DJ-A2Q7-01	THCA	thyroid carcinoma	10.03	7.64	Inflammatory (Immune C3)
TCGA-DJ-A3V4-01	TCGA-DJ-A3V4	TCGA-DJ-A3V4-01	THCA	thyroid carcinoma	10.03	6.36	Inflammatory (Immune C3)
TCGA-EL-A3GU-01	TCGA-EL-A3GU	TCGA-EL-A3GU-01	THCA	thyroid carcinoma	10.03	5.41	Inflammatory (Immune C3)
TCGA-EM-A3OA-01	TCGA-EM-A3OA	TCGA-EM-A3OA-01	THCA	thyroid carcinoma	10.03	5.32	Inflammatory (Immune C3)
TCGA-EM-A3SX-01	TCGA-EM-A3SX	TCGA-EM-A3SX-01	THCA	thyroid carcinoma	10.02	7.37	Inflammatory (Immune C3)
TCGA-DO-A1JZ-11	TCGA-DO-A1JZ	TCGA-DO-A1JZ-11	THCA	thyroid carcinoma	10.02	7.35
TCGA-FY-A4B4-01	TCGA-FY-A4B4	TCGA-FY-A4B4-01	THCA	thyroid carcinoma	10.02	6.69	IFN-gamma Dominant (Immune C2)
TCGA-EL-A3H2-11	TCGA-EL-A3H2	TCGA-EL-A3H2-11	THCA	thyroid carcinoma	10.01	7.71
TCGA-E8-A417-01	TCGA-E8-A417	TCGA-E8-A417-01	THCA	thyroid carcinoma	10.01	7.67	Inflammatory (Immune C3)
TCGA-EL-A3ZH-11	TCGA-EL-A3ZH	TCGA-EL-A3ZH-11	THCA	thyroid carcinoma	10	7.55
TCGA-J8-A42S-01	TCGA-J8-A42S	TCGA-J8-A42S-01	THCA	thyroid carcinoma	10	6	Inflammatory (Immune C3)
TCGA-FY-A3R6-01	TCGA-FY-A3R6	TCGA-FY-A3R6-01	THCA	thyroid carcinoma	9.99	9.89	Inflammatory (Immune C3)
TCGA-EL-A3ZQ-11	TCGA-EL-A3ZQ	TCGA-EL-A3ZQ-11	THCA	thyroid carcinoma	9.99	7.98
TCGA-E8-A415-01	TCGA-E8-A415	TCGA-E8-A415-01	THCA	thyroid carcinoma	9.99	6.41	Inflammatory (Immune C3)
TCGA-DJ-A2PY-01	TCGA-DJ-A2PY	TCGA-DJ-A2PY-01	THCA	thyroid carcinoma	9.99	6.24	Inflammatory (Immune C3)
TCGA-J8-A3NZ-01	TCGA-J8-A3NZ	TCGA-J8-A3NZ-01	THCA	thyroid carcinoma	9.99	5.96	Inflammatory (Immune C3)
TCGA-DJ-A3US-01	TCGA-DJ-A3US	TCGA-DJ-A3US-01	THCA	thyroid carcinoma	9.98	10.04	Inflammatory (Immune C3)
TCGA-ET-A3DW-01	TCGA-ET-A3DW	TCGA-ET-A3DW-01	THCA	thyroid carcinoma	9.98	6.78	Inflammatory (Immune C3)
TCGA-H2-A3RI-01	TCGA-H2-A3RI	TCGA-H2-A3RI-01	THCA	thyroid carcinoma	9.98	6.59	Inflammatory (Immune C3)
TCGA-ET-A25L-01	TCGA-ET-A25L	TCGA-ET-A25L-01	THCA	thyroid carcinoma	9.98	6.47	Inflammatory (Immune C3)
TCGA-IM-A3EB-01	TCGA-IM-A3EB	TCGA-IM-A3EB-01	THCA	thyroid carcinoma	9.97	7.81	IFN-gamma Dominant (Immune C2)
TCGA-ET-A3DW-11	TCGA-ET-A3DW	TCGA-ET-A3DW-11	THCA	thyroid carcinoma	9.97	7.35
TCGA-EL-A3N3-01	TCGA-EL-A3N3	TCGA-EL-A3N3-01	THCA	thyroid carcinoma	9.96	9.11	Inflammatory (Immune C3)
TCGA-J8-A3YG-01	TCGA-J8-A3YG	TCGA-J8-A3YG-01	THCA	thyroid carcinoma	9.96	6.54	Inflammatory (Immune C3)
TCGA-EM-A2P1-06	TCGA-EM-A2P1-06	TCGA-EM-A2P1-06	THCA	thyroid carcinoma	9.95	8.96
TCGA-ET-A3BT-01	TCGA-ET-A3BT	TCGA-ET-A3BT-01	THCA	thyroid carcinoma	9.94	6.45	Inflammatory (Immune C3)
TCGA-BJ-A28X-01	TCGA-BJ-A28X	TCGA-BJ-A28X-01	THCA	thyroid carcinoma	9.93	9.37	Inflammatory (Immune C3)
TCGA-EL-A3GZ-11	TCGA-EL-A3GZ	TCGA-EL-A3GZ-11	THCA	thyroid carcinoma	9.93	5.49
TCGA-BJ-A0ZA-01	TCGA-BJ-A0ZA	TCGA-BJ-A0ZA-01	THCA	thyroid carcinoma	9.92	8.9	Inflammatory (Immune C3)
TCGA-IM-A3U3-01	TCGA-IM-A3U3	TCGA-IM-A3U3-01	THCA	thyroid carcinoma	9.92	7.27	Inflammatory (Immune C3)
TCGA-ET-A39S-01	TCGA-ET-A39S	TCGA-ET-A39S-01	THCA	thyroid carcinoma	9.92	7.05	Inflammatory (Immune C3)
TCGA-EL-A3ZL-11	TCGA-EL-A3ZL	TCGA-EL-A3ZL-11	THCA	thyroid carcinoma	9.92	6.73
TCGA-EL-A3N3-11	TCGA-EL-A3N3	TCGA-EL-A3N3-11	THCA	thyroid carcinoma	9.91	9.53
TCGA-BJ-A2NA-01	TCGA-BJ-A2NA	TCGA-BJ-A2NA-01	THCA	thyroid carcinoma	9.91	5.86	Inflammatory (Immune C3)
TCGA-EM-A22O-01	TCGA-EM-A22O	TCGA-EM-A22O-01	THCA	thyroid carcinoma	9.91	4.6	Inflammatory (Immune C3)
TCGA-DJ-A3UV-01	TCGA-DJ-A3UV	TCGA-DJ-A3UV-01	THCA	thyroid carcinoma	9.9	7.7
TCGA-BJ-A2N8-11	TCGA-BJ-A2N8	TCGA-BJ-A2N8-11	THCA	thyroid carcinoma	9.9	7.62
TCGA-FE-A232-01	TCGA-FE-A232	TCGA-FE-A232-01	THCA	thyroid carcinoma	9.9	7.28	Inflammatory (Immune C3)
TCGA-EL-A3ZO-11	TCGA-EL-A3ZO	TCGA-EL-A3ZO-11	THCA	thyroid carcinoma	9.89	7.54
TCGA-EL-A3CO-01	TCGA-EL-A3CO	TCGA-EL-A3CO-01	THCA	thyroid carcinoma	9.89	7.38	Inflammatory (Immune C3)
TCGA-EL-A3MX-11	TCGA-EL-A3MX	TCGA-EL-A3MX-11	THCA	thyroid carcinoma	9.89	6.87
TCGA-FY-A3NM-01	TCGA-FY-A3NM	TCGA-FY-A3NM-01	THCA	thyroid carcinoma	9.89	4.94	Inflammatory (Immune C3)
TCGA-H2-A3RI-11	TCGA-H2-A3RI	TCGA-H2-A3RI-11	THCA	thyroid carcinoma	9.88	7.92
TCGA-E3-A3E5-01	TCGA-E3-A3E5	TCGA-E3-A3E5-01	THCA	thyroid carcinoma	9.87	7.18	Inflammatory (Immune C3)
TCGA-L6-A4ET-01	TCGA-L6-A4ET	TCGA-L6-A4ET-01	THCA	thyroid carcinoma	9.86	6.68	Inflammatory (Immune C3)
TCGA-BJ-A290-01	TCGA-BJ-A290	TCGA-BJ-A290-01	THCA	thyroid carcinoma	9.85	7.3	Inflammatory (Immune C3)
TCGA-BJ-A28X-11	TCGA-BJ-A28X	TCGA-BJ-A28X-11	THCA	thyroid carcinoma	9.83	10.57
TCGA-EL-A3H1-11	TCGA-EL-A3H1	TCGA-EL-A3H1-11	THCA	thyroid carcinoma	9.83	9.13
TCGA-EL-A4K9-01	TCGA-EL-A4K9	TCGA-EL-A4K9-01	THCA	thyroid carcinoma	9.83	7.36	Inflammatory (Immune C3)
TCGA-E8-A416-01	TCGA-E8-A416	TCGA-E8-A416-01	THCA	thyroid carcinoma	9.83	7.02	Inflammatory (Immune C3)
TCGA-DJ-A1QG-01	TCGA-DJ-A1QG	TCGA-DJ-A1QG-01	THCA	thyroid carcinoma	9.82	7.05	Inflammatory (Immune C3)
TCGA-BJ-A4O9-01	TCGA-BJ-A4O9	TCGA-BJ-A4O9-01	THCA	thyroid carcinoma	9.82	6.06	Inflammatory (Immune C3)
TCGA-BJ-A28Z-01	TCGA-BJ-A28Z	TCGA-BJ-A28Z-01	THCA	thyroid carcinoma	9.81	9.94	Inflammatory (Immune C3)
TCGA-EL-A3H7-01	TCGA-EL-A3H7	TCGA-EL-A3H7-01	THCA	thyroid carcinoma	9.81	8.43	Inflammatory (Immune C3)
TCGA-EL-A3TB-11	TCGA-EL-A3TB	TCGA-EL-A3TB-11	THCA	thyroid carcinoma	9.81	7.82
TCGA-EM-A1CW-11	TCGA-EM-A1CW	TCGA-EM-A1CW-11	THCA	thyroid carcinoma	9.81	6.9
TCGA-DJ-A3UN-01	TCGA-DJ-A3UN	TCGA-DJ-A3UN-01	THCA	thyroid carcinoma	9.8	7.81	Inflammatory (Immune C3)
TCGA-DJ-A2PW-01	TCGA-DJ-A2PW	TCGA-DJ-A2PW-01	THCA	thyroid carcinoma	9.8	6.46	IFN-gamma Dominant (Immune C2)
TCGA-EL-A3ZT-01	TCGA-EL-A3ZT	TCGA-EL-A3ZT-01	THCA	thyroid carcinoma	9.8	6.06	Inflammatory (Immune C3)
TCGA-ET-A39O-01	TCGA-ET-A39O	TCGA-ET-A39O-01	THCA	thyroid carcinoma	9.79	7.03	Inflammatory (Immune C3)
TCGA-DE-A4MD-01	TCGA-DE-A4MD	TCGA-DE-A4MD-01	THCA	thyroid carcinoma	9.79	5.54	Inflammatory (Immune C3)
TCGA-DJ-A2PQ-01	TCGA-DJ-A2PQ	TCGA-DJ-A2PQ-01	THCA	thyroid carcinoma	9.79	5.34	Inflammatory (Immune C3)
TCGA-EL-A3H5-01	TCGA-EL-A3H5	TCGA-EL-A3H5-01	THCA	thyroid carcinoma	9.78	8	Inflammatory (Immune C3)
TCGA-DJ-A4UQ-01	TCGA-DJ-A4UQ	TCGA-DJ-A4UQ-01	THCA	thyroid carcinoma	9.78	6.87	Inflammatory (Immune C3)
TCGA-EL-A3T3-01	TCGA-EL-A3T3	TCGA-EL-A3T3-01	THCA	thyroid carcinoma	9.78	5.99	Inflammatory (Immune C3)
TCGA-ET-A39P-01	TCGA-ET-A39P	TCGA-ET-A39P-01	THCA	thyroid carcinoma	9.78	4.82	Inflammatory (Immune C3)
TCGA-DJ-A3V8-01	TCGA-DJ-A3V8	TCGA-DJ-A3V8-01	THCA	thyroid carcinoma	9.75	6.13	Inflammatory (Immune C3)
TCGA-EL-A4JX-01	TCGA-EL-A4JX	TCGA-EL-A4JX-01	THCA	thyroid carcinoma	9.74	10.23	Inflammatory (Immune C3)
TCGA-EL-A3ZK-11	TCGA-EL-A3ZK	TCGA-EL-A3ZK-11	THCA	thyroid carcinoma	9.74	8.72
TCGA-DJ-A2Q0-01	TCGA-DJ-A2Q0	TCGA-DJ-A2Q0-01	THCA	thyroid carcinoma	9.74	2.84	Inflammatory (Immune C3)
TCGA-H2-A3RH-01	TCGA-H2-A3RH	TCGA-H2-A3RH-01	THCA	thyroid carcinoma	9.73	8.93	Inflammatory (Immune C3)
TCGA-DJ-A3VF-01	TCGA-DJ-A3VF	TCGA-DJ-A3VF-01	THCA	thyroid carcinoma	9.73	7.25	Inflammatory (Immune C3)
TCGA-BJ-A18Z-01	TCGA-BJ-A18Z	TCGA-BJ-A18Z-01	THCA	thyroid carcinoma	9.73	5.97	Inflammatory (Immune C3)
TCGA-ET-A3DU-01	TCGA-ET-A3DU	TCGA-ET-A3DU-01	THCA	thyroid carcinoma	9.72	10.77	Inflammatory (Immune C3)
TCGA-CE-A481-01	TCGA-CE-A481	TCGA-CE-A481-01	THCA	thyroid carcinoma	9.72	9.49	Inflammatory (Immune C3)
TCGA-ET-A3DO-01	TCGA-ET-A3DO	TCGA-ET-A3DO-01	THCA	thyroid carcinoma	9.71	9.38	Inflammatory (Immune C3)
TCGA-E8-A242-01	TCGA-E8-A242	TCGA-E8-A242-01	THCA	thyroid carcinoma	9.71	8.83	Inflammatory (Immune C3)
TCGA-J8-A3YH-06	TCGA-J8-A3YH-06	TCGA-J8-A3YH-06	THCA	thyroid carcinoma	9.71	8.13
TCGA-EL-A3CZ-01	TCGA-EL-A3CZ	TCGA-EL-A3CZ-01	THCA	thyroid carcinoma	9.71	7.95	Inflammatory (Immune C3)
TCGA-IM-A41Y-01	TCGA-IM-A41Y	TCGA-IM-A41Y-01	THCA	thyroid carcinoma	9.71	5.27	Inflammatory (Immune C3)
TCGA-GE-A2C6-11	TCGA-GE-A2C6	TCGA-GE-A2C6-11	THCA	thyroid carcinoma	9.7	10.24
TCGA-EM-A3AJ-01	TCGA-EM-A3AJ	TCGA-EM-A3AJ-01	THCA	thyroid carcinoma	9.7	9.34	Inflammatory (Immune C3)
TCGA-BJ-A28T-01	TCGA-BJ-A28T	TCGA-BJ-A28T-01	THCA	thyroid carcinoma	9.69	10.12	Inflammatory (Immune C3)
TCGA-EM-A1CU-11	TCGA-EM-A1CU	TCGA-EM-A1CU-11	THCA	thyroid carcinoma	9.69	8.36
TCGA-EM-A22N-01	TCGA-EM-A22N	TCGA-EM-A22N-01	THCA	thyroid carcinoma	9.69	6.24	Inflammatory (Immune C3)
TCGA-DE-A4MC-01	TCGA-DE-A4MC	TCGA-DE-A4MC-01	THCA	thyroid carcinoma	9.68	7.42	Inflammatory (Immune C3)
TCGA-EM-A3FJ-01	TCGA-EM-A3FJ	TCGA-EM-A3FJ-01	THCA	thyroid carcinoma	9.68	5.73	Inflammatory (Immune C3)
TCGA-BJ-A2N7-11	TCGA-BJ-A2N7	TCGA-BJ-A2N7-11	THCA	thyroid carcinoma	9.67	7.03
TCGA-EL-A3H7-11	TCGA-EL-A3H7	TCGA-EL-A3H7-11	THCA	thyroid carcinoma	9.66	8.22
TCGA-EL-A3TA-11	TCGA-EL-A3TA	TCGA-EL-A3TA-11	THCA	thyroid carcinoma	9.65	7.3
TCGA-E8-A413-01	TCGA-E8-A413	TCGA-E8-A413-01	THCA	thyroid carcinoma	9.65	6.34	Inflammatory (Immune C3)
TCGA-DJ-A4V0-01	TCGA-DJ-A4V0	TCGA-DJ-A4V0-01	THCA	thyroid carcinoma	9.64	9.79	Inflammatory (Immune C3)
TCGA-J8-A3YH-01	TCGA-J8-A3YH	TCGA-J8-A3YH-01	THCA	thyroid carcinoma	9.64	6.57	Inflammatory (Immune C3)
TCGA-DJ-A2Q2-01	TCGA-DJ-A2Q2	TCGA-DJ-A2Q2-01	THCA	thyroid carcinoma	9.64	6.03	Inflammatory (Immune C3)
TCGA-EL-A3GO-01	TCGA-EL-A3GO	TCGA-EL-A3GO-01	THCA	thyroid carcinoma	9.63	6.9	Inflammatory (Immune C3)
TCGA-ET-A39I-01	TCGA-ET-A39I	TCGA-ET-A39I-01	THCA	thyroid carcinoma	9.62	9.13	Inflammatory (Immune C3)
TCGA-EL-A3T1-11	TCGA-EL-A3T1	TCGA-EL-A3T1-11	THCA	thyroid carcinoma	9.62	8.94
TCGA-KS-A41J-11	TCGA-KS-A41J	TCGA-KS-A41J-11	THCA	thyroid carcinoma	9.62	8.51
TCGA-EL-A3ZS-01	TCGA-EL-A3ZS	TCGA-EL-A3ZS-01	THCA	thyroid carcinoma	9.61	9.18	Inflammatory (Immune C3)
TCGA-J8-A3YF-01	TCGA-J8-A3YF	TCGA-J8-A3YF-01	THCA	thyroid carcinoma	9.6	8.68	Inflammatory (Immune C3)
TCGA-CE-A13K-01	TCGA-CE-A13K	TCGA-CE-A13K-01	THCA	thyroid carcinoma	9.6	6.87	Inflammatory (Immune C3)
TCGA-FY-A40M-01	TCGA-FY-A40M	TCGA-FY-A40M-01	THCA	thyroid carcinoma	9.6	4.77	Inflammatory (Immune C3)
TCGA-FK-A3S3-01	TCGA-FK-A3S3	TCGA-FK-A3S3-01	THCA	thyroid carcinoma	9.59	9.98	Inflammatory (Immune C3)
TCGA-FY-A2QD-01	TCGA-FY-A2QD	TCGA-FY-A2QD-01	THCA	thyroid carcinoma	9.59	9.17	Inflammatory (Immune C3)
TCGA-BJ-A45J-01	TCGA-BJ-A45J	TCGA-BJ-A45J-01	THCA	thyroid carcinoma	9.59	5.52	Inflammatory (Immune C3)
TCGA-DJ-A4UT-01	TCGA-DJ-A4UT	TCGA-DJ-A4UT-01	THCA	thyroid carcinoma	9.57	9.02	Inflammatory (Immune C3)
TCGA-ET-A40T-01	TCGA-ET-A40T	TCGA-ET-A40T-01	THCA	thyroid carcinoma	9.57	8.1	Inflammatory (Immune C3)
TCGA-BJ-A191-01	TCGA-BJ-A191	TCGA-BJ-A191-01	THCA	thyroid carcinoma	9.57	7.86	Inflammatory (Immune C3)
TCGA-DE-A4MB-01	TCGA-DE-A4MB	TCGA-DE-A4MB-01	THCA	thyroid carcinoma	9.57	6.47	Inflammatory (Immune C3)
TCGA-EL-A3CW-01	TCGA-EL-A3CW	TCGA-EL-A3CW-01	THCA	thyroid carcinoma	9.56	9.74	Inflammatory (Immune C3)
TCGA-E8-A436-01	TCGA-E8-A436	TCGA-E8-A436-01	THCA	thyroid carcinoma	9.56	6.19	Inflammatory (Immune C3)
TCGA-EM-A22P-01	TCGA-EM-A22P	TCGA-EM-A22P-01	THCA	thyroid carcinoma	9.54	9.47	Inflammatory (Immune C3)
TCGA-EL-A3T8-11	TCGA-EL-A3T8	TCGA-EL-A3T8-11	THCA	thyroid carcinoma	9.54	7.46
TCGA-DJ-A3V6-01	TCGA-DJ-A3V6	TCGA-DJ-A3V6-01	THCA	thyroid carcinoma	9.54	6.86
TCGA-KS-A41L-11	TCGA-KS-A41L	TCGA-KS-A41L-11	THCA	thyroid carcinoma	9.53	7.68
TCGA-EM-A3AL-01	TCGA-EM-A3AL	TCGA-EM-A3AL-01	THCA	thyroid carcinoma	9.53	7.35	Inflammatory (Immune C3)
TCGA-FY-A4B0-01	TCGA-FY-A4B0	TCGA-FY-A4B0-01	THCA	thyroid carcinoma	9.52	10.39	Inflammatory (Immune C3)
TCGA-EL-A3H1-01	TCGA-EL-A3H1	TCGA-EL-A3H1-01	THCA	thyroid carcinoma	9.52	9.89	Inflammatory (Immune C3)
TCGA-EL-A3CY-01	TCGA-EL-A3CY	TCGA-EL-A3CY-01	THCA	thyroid carcinoma	9.52	9.88	Inflammatory (Immune C3)
TCGA-E8-A2JQ-01	TCGA-E8-A2JQ	TCGA-E8-A2JQ-01	THCA	thyroid carcinoma	9.51	10.02	Inflammatory (Immune C3)
TCGA-DJ-A4UP-01	TCGA-DJ-A4UP	TCGA-DJ-A4UP-01	THCA	thyroid carcinoma	9.51	9.01	Inflammatory (Immune C3)
TCGA-EM-A1YC-01	TCGA-EM-A1YC	TCGA-EM-A1YC-01	THCA	thyroid carcinoma	9.51	1.94	Lymphocyte Depleted (Immune C4)
TCGA-EM-A2P1-01	TCGA-EM-A2P1	TCGA-EM-A2P1-01	THCA	thyroid carcinoma	9.5	9.85	Inflammatory (Immune C3)
TCGA-E3-A3E2-01	TCGA-E3-A3E2	TCGA-E3-A3E2-01	THCA	thyroid carcinoma	9.5	9.45	Inflammatory (Immune C3)
TCGA-E8-A2JQ-11	TCGA-E8-A2JQ	TCGA-E8-A2JQ-11	THCA	thyroid carcinoma	9.49	10.52
TCGA-EL-A3MZ-01	TCGA-EL-A3MZ	TCGA-EL-A3MZ-01	THCA	thyroid carcinoma	9.49	6.13	Inflammatory (Immune C3)
TCGA-FY-A76V-01	TCGA-FY-A76V	TCGA-FY-A76V-01	THCA	thyroid carcinoma	9.47	8.33	Inflammatory (Immune C3)
TCGA-BJ-A45K-01	TCGA-BJ-A45K	TCGA-BJ-A45K-01	THCA	thyroid carcinoma	9.47	7.84	Inflammatory (Immune C3)
TCGA-KS-A4I5-01	TCGA-KS-A4I5	TCGA-KS-A4I5-01	THCA	thyroid carcinoma	9.47	5.66	Lymphocyte Depleted (Immune C4)
TCGA-EL-A3D6-01	TCGA-EL-A3D6	TCGA-EL-A3D6-01	THCA	thyroid carcinoma	9.46	8.06	Inflammatory (Immune C3)
TCGA-BJ-A3PU-11	TCGA-BJ-A3PU	TCGA-BJ-A3PU-11	THCA	thyroid carcinoma	9.46	7.3
TCGA-EL-A3ZM-11	TCGA-EL-A3ZM	TCGA-EL-A3ZM-11	THCA	thyroid carcinoma	9.46	5.89
TCGA-FY-A3TY-01	TCGA-FY-A3TY	TCGA-FY-A3TY-01	THCA	thyroid carcinoma	9.45	6.8	Inflammatory (Immune C3)
TCGA-KS-A4IC-01	TCGA-KS-A4IC	TCGA-KS-A4IC-01	THCA	thyroid carcinoma	9.45	6.29	Inflammatory (Immune C3)
TCGA-E8-A419-01	TCGA-E8-A419	TCGA-E8-A419-01	THCA	thyroid carcinoma	9.44	8.93	Inflammatory (Immune C3)
TCGA-EM-A2OY-01	TCGA-EM-A2OY	TCGA-EM-A2OY-01	THCA	thyroid carcinoma	9.44	2.26	Inflammatory (Immune C3)
TCGA-ET-A4KQ-01	TCGA-ET-A4KQ	TCGA-ET-A4KQ-01	THCA	thyroid carcinoma	9.41	7.81	Inflammatory (Immune C3)
TCGA-ET-A2N5-11	TCGA-ET-A2N5	TCGA-ET-A2N5-11	THCA	thyroid carcinoma	9.41	7.24
TCGA-FY-A40L-01	TCGA-FY-A40L	TCGA-FY-A40L-01	THCA	thyroid carcinoma	9.41	6.49	Inflammatory (Immune C3)
TCGA-EM-A3AN-01	TCGA-EM-A3AN	TCGA-EM-A3AN-01	THCA	thyroid carcinoma	9.41	5.88	Inflammatory (Immune C3)
TCGA-BJ-A2NA-11	TCGA-BJ-A2NA	TCGA-BJ-A2NA-11	THCA	thyroid carcinoma	9.4	9.43
TCGA-EL-A4KD-01	TCGA-EL-A4KD	TCGA-EL-A4KD-01	THCA	thyroid carcinoma	9.4	8.83	Inflammatory (Immune C3)
TCGA-EL-A3T3-11	TCGA-EL-A3T3	TCGA-EL-A3T3-11	THCA	thyroid carcinoma	9.4	5.85
TCGA-BJ-A0Z0-01	TCGA-BJ-A0Z0	TCGA-BJ-A0Z0-01	THCA	thyroid carcinoma	9.38	10.68	Inflammatory (Immune C3)
TCGA-BJ-A0ZG-01	TCGA-BJ-A0ZG	TCGA-BJ-A0ZG-01	THCA	thyroid carcinoma	9.38	8.34	Inflammatory (Immune C3)
TCGA-DJ-A3VJ-01	TCGA-DJ-A3VJ	TCGA-DJ-A3VJ-01	THCA	thyroid carcinoma	9.38	7.13	Wound Healing (Immune C1)
TCGA-FY-A3YR-01	TCGA-FY-A3YR	TCGA-FY-A3YR-01	THCA	thyroid carcinoma	9.38	6.92	Inflammatory (Immune C3)
TCGA-EM-A1CT-11	TCGA-EM-A1CT	TCGA-EM-A1CT-11	THCA	thyroid carcinoma	9.38	6.15
TCGA-ET-A2MY-01	TCGA-ET-A2MY	TCGA-ET-A2MY-01	THCA	thyroid carcinoma	9.37	4.95	Inflammatory (Immune C3)
TCGA-FY-A3W9-01	TCGA-FY-A3W9	TCGA-FY-A3W9-01	THCA	thyroid carcinoma	9.36	9.34	Inflammatory (Immune C3)
TCGA-DJ-A13L-01	TCGA-DJ-A13L	TCGA-DJ-A13L-01	THCA	thyroid carcinoma	9.36	9.09	Inflammatory (Immune C3)
TCGA-ET-A40Q-01	TCGA-ET-A40Q	TCGA-ET-A40Q-01	THCA	thyroid carcinoma	9.36	8.35	Inflammatory (Immune C3)
TCGA-EM-A3FQ-01	TCGA-EM-A3FQ	TCGA-EM-A3FQ-01	THCA	thyroid carcinoma	9.36	8.07	Inflammatory (Immune C3)
TCGA-DJ-A2PZ-01	TCGA-DJ-A2PZ	TCGA-DJ-A2PZ-01	THCA	thyroid carcinoma	9.36	5.77	Inflammatory (Immune C3)
TCGA-E3-A3E0-01	TCGA-E3-A3E0	TCGA-E3-A3E0-01	THCA	thyroid carcinoma	9.35	7.42	Inflammatory (Immune C3)
TCGA-BJ-A45H-01	TCGA-BJ-A45H	TCGA-BJ-A45H-01	THCA	thyroid carcinoma	9.35	7.31	Inflammatory (Immune C3)
TCGA-BJ-A0Z5-01	TCGA-BJ-A0Z5	TCGA-BJ-A0Z5-01	THCA	thyroid carcinoma	9.35	5.84	Inflammatory (Immune C3)
TCGA-DJ-A2PX-01	TCGA-DJ-A2PX	TCGA-DJ-A2PX-01	THCA	thyroid carcinoma	9.34	9.39	Inflammatory (Immune C3)
TCGA-DJ-A3V3-01	TCGA-DJ-A3V3	TCGA-DJ-A3V3-01	THCA	thyroid carcinoma	9.34	8.96	Inflammatory (Immune C3)
TCGA-E8-A437-01	TCGA-E8-A437	TCGA-E8-A437-01	THCA	thyroid carcinoma	9.34	5.95	Inflammatory (Immune C3)
TCGA-FE-A23A-01	TCGA-FE-A23A	TCGA-FE-A23A-01	THCA	thyroid carcinoma	9.33	9.5	Inflammatory (Immune C3)
TCGA-EL-A3ZP-11	TCGA-EL-A3ZP	TCGA-EL-A3ZP-11	THCA	thyroid carcinoma	9.33	9.37
TCGA-EM-A3FL-01	TCGA-EM-A3FL	TCGA-EM-A3FL-01	THCA	thyroid carcinoma	9.33	8.42	Inflammatory (Immune C3)
TCGA-DJ-A4UW-01	TCGA-DJ-A4UW	TCGA-DJ-A4UW-01	THCA	thyroid carcinoma	9.33	6.88	Inflammatory (Immune C3)
TCGA-E8-A44M-01	TCGA-E8-A44M	TCGA-E8-A44M-01	THCA	thyroid carcinoma	9.32	10.21	Inflammatory (Immune C3)
TCGA-DJ-A3UW-01	TCGA-DJ-A3UW	TCGA-DJ-A3UW-01	THCA	thyroid carcinoma	9.32	10.05	Inflammatory (Immune C3)
TCGA-EM-A3SZ-01	TCGA-EM-A3SZ	TCGA-EM-A3SZ-01	THCA	thyroid carcinoma	9.32	8.26	Inflammatory (Immune C3)
TCGA-EM-A3AR-01	TCGA-EM-A3AR	TCGA-EM-A3AR-01	THCA	thyroid carcinoma	9.32	7.03	Inflammatory (Immune C3)
TCGA-ET-A39R-01	TCGA-ET-A39R	TCGA-ET-A39R-01	THCA	thyroid carcinoma	9.31	9.11	Inflammatory (Immune C3)
TCGA-J8-A3YD-01	TCGA-J8-A3YD	TCGA-J8-A3YD-01	THCA	thyroid carcinoma	9.31	8.03	Inflammatory (Immune C3)
TCGA-EM-A2CL-01	TCGA-EM-A2CL	TCGA-EM-A2CL-01	THCA	thyroid carcinoma	9.3	8.39	Inflammatory (Immune C3)
TCGA-EM-A1CW-01	TCGA-EM-A1CW	TCGA-EM-A1CW-01	THCA	thyroid carcinoma	9.28	9.07	Inflammatory (Immune C3)
TCGA-BJ-A0ZF-01	TCGA-BJ-A0ZF	TCGA-BJ-A0ZF-01	THCA	thyroid carcinoma	9.28	5.71
TCGA-EL-A4KG-01	TCGA-EL-A4KG	TCGA-EL-A4KG-01	THCA	thyroid carcinoma	9.28	5.47	Lymphocyte Depleted (Immune C4)
TCGA-EM-A1YA-01	TCGA-EM-A1YA	TCGA-EM-A1YA-01	THCA	thyroid carcinoma	9.27	3.92	Inflammatory (Immune C3)
TCGA-EL-A3H3-01	TCGA-EL-A3H3	TCGA-EL-A3H3-01	THCA	thyroid carcinoma	9.26	7.87	Inflammatory (Immune C3)
TCGA-FY-A3R8-01	TCGA-FY-A3R8	TCGA-FY-A3R8-01	THCA	thyroid carcinoma	9.26	6.21	Inflammatory (Immune C3)
TCGA-FY-A3NP-01	TCGA-FY-A3NP	TCGA-FY-A3NP-01	THCA	thyroid carcinoma	9.25	9.3	Inflammatory (Immune C3)
TCGA-EM-A2OV-01	TCGA-EM-A2OV	TCGA-EM-A2OV-01	THCA	thyroid carcinoma	9.25	2.71	Lymphocyte Depleted (Immune C4)
TCGA-EM-A4G1-01	TCGA-EM-A4G1	TCGA-EM-A4G1-01	THCA	thyroid carcinoma	9.24	5.91	Inflammatory (Immune C3)
TCGA-DJ-A3UO-01	TCGA-DJ-A3UO	TCGA-DJ-A3UO-01	THCA	thyroid carcinoma	9.23	7.23	Lymphocyte Depleted (Immune C4)
TCGA-DJ-A3V0-01	TCGA-DJ-A3V0	TCGA-DJ-A3V0-01	THCA	thyroid carcinoma	9.23	6.5	Inflammatory (Immune C3)
TCGA-EL-A3T6-11	TCGA-EL-A3T6	TCGA-EL-A3T6-11	THCA	thyroid carcinoma	9.22	9.13
TCGA-EM-A1CV-11	TCGA-EM-A1CV	TCGA-EM-A1CV-11	THCA	thyroid carcinoma	9.22	5.23
TCGA-DJ-A3V7-01	TCGA-DJ-A3V7	TCGA-DJ-A3V7-01	THCA	thyroid carcinoma	9.21	6.47	Inflammatory (Immune C3)
TCGA-EL-A3T0-01	TCGA-EL-A3T0	TCGA-EL-A3T0-01	THCA	thyroid carcinoma	9.19	7.71	Inflammatory (Immune C3)
TCGA-EM-A2CU-01	TCGA-EM-A2CU	TCGA-EM-A2CU-01	THCA	thyroid carcinoma	9.18	10.19	Inflammatory (Immune C3)
TCGA-E8-A432-01	TCGA-E8-A432	TCGA-E8-A432-01	THCA	thyroid carcinoma	9.18	7.72	Inflammatory (Immune C3)
TCGA-EM-A1CS-11	TCGA-EM-A1CS	TCGA-EM-A1CS-11	THCA	thyroid carcinoma	9.17	6.63
TCGA-E8-A418-01	TCGA-E8-A418	TCGA-E8-A418-01	THCA	thyroid carcinoma	9.15	5.74	Lymphocyte Depleted (Immune C4)
TCGA-DE-A4M8-01	TCGA-DE-A4M8	TCGA-DE-A4M8-01	THCA	thyroid carcinoma	9.14	10.81	Inflammatory (Immune C3)
TCGA-EM-A4FF-01	TCGA-EM-A4FF	TCGA-EM-A4FF-01	THCA	thyroid carcinoma	9.14	7.86	Inflammatory (Immune C3)
TCGA-BJ-A0ZH-01	TCGA-BJ-A0ZH	TCGA-BJ-A0ZH-01	THCA	thyroid carcinoma	9.14	6.93	Inflammatory (Immune C3)
TCGA-FE-A239-01	TCGA-FE-A239	TCGA-FE-A239-01	THCA	thyroid carcinoma	9.13	9.8	Inflammatory (Immune C3)
TCGA-BJ-A45G-01	TCGA-BJ-A45G	TCGA-BJ-A45G-01	THCA	thyroid carcinoma	9.13	8.48	Inflammatory (Immune C3)
TCGA-EL-A3TA-01	TCGA-EL-A3TA	TCGA-EL-A3TA-01	THCA	thyroid carcinoma	9.13	8.31	Inflammatory (Immune C3)
TCGA-E8-A44K-01	TCGA-E8-A44K	TCGA-E8-A44K-01	THCA	thyroid carcinoma	9.13	6.96	Inflammatory (Immune C3)
TCGA-DJ-A4V4-01	TCGA-DJ-A4V4	TCGA-DJ-A4V4-01	THCA	thyroid carcinoma	9.13	6.19	Inflammatory (Immune C3)
TCGA-BJ-A192-01	TCGA-BJ-A192	TCGA-BJ-A192-01	THCA	thyroid carcinoma	9.12	6.59	Lymphocyte Depleted (Immune C4)
TCGA-KS-A4IB-01	TCGA-KS-A4IB	TCGA-KS-A4IB-01	THCA	thyroid carcinoma	9.12	4.71	Inflammatory (Immune C3)
TCGA-EM-A1YD-01	TCGA-EM-A1YD	TCGA-EM-A1YD-01	THCA	thyroid carcinoma	9.1	7.92	Inflammatory (Immune C3)
TCGA-IM-A41Z-01	TCGA-IM-A41Z	TCGA-IM-A41Z-01	THCA	thyroid carcinoma	9.1	7.03	Inflammatory (Immune C3)
TCGA-EM-A3FM-01	TCGA-EM-A3FM	TCGA-EM-A3FM-01	THCA	thyroid carcinoma	9.1	6.96	Inflammatory (Immune C3)
TCGA-EM-A22L-01	TCGA-EM-A22L	TCGA-EM-A22L-01	THCA	thyroid carcinoma	9.09	9.8	Inflammatory (Immune C3)
TCGA-IM-A420-01	TCGA-IM-A420	TCGA-IM-A420-01	THCA	thyroid carcinoma	9.09	8.93	Inflammatory (Immune C3)
TCGA-CE-A27D-01	TCGA-CE-A27D	TCGA-CE-A27D-01	THCA	thyroid carcinoma	9.08	9.44	Inflammatory (Immune C3)
TCGA-BJ-A2N7-01	TCGA-BJ-A2N7	TCGA-BJ-A2N7-01	THCA	thyroid carcinoma	9.07	8.9	Inflammatory (Immune C3)
TCGA-EL-A3ZG-01	TCGA-EL-A3ZG	TCGA-EL-A3ZG-01	THCA	thyroid carcinoma	9.07	4.84	Inflammatory (Immune C3)
TCGA-FE-A3PD-01	TCGA-FE-A3PD	TCGA-FE-A3PD-01	THCA	thyroid carcinoma	9.06	7.68	Inflammatory (Immune C3)
TCGA-L6-A4EQ-01	TCGA-L6-A4EQ	TCGA-L6-A4EQ-01	THCA	thyroid carcinoma	9.06	5.63	Inflammatory (Immune C3)
TCGA-EM-A22M-01	TCGA-EM-A22M	TCGA-EM-A22M-01	THCA	thyroid carcinoma	9.03	10.2	Inflammatory (Immune C3)
TCGA-EL-A3ZN-01	TCGA-EL-A3ZN	TCGA-EL-A3ZN-01	THCA	thyroid carcinoma	9.03	7.47	Inflammatory (Immune C3)
TCGA-E8-A434-01	TCGA-E8-A434	TCGA-E8-A434-01	THCA	thyroid carcinoma	9.03	6.2	Inflammatory (Immune C3)
TCGA-EM-A4FM-01	TCGA-EM-A4FM	TCGA-EM-A4FM-01	THCA	thyroid carcinoma	9.02	7	Inflammatory (Immune C3)
TCGA-DJ-A3UP-01	TCGA-DJ-A3UP	TCGA-DJ-A3UP-01	THCA	thyroid carcinoma	9.01	8.89	Inflammatory (Immune C3)
TCGA-DJ-A3VM-01	TCGA-DJ-A3VM	TCGA-DJ-A3VM-01	THCA	thyroid carcinoma	9.01	6.66	Inflammatory (Immune C3)
TCGA-IM-A3U2-01	TCGA-IM-A3U2	TCGA-IM-A3U2-01	THCA	thyroid carcinoma	9	6.72	Inflammatory (Immune C3)
TCGA-EM-A3AP-01	TCGA-EM-A3AP	TCGA-EM-A3AP-01	THCA	thyroid carcinoma	8.99	9.05	Inflammatory (Immune C3)
TCGA-EL-A3H2-01	TCGA-EL-A3H2	TCGA-EL-A3H2-01	THCA	thyroid carcinoma	8.99	7.4	Inflammatory (Immune C3)
TCGA-EM-A3FO-01	TCGA-EM-A3FO	TCGA-EM-A3FO-01	THCA	thyroid carcinoma	8.99	5.62	Inflammatory (Immune C3)
TCGA-DJ-A13S-01	TCGA-DJ-A13S	TCGA-DJ-A13S-01	THCA	thyroid carcinoma	8.99	5.08	Inflammatory (Immune C3)
TCGA-KS-A4I7-01	TCGA-KS-A4I7	TCGA-KS-A4I7-01	THCA	thyroid carcinoma	8.98	7.2	Inflammatory (Immune C3)
TCGA-BJ-A45I-01	TCGA-BJ-A45I	TCGA-BJ-A45I-01	THCA	thyroid carcinoma	8.97	8.38	IFN-gamma Dominant (Immune C2)
TCGA-BJ-A2N8-01	TCGA-BJ-A2N8	TCGA-BJ-A2N8-01	THCA	thyroid carcinoma	8.96	8.83	Inflammatory (Immune C3)
TCGA-DJ-A1QL-01	TCGA-DJ-A1QL	TCGA-DJ-A1QL-01	THCA	thyroid carcinoma	8.96	8.37	Inflammatory (Immune C3)
TCGA-EL-A3MX-01	TCGA-EL-A3MX	TCGA-EL-A3MX-01	THCA	thyroid carcinoma	8.96	7.42	Inflammatory (Immune C3)
TCGA-L6-A4EP-01	TCGA-L6-A4EP	TCGA-L6-A4EP-01	THCA	thyroid carcinoma	8.96	6.53	Inflammatory (Immune C3)
TCGA-J8-A3O0-01	TCGA-J8-A3O0	TCGA-J8-A3O0-01	THCA	thyroid carcinoma	8.95	11.5	Inflammatory (Immune C3)
TCGA-KS-A4I1-01	TCGA-KS-A4I1	TCGA-KS-A4I1-01	THCA	thyroid carcinoma	8.95	7.21	Inflammatory (Immune C3)
TCGA-EM-A2CM-01	TCGA-EM-A2CM	TCGA-EM-A2CM-01	THCA	thyroid carcinoma	8.95	6.69	Inflammatory (Immune C3)
TCGA-EM-A22J-01	TCGA-EM-A22J	TCGA-EM-A22J-01	THCA	thyroid carcinoma	8.95	3.42	Inflammatory (Immune C3)
TCGA-EM-A3AO-01	TCGA-EM-A3AO	TCGA-EM-A3AO-01	THCA	thyroid carcinoma	8.94	8.93	Inflammatory (Immune C3)
TCGA-BJ-A45C-01	TCGA-BJ-A45C	TCGA-BJ-A45C-01	THCA	thyroid carcinoma	8.94	8.8	Lymphocyte Depleted (Immune C4)
TCGA-EL-A3D5-01	TCGA-EL-A3D5	TCGA-EL-A3D5-01	THCA	thyroid carcinoma	8.94	7.01
TCGA-EL-A3ZP-01	TCGA-EL-A3ZP	TCGA-EL-A3ZP-01	THCA	thyroid carcinoma	8.93	8.69	Inflammatory (Immune C3)
TCGA-ET-A2MX-01	TCGA-ET-A2MX	TCGA-ET-A2MX-01	THCA	thyroid carcinoma	8.93	3.87	Inflammatory (Immune C3)
TCGA-EL-A3GP-01	TCGA-EL-A3GP	TCGA-EL-A3GP-01	THCA	thyroid carcinoma	8.9	8.73	TGF-beta Dominant (Immune C6)
TCGA-KS-A4I9-01	TCGA-KS-A4I9	TCGA-KS-A4I9-01	THCA	thyroid carcinoma	8.9	6.34	Inflammatory (Immune C3)
TCGA-EM-A2CO-01	TCGA-EM-A2CO	TCGA-EM-A2CO-01	THCA	thyroid carcinoma	8.89	3.62	Inflammatory (Immune C3)
TCGA-DJ-A2QB-01	TCGA-DJ-A2QB	TCGA-DJ-A2QB-01	THCA	thyroid carcinoma	8.88	5.1	Inflammatory (Immune C3)
TCGA-EL-A3TB-01	TCGA-EL-A3TB	TCGA-EL-A3TB-01	THCA	thyroid carcinoma	8.87	6.74	Inflammatory (Immune C3)
TCGA-BJ-A45E-01	TCGA-BJ-A45E	TCGA-BJ-A45E-01	THCA	thyroid carcinoma	8.86	11.15	Inflammatory (Immune C3)
TCGA-ET-A39N-01	TCGA-ET-A39N	TCGA-ET-A39N-01	THCA	thyroid carcinoma	8.85	4.78	Inflammatory (Immune C3)
TCGA-IM-A4EB-01	TCGA-IM-A4EB	TCGA-IM-A4EB-01	THCA	thyroid carcinoma	8.82	9.29	Inflammatory (Immune C3)
TCGA-DJ-A2QC-01	TCGA-DJ-A2QC	TCGA-DJ-A2QC-01	THCA	thyroid carcinoma	8.82	8.64	Inflammatory (Immune C3)
TCGA-CE-A3MD-01	TCGA-CE-A3MD	TCGA-CE-A3MD-01	THCA	thyroid carcinoma	8.82	7.49	Inflammatory (Immune C3)
TCGA-EM-A2P2-01	TCGA-EM-A2P2	TCGA-EM-A2P2-01	THCA	thyroid carcinoma	8.79	9.51	Lymphocyte Depleted (Immune C4)
TCGA-FK-A3SG-01	TCGA-FK-A3SG	TCGA-FK-A3SG-01	THCA	thyroid carcinoma	8.79	6.93	Inflammatory (Immune C3)
TCGA-EM-A3SY-01	TCGA-EM-A3SY	TCGA-EM-A3SY-01	THCA	thyroid carcinoma	8.79	4.8	Lymphocyte Depleted (Immune C4)
TCGA-EM-A2CN-01	TCGA-EM-A2CN	TCGA-EM-A2CN-01	THCA	thyroid carcinoma	8.78	7.91	Inflammatory (Immune C3)
TCGA-FE-A3PC-01	TCGA-FE-A3PC	TCGA-FE-A3PC-01	THCA	thyroid carcinoma	8.78	6.94	Inflammatory (Immune C3)
TCGA-FK-A3SH-01	TCGA-FK-A3SH	TCGA-FK-A3SH-01	THCA	thyroid carcinoma	8.78	6.74	Inflammatory (Immune C3)
TCGA-EL-A3D4-01	TCGA-EL-A3D4	TCGA-EL-A3D4-01	THCA	thyroid carcinoma	8.77	9.02	Inflammatory (Immune C3)
TCGA-EM-A22K-01	TCGA-EM-A22K	TCGA-EM-A22K-01	THCA	thyroid carcinoma	8.76	10.1	Inflammatory (Immune C3)
TCGA-EM-A2OW-01	TCGA-EM-A2OW	TCGA-EM-A2OW-01	THCA	thyroid carcinoma	8.76	5.6	Inflammatory (Immune C3)
TCGA-EM-A4FQ-01	TCGA-EM-A4FQ	TCGA-EM-A4FQ-01	THCA	thyroid carcinoma	8.75	7.61	Inflammatory (Immune C3)
TCGA-DJ-A4UL-01	TCGA-DJ-A4UL	TCGA-DJ-A4UL-01	THCA	thyroid carcinoma	8.75	7.29	Inflammatory (Immune C3)
TCGA-E8-A3X7-01	TCGA-E8-A3X7	TCGA-E8-A3X7-01	THCA	thyroid carcinoma	8.75	6.66	Inflammatory (Immune C3)
TCGA-J8-A4HY-01	TCGA-J8-A4HY	TCGA-J8-A4HY-01	THCA	thyroid carcinoma	8.75	6.28	Inflammatory (Immune C3)
TCGA-ET-A25P-01	TCGA-ET-A25P	TCGA-ET-A25P-01	THCA	thyroid carcinoma	8.74	8.65	Inflammatory (Immune C3)
TCGA-ET-A39K-01	TCGA-ET-A39K	TCGA-ET-A39K-01	THCA	thyroid carcinoma	8.74	7.19	Inflammatory (Immune C3)
TCGA-ET-A3DV-01	TCGA-ET-A3DV	TCGA-ET-A3DV-01	THCA	thyroid carcinoma	8.73	7.25	Lymphocyte Depleted (Immune C4)
TCGA-EL-A3ZL-01	TCGA-EL-A3ZL	TCGA-EL-A3ZL-01	THCA	thyroid carcinoma	8.73	6.2	Inflammatory (Immune C3)
TCGA-EL-A4JZ-01	TCGA-EL-A4JZ	TCGA-EL-A4JZ-01	THCA	thyroid carcinoma	8.71	8.55	Inflammatory (Immune C3)
TCGA-DJ-A3VK-01	TCGA-DJ-A3VK	TCGA-DJ-A3VK-01	THCA	thyroid carcinoma	8.71	7.9	Inflammatory (Immune C3)
TCGA-EL-A4K1-01	TCGA-EL-A4K1	TCGA-EL-A4K1-01	THCA	thyroid carcinoma	8.69	6.14	Inflammatory (Immune C3)
TCGA-KS-A41I-11	TCGA-KS-A41I	TCGA-KS-A41I-11	THCA	thyroid carcinoma	8.68	10.86
TCGA-BJ-A2N9-11	TCGA-BJ-A2N9	TCGA-BJ-A2N9-11	THCA	thyroid carcinoma	8.68	10.61
TCGA-DJ-A2Q1-01	TCGA-DJ-A2Q1	TCGA-DJ-A2Q1-01	THCA	thyroid carcinoma	8.68	8.85	Inflammatory (Immune C3)
TCGA-EM-A2CS-06	TCGA-EM-A2CS-06	TCGA-EM-A2CS-06	THCA	thyroid carcinoma	8.68	7.45
TCGA-ET-A3DS-01	TCGA-ET-A3DS	TCGA-ET-A3DS-01	THCA	thyroid carcinoma	8.67	7.17	Lymphocyte Depleted (Immune C4)
TCGA-EM-A3FR-01	TCGA-EM-A3FR	TCGA-EM-A3FR-01	THCA	thyroid carcinoma	8.66	9.77	Inflammatory (Immune C3)
TCGA-QD-A8IV-01	TCGA-QD-A8IV	TCGA-QD-A8IV-01	THCA	thyroid carcinoma	8.66	9.71	Inflammatory (Immune C3)
TCGA-EL-A3ZO-01	TCGA-EL-A3ZO	TCGA-EL-A3ZO-01	THCA	thyroid carcinoma	8.66	8.39	Inflammatory (Immune C3)
TCGA-ET-A3BP-01	TCGA-ET-A3BP	TCGA-ET-A3BP-01	THCA	thyroid carcinoma	8.66	6.69	Inflammatory (Immune C3)
TCGA-DJ-A3VG-01	TCGA-DJ-A3VG	TCGA-DJ-A3VG-01	THCA	thyroid carcinoma	8.65	9.27	Inflammatory (Immune C3)
TCGA-DJ-A3VB-01	TCGA-DJ-A3VB	TCGA-DJ-A3VB-01	THCA	thyroid carcinoma	8.65	6.95	IFN-gamma Dominant (Immune C2)
TCGA-EL-A3ZM-01	TCGA-EL-A3ZM	TCGA-EL-A3ZM-01	THCA	thyroid carcinoma	8.61	6.22	IFN-gamma Dominant (Immune C2)
TCGA-BJ-A0ZJ-01	TCGA-BJ-A0ZJ	TCGA-BJ-A0ZJ-01	THCA	thyroid carcinoma	8.59	9.21	Inflammatory (Immune C3)
TCGA-FY-A3R9-01	TCGA-FY-A3R9	TCGA-FY-A3R9-01	THCA	thyroid carcinoma	8.59	6.3	Inflammatory (Immune C3)
TCGA-ET-A2N4-01	TCGA-ET-A2N4	TCGA-ET-A2N4-01	THCA	thyroid carcinoma	8.58	8.26	Inflammatory (Immune C3)
TCGA-H2-A421-01	TCGA-H2-A421	TCGA-H2-A421-01	THCA	thyroid carcinoma	8.57	9.33	Inflammatory (Immune C3)
TCGA-ET-A40S-01	TCGA-ET-A40S	TCGA-ET-A40S-01	THCA	thyroid carcinoma	8.56	8.33	Inflammatory (Immune C3)
TCGA-EM-A2CP-01	TCGA-EM-A2CP	TCGA-EM-A2CP-01	THCA	thyroid carcinoma	8.55	10.87	Inflammatory (Immune C3)
TCGA-EL-A4K2-01	TCGA-EL-A4K2	TCGA-EL-A4K2-01	THCA	thyroid carcinoma	8.55	9.63	Inflammatory (Immune C3)
TCGA-EM-A3AQ-01	TCGA-EM-A3AQ	TCGA-EM-A3AQ-01	THCA	thyroid carcinoma	8.55	6.45	Inflammatory (Immune C3)
TCGA-EL-A3CR-01	TCGA-EL-A3CR	TCGA-EL-A3CR-01	THCA	thyroid carcinoma	8.55	6.09	Inflammatory (Immune C3)
TCGA-FE-A3PB-01	TCGA-FE-A3PB	TCGA-FE-A3PB-01	THCA	thyroid carcinoma	8.52	8.16	Inflammatory (Immune C3)
TCGA-DJ-A2PT-01	TCGA-DJ-A2PT	TCGA-DJ-A2PT-01	THCA	thyroid carcinoma	8.51	7.47	Inflammatory (Immune C3)
TCGA-ET-A2MX-11	TCGA-ET-A2MX	TCGA-ET-A2MX-11	THCA	thyroid carcinoma	8.51	7.25
TCGA-BJ-A3PR-01	TCGA-BJ-A3PR	TCGA-BJ-A3PR-01	THCA	thyroid carcinoma	8.5	11.28	IFN-gamma Dominant (Immune C2)
TCGA-DJ-A3UT-01	TCGA-DJ-A3UT	TCGA-DJ-A3UT-01	THCA	thyroid carcinoma	8.5	8.67	Inflammatory (Immune C3)
TCGA-EM-A4FO-01	TCGA-EM-A4FO	TCGA-EM-A4FO-01	THCA	thyroid carcinoma	8.49	10.39	Inflammatory (Immune C3)
TCGA-FE-A235-01	TCGA-FE-A235	TCGA-FE-A235-01	THCA	thyroid carcinoma	8.49	7.44	Inflammatory (Immune C3)
TCGA-EM-A3OB-01	TCGA-EM-A3OB	TCGA-EM-A3OB-01	THCA	thyroid carcinoma	8.47	9.03	Inflammatory (Immune C3)
TCGA-L6-A4EU-01	TCGA-L6-A4EU	TCGA-L6-A4EU-01	THCA	thyroid carcinoma	8.45	6.52	Inflammatory (Immune C3)
TCGA-EM-A3AI-01	TCGA-EM-A3AI	TCGA-EM-A3AI-01	THCA	thyroid carcinoma	8.45	2.46	Inflammatory (Immune C3)
TCGA-BJ-A18Y-01	TCGA-BJ-A18Y	TCGA-BJ-A18Y-01	THCA	thyroid carcinoma	8.44	9.64	Inflammatory (Immune C3)
TCGA-EM-A3O8-01	TCGA-EM-A3O8	TCGA-EM-A3O8-01	THCA	thyroid carcinoma	8.43	9.07	Inflammatory (Immune C3)
TCGA-BJ-A0Z2-01	TCGA-BJ-A0Z2	TCGA-BJ-A0Z2-01	THCA	thyroid carcinoma	8.4	9.77	Inflammatory (Immune C3)
TCGA-DJ-A13O-01	TCGA-DJ-A13O	TCGA-DJ-A13O-01	THCA	thyroid carcinoma	8.4	9.22	Inflammatory (Immune C3)
TCGA-FY-A3WA-01	TCGA-FY-A3WA	TCGA-FY-A3WA-01	THCA	thyroid carcinoma	8.37	5.77	Inflammatory (Immune C3)
TCGA-EM-A3FQ-06	TCGA-EM-A3FQ-06	TCGA-EM-A3FQ-06	THCA	thyroid carcinoma	8.36	7.41
TCGA-EL-A4KH-01	TCGA-EL-A4KH	TCGA-EL-A4KH-01	THCA	thyroid carcinoma	8.36	6.55	Inflammatory (Immune C3)
TCGA-DJ-A2QA-01	TCGA-DJ-A2QA	TCGA-DJ-A2QA-01	THCA	thyroid carcinoma	8.35	7.86	Inflammatory (Immune C3)
TCGA-EL-A4JV-01	TCGA-EL-A4JV	TCGA-EL-A4JV-01	THCA	thyroid carcinoma	8.33	10.2	Inflammatory (Immune C3)
TCGA-ET-A40R-01	TCGA-ET-A40R	TCGA-ET-A40R-01	THCA	thyroid carcinoma	8.33	7.69	Inflammatory (Immune C3)
TCGA-KS-A41F-01	TCGA-KS-A41F	TCGA-KS-A41F-01	THCA	thyroid carcinoma	8.33	6.4	Inflammatory (Immune C3)
TCGA-EM-A2CK-01	TCGA-EM-A2CK	TCGA-EM-A2CK-01	THCA	thyroid carcinoma	8.32	10.7	Inflammatory (Immune C3)
TCGA-EL-A3ZQ-01	TCGA-EL-A3ZQ	TCGA-EL-A3ZQ-01	THCA	thyroid carcinoma	8.32	9.37	Inflammatory (Immune C3)
TCGA-FY-A3I5-01	TCGA-FY-A3I5	TCGA-FY-A3I5-01	THCA	thyroid carcinoma	8.32	7.48	Inflammatory (Immune C3)
TCGA-BJ-A28S-01	TCGA-BJ-A28S	TCGA-BJ-A28S-01	THCA	thyroid carcinoma	8.27	7.94	Inflammatory (Immune C3)
TCGA-ET-A39M-01	TCGA-ET-A39M	TCGA-ET-A39M-01	THCA	thyroid carcinoma	8.25	10.62	Inflammatory (Immune C3)
TCGA-EM-A4FN-01	TCGA-EM-A4FN	TCGA-EM-A4FN-01	THCA	thyroid carcinoma	8.25	6.3	Inflammatory (Immune C3)
TCGA-EL-A3ZR-01	TCGA-EL-A3ZR	TCGA-EL-A3ZR-01	THCA	thyroid carcinoma	8.23	9.58	Inflammatory (Immune C3)
TCGA-BJ-A3PU-01	TCGA-BJ-A3PU	TCGA-BJ-A3PU-01	THCA	thyroid carcinoma	8.22	7.17	Inflammatory (Immune C3)
TCGA-BJ-A0ZC-01	TCGA-BJ-A0ZC	TCGA-BJ-A0ZC-01	THCA	thyroid carcinoma	8.21	11.46	Inflammatory (Immune C3)
TCGA-E8-A438-01	TCGA-E8-A438	TCGA-E8-A438-01	THCA	thyroid carcinoma	8.21	10.18	Inflammatory (Immune C3)
TCGA-E8-A2EA-01	TCGA-E8-A2EA	TCGA-E8-A2EA-01	THCA	thyroid carcinoma	8.2	9.13	Inflammatory (Immune C3)
TCGA-ET-A25I-01	TCGA-ET-A25I	TCGA-ET-A25I-01	THCA	thyroid carcinoma	8.19	7.7	Inflammatory (Immune C3)
TCGA-KS-A4ID-01	TCGA-KS-A4ID	TCGA-KS-A4ID-01	THCA	thyroid carcinoma	8.18	9.33	Inflammatory (Immune C3)
TCGA-EL-A4K7-01	TCGA-EL-A4K7	TCGA-EL-A4K7-01	THCA	thyroid carcinoma	8.17	5.76	Inflammatory (Immune C3)
TCGA-FE-A3PA-01	TCGA-FE-A3PA	TCGA-FE-A3PA-01	THCA	thyroid carcinoma	8.16	8.68	Inflammatory (Immune C3)
TCGA-EM-A3SU-01	TCGA-EM-A3SU	TCGA-EM-A3SU-01	THCA	thyroid carcinoma	8.15	9.27	Inflammatory (Immune C3)
TCGA-ET-A2N5-01	TCGA-ET-A2N5	TCGA-ET-A2N5-01	THCA	thyroid carcinoma	8.15	8.81	Inflammatory (Immune C3)
TCGA-EM-A2CJ-01	TCGA-EM-A2CJ	TCGA-EM-A2CJ-01	THCA	thyroid carcinoma	8.1	8.24	Inflammatory (Immune C3)
TCGA-E3-A3DZ-01	TCGA-E3-A3DZ	TCGA-E3-A3DZ-01	THCA	thyroid carcinoma	8.09	9.84	Inflammatory (Immune C3)
TCGA-EM-A3O9-01	TCGA-EM-A3O9	TCGA-EM-A3O9-01	THCA	thyroid carcinoma	8.09	3.97	Lymphocyte Depleted (Immune C4)
TCGA-KS-A41J-01	TCGA-KS-A41J	TCGA-KS-A41J-01	THCA	thyroid carcinoma	8.07	7.99	Inflammatory (Immune C3)
TCGA-FK-A4UB-01	TCGA-FK-A4UB	TCGA-FK-A4UB-01	THCA	thyroid carcinoma	8.07	6.67	Inflammatory (Immune C3)
TCGA-EM-A1YC-11	TCGA-EM-A1YC	TCGA-EM-A1YC-11	THCA	thyroid carcinoma	8.06	9.13
TCGA-BJ-A45F-01	TCGA-BJ-A45F	TCGA-BJ-A45F-01	THCA	thyroid carcinoma	7.97	7.52	Inflammatory (Immune C3)
TCGA-DJ-A13W-01	TCGA-DJ-A13W	TCGA-DJ-A13W-01	THCA	thyroid carcinoma	7.88	9.65	Lymphocyte Depleted (Immune C4)
TCGA-ET-A2N0-01	TCGA-ET-A2N0	TCGA-ET-A2N0-01	THCA	thyroid carcinoma	7.88	8.75	Inflammatory (Immune C3)
TCGA-BJ-A190-01	TCGA-BJ-A190	TCGA-BJ-A190-01	THCA	thyroid carcinoma	7.88	5.13	Inflammatory (Immune C3)
TCGA-KS-A41L-01	TCGA-KS-A41L	TCGA-KS-A41L-01	THCA	thyroid carcinoma	7.85	2.57	Inflammatory (Immune C3)
TCGA-EM-A1YE-01	TCGA-EM-A1YE	TCGA-EM-A1YE-01	THCA	thyroid carcinoma	7.82	6.84	Inflammatory (Immune C3)
TCGA-BJ-A3F0-01	TCGA-BJ-A3F0	TCGA-BJ-A3F0-01	THCA	thyroid carcinoma	7.79	11.79	Inflammatory (Immune C3)
TCGA-EL-A3D1-01	TCGA-EL-A3D1	TCGA-EL-A3D1-01	THCA	thyroid carcinoma	7.78	9.38	Inflammatory (Immune C3)
TCGA-BJ-A2N9-01	TCGA-BJ-A2N9	TCGA-BJ-A2N9-01	THCA	thyroid carcinoma	7.78	8.22	Inflammatory (Immune C3)
TCGA-ET-A2N3-01	TCGA-ET-A2N3	TCGA-ET-A2N3-01	THCA	thyroid carcinoma	7.77	8.66	Inflammatory (Immune C3)
TCGA-E8-A433-01	TCGA-E8-A433	TCGA-E8-A433-01	THCA	thyroid carcinoma	7.71	7.05	Inflammatory (Immune C3)
TCGA-DJ-A4UR-01	TCGA-DJ-A4UR	TCGA-DJ-A4UR-01	THCA	thyroid carcinoma	7.68	9.05	Inflammatory (Immune C3)
TCGA-DE-A4MA-01	TCGA-DE-A4MA	TCGA-DE-A4MA-01	THCA	thyroid carcinoma	7.65	7.79	Inflammatory (Immune C3)
TCGA-EM-A3ST-11	TCGA-EM-A3ST	TCGA-EM-A3ST-11	THCA	thyroid carcinoma	7.58	8.62
TCGA-EL-A4K6-01	TCGA-EL-A4K6	TCGA-EL-A4K6-01	THCA	thyroid carcinoma	7.57	11.14	Lymphocyte Depleted (Immune C4)
TCGA-MK-A84Z-01	TCGA-MK-A84Z	TCGA-MK-A84Z-01	THCA	thyroid carcinoma	7.52	9.41	Inflammatory (Immune C3)
TCGA-DE-A4MD-06	TCGA-DE-A4MD-06	TCGA-DE-A4MD-06	THCA	thyroid carcinoma	7.52	8.22
TCGA-EL-A3ZG-11	TCGA-EL-A3ZG	TCGA-EL-A3ZG-11	THCA	thyroid carcinoma	7.52	7.13
TCGA-EM-A3O3-01	TCGA-EM-A3O3	TCGA-EM-A3O3-01	THCA	thyroid carcinoma	7.44	8.28	Inflammatory (Immune C3)
TCGA-BJ-A291-01	TCGA-BJ-A291	TCGA-BJ-A291-01	THCA	thyroid carcinoma	7.43	4.91	Inflammatory (Immune C3)
TCGA-EM-A4FU-01	TCGA-EM-A4FU	TCGA-EM-A4FU-01	THCA	thyroid carcinoma	7.42	9.02	Inflammatory (Immune C3)
TCGA-EM-A4FH-01	TCGA-EM-A4FH	TCGA-EM-A4FH-01	THCA	thyroid carcinoma	7.35	8.57	Inflammatory (Immune C3)
TCGA-EM-A4FR-01	TCGA-EM-A4FR	TCGA-EM-A4FR-01	THCA	thyroid carcinoma	7.3	8.86	Inflammatory (Immune C3)
TCGA-FK-A3SD-01	TCGA-FK-A3SD	TCGA-FK-A3SD-01	THCA	thyroid carcinoma	7.29	9.15	Inflammatory (Immune C3)
TCGA-CE-A484-01	TCGA-CE-A484	TCGA-CE-A484-01	THCA	thyroid carcinoma	7.18	7.88	Inflammatory (Immune C3)
TCGA-BJ-A3PT-01	TCGA-BJ-A3PT	TCGA-BJ-A3PT-01	THCA	thyroid carcinoma	7.14	8.83	Inflammatory (Immune C3)
TCGA-DJ-A3VL-01	TCGA-DJ-A3VL	TCGA-DJ-A3VL-01	THCA	thyroid carcinoma	7.07	10.11	Inflammatory (Immune C3)
TCGA-DJ-A13R-01	TCGA-DJ-A13R	TCGA-DJ-A13R-01	THCA	thyroid carcinoma	7.04	10.85	Inflammatory (Immune C3)
TCGA-ET-A40P-01	TCGA-ET-A40P	TCGA-ET-A40P-01	THCA	thyroid carcinoma	7.04	10.26	Inflammatory (Immune C3)
TCGA-EM-A3FP-01	TCGA-EM-A3FP	TCGA-EM-A3FP-01	THCA	thyroid carcinoma	7.02	10.05	Inflammatory (Immune C3)
TCGA-EM-A2CR-01	TCGA-EM-A2CR	TCGA-EM-A2CR-01	THCA	thyroid carcinoma	6.95	11.76	Inflammatory (Immune C3)
TCGA-BJ-A0ZE-01	TCGA-BJ-A0ZE	TCGA-BJ-A0ZE-01	THCA	thyroid carcinoma	6.94	8.32	Inflammatory (Immune C3)
TCGA-EM-A3FN-01	TCGA-EM-A3FN	TCGA-EM-A3FN-01	THCA	thyroid carcinoma	6.88	10.12	Inflammatory (Immune C3)
TCGA-KS-A41I-01	TCGA-KS-A41I	TCGA-KS-A41I-01	THCA	thyroid carcinoma	6.82	7.3	Inflammatory (Immune C3)
TCGA-BJ-A3PR-11	TCGA-BJ-A3PR	TCGA-BJ-A3PR-11	THCA	thyroid carcinoma	6.76	11.17
TCGA-EL-A4KI-01	TCGA-EL-A4KI	TCGA-EL-A4KI-01	THCA	thyroid carcinoma	6.73	8.9	Inflammatory (Immune C3)
TCGA-EM-A3O6-01	TCGA-EM-A3O6	TCGA-EM-A3O6-01	THCA	thyroid carcinoma	6.71	12.08	Inflammatory (Immune C3)
TCGA-EM-A22Q-01	TCGA-EM-A22Q	TCGA-EM-A22Q-01	THCA	thyroid carcinoma	6.7	13.57	Inflammatory (Immune C3)
TCGA-EM-A3ST-01	TCGA-EM-A3ST	TCGA-EM-A3ST-01	THCA	thyroid carcinoma	6.7	9	Inflammatory (Immune C3)
TCGA-BJ-A45D-01	TCGA-BJ-A45D	TCGA-BJ-A45D-01	THCA	thyroid carcinoma	6.69	12.01	Inflammatory (Immune C3)
TCGA-DJ-A13M-01	TCGA-DJ-A13M	TCGA-DJ-A13M-01	THCA	thyroid carcinoma	6.59	11.11	Inflammatory (Immune C3)
TCGA-BJ-A28W-01	TCGA-BJ-A28W	TCGA-BJ-A28W-01	THCA	thyroid carcinoma	6.38	12.27	IFN-gamma Dominant (Immune C2)
TCGA-BJ-A28W-11	TCGA-BJ-A28W	TCGA-BJ-A28W-11	THCA	thyroid carcinoma	6.36	10.36
TCGA-ET-A4KN-01	TCGA-ET-A4KN	TCGA-ET-A4KN-01	THCA	thyroid carcinoma	6.34	11.74	Inflammatory (Immune C3)
TCGA-EL-A3ZS-11	TCGA-EL-A3ZS	TCGA-EL-A3ZS-11	THCA	thyroid carcinoma	6.29	12.05
TCGA-BJ-A2P4-01	TCGA-BJ-A2P4	TCGA-BJ-A2P4-01	THCA	thyroid carcinoma	6.25	11.89	Inflammatory (Immune C3)
TCGA-EL-A3CX-01	TCGA-EL-A3CX	TCGA-EL-A3CX-01	THCA	thyroid carcinoma	5.1	4.86	Lymphocyte Depleted (Immune C4)
TCGA-BJ-A28T-11	TCGA-BJ-A28T	TCGA-BJ-A28T-11	THCA	thyroid carcinoma
TCGA-DJ-A2Q8-01	TCGA-DJ-A2Q8	TCGA-DJ-A2Q8-01	THCA	thyroid carcinoma
TCGA-EM-A1YD-11	TCGA-EM-A1YD	TCGA-EM-A1YD-11	THCA	thyroid carcinoma
TCGA-EM-A1YE-11	TCGA-EM-A1YE	TCGA-EM-A1YE-11	THCA	thyroid carcinoma
TCGA-ET-A25J-11	TCGA-ET-A25J	TCGA-ET-A25J-11	THCA	thyroid carcinoma
TCGA-ET-A25N-11	TCGA-ET-A25N	TCGA-ET-A25N-11	THCA	thyroid carcinoma
TCGA-ET-A2MY-11	TCGA-ET-A2MY	TCGA-ET-A2MY-11	THCA	thyroid carcinoma
TCGA-ET-A2N1-01	TCGA-ET-A2N1	TCGA-ET-A2N1-01	THCA	thyroid carcinoma
TCGA-2G-AAGV-01	TCGA-2G-AAGV	TCGA-2G-AAGV-01	TGCT	testicular germ cell tumor	10.93	6.01	Wound Healing (Immune C1)
TCGA-2G-AAGX-01	TCGA-2G-AAGX	TCGA-2G-AAGX-01	TGCT	testicular germ cell tumor	10.86	4.95	Wound Healing (Immune C1)
TCGA-2G-AAG6-01	TCGA-2G-AAG6	TCGA-2G-AAG6-01	TGCT	testicular germ cell tumor	10.67	7.07	Inflammatory (Immune C3)
TCGA-2G-AAFJ-01	TCGA-2G-AAFJ	TCGA-2G-AAFJ-01	TGCT	testicular germ cell tumor	10.59	5.1	Wound Healing (Immune C1)
TCGA-2G-AAGI-01	TCGA-2G-AAGI	TCGA-2G-AAGI-01	TGCT	testicular germ cell tumor	9.92	8.37	IFN-gamma Dominant (Immune C2)
TCGA-2G-AAFZ-01	TCGA-2G-AAFZ	TCGA-2G-AAFZ-01	TGCT	testicular germ cell tumor	9.9	6.35	Wound Healing (Immune C1)
TCGA-SN-A84W-01	TCGA-SN-A84W	TCGA-SN-A84W-01	TGCT	testicular germ cell tumor	9.87	6.31	Wound Healing (Immune C1)
TCGA-2G-AAG5-01	TCGA-2G-AAG5	TCGA-2G-AAG5-01	TGCT	testicular germ cell tumor	9.7	6.76	Wound Healing (Immune C1)
TCGA-2G-AAGP-01	TCGA-2G-AAGP	TCGA-2G-AAGP-01	TGCT	testicular germ cell tumor	9.37	9.62	IFN-gamma Dominant (Immune C2)
TCGA-2G-AAH3-01	TCGA-2G-AAH3	TCGA-2G-AAH3-01	TGCT	testicular germ cell tumor	9.24	7.62	IFN-gamma Dominant (Immune C2)
TCGA-XY-A9T9-01	TCGA-XY-A9T9	TCGA-XY-A9T9-01	TGCT	testicular germ cell tumor	9.23	9.63	IFN-gamma Dominant (Immune C2)
TCGA-SN-A6IS-01	TCGA-SN-A6IS	TCGA-SN-A6IS-01	TGCT	testicular germ cell tumor	9.22	8.98	IFN-gamma Dominant (Immune C2)
TCGA-YU-A94D-01	TCGA-YU-A94D	TCGA-YU-A94D-01	TGCT	testicular germ cell tumor	9.18	5.68	Wound Healing (Immune C1)
TCGA-2G-AAG3-01	TCGA-2G-AAG3	TCGA-2G-AAG3-01	TGCT	testicular germ cell tumor	9.02	7.59	Wound Healing (Immune C1)
TCGA-2G-AAL5-01	TCGA-2G-AAL5	TCGA-2G-AAL5-01	TGCT	testicular germ cell tumor	8.63	5.31	Wound Healing (Immune C1)
TCGA-2G-AAH2-01	TCGA-2G-AAH2	TCGA-2G-AAH2-01	TGCT	testicular germ cell tumor	8.62	7.62	IFN-gamma Dominant (Immune C2)
TCGA-2G-AAGY-01	TCGA-2G-AAGY	TCGA-2G-AAGY-01	TGCT	testicular germ cell tumor	8.61	7.7	Wound Healing (Immune C1)
TCGA-2G-AAGG-01	TCGA-2G-AAGG	TCGA-2G-AAGG-01	TGCT	testicular germ cell tumor	8.59	8.09	IFN-gamma Dominant (Immune C2)
TCGA-2G-AAGI-05	TCGA-2G-AAGI-05	TCGA-2G-AAGI-05	TGCT	testicular germ cell tumor	8.44	9.46
TCGA-WZ-A7V3-01	TCGA-WZ-A7V3	TCGA-WZ-A7V3-01	TGCT	testicular germ cell tumor	8.44	8.31	IFN-gamma Dominant (Immune C2)
TCGA-W4-A7U3-01	TCGA-W4-A7U3	TCGA-W4-A7U3-01	TGCT	testicular germ cell tumor	8.42	8.5	Wound Healing (Immune C1)
TCGA-2G-AAGS-01	TCGA-2G-AAGS	TCGA-2G-AAGS-01	TGCT	testicular germ cell tumor	8.39	3.68	Wound Healing (Immune C1)
TCGA-XE-AANI-01	TCGA-XE-AANI	TCGA-XE-AANI-01	TGCT	testicular germ cell tumor	8.38	7.07	Wound Healing (Immune C1)
TCGA-YU-AA61-01	TCGA-YU-AA61	TCGA-YU-AA61-01	TGCT	testicular germ cell tumor	8.29	7.92	IFN-gamma Dominant (Immune C2)
TCGA-S6-A8JX-01	TCGA-S6-A8JX	TCGA-S6-A8JX-01	TGCT	testicular germ cell tumor	8.28	5.02	Wound Healing (Immune C1)
TCGA-YU-A90W-01	TCGA-YU-A90W	TCGA-YU-A90W-01	TGCT	testicular germ cell tumor	8.22	7.75	IFN-gamma Dominant (Immune C2)
TCGA-SN-A84X-01	TCGA-SN-A84X	TCGA-SN-A84X-01	TGCT	testicular germ cell tumor	8.18	8.18	IFN-gamma Dominant (Immune C2)
TCGA-2G-AAGK-01	TCGA-2G-AAGK	TCGA-2G-AAGK-01	TGCT	testicular germ cell tumor	8.11	7.89	IFN-gamma Dominant (Immune C2)
TCGA-VF-A8AB-01	TCGA-VF-A8AB	TCGA-VF-A8AB-01	TGCT	testicular germ cell tumor	7.98	9.54	IFN-gamma Dominant (Immune C2)
TCGA-2G-AAHG-01	TCGA-2G-AAHG	TCGA-2G-AAHG-01	TGCT	testicular germ cell tumor	7.88	7.73	IFN-gamma Dominant (Immune C2)
TCGA-XY-A8S2-01	TCGA-XY-A8S2	TCGA-XY-A8S2-01	TGCT	testicular germ cell tumor	7.81	8.43	Wound Healing (Immune C1)
TCGA-SB-A6J6-01	TCGA-SB-A6J6	TCGA-SB-A6J6-01	TGCT	testicular germ cell tumor	7.74	9.52	IFN-gamma Dominant (Immune C2)
TCGA-VF-A8A9-01	TCGA-VF-A8A9	TCGA-VF-A8A9-01	TGCT	testicular germ cell tumor	7.73	9.99	IFN-gamma Dominant (Immune C2)
TCGA-XE-AAOC-01	TCGA-XE-AAOC	TCGA-XE-AAOC-01	TGCT	testicular germ cell tumor	7.68	7.25	Wound Healing (Immune C1)
TCGA-4K-AA1H-01	TCGA-4K-AA1H	TCGA-4K-AA1H-01	TGCT	testicular germ cell tumor	7.65	11.34	IFN-gamma Dominant (Immune C2)
TCGA-2G-AAGE-01	TCGA-2G-AAGE	TCGA-2G-AAGE-01	TGCT	testicular germ cell tumor	7.63	6.52	IFN-gamma Dominant (Immune C2)
TCGA-ZM-AA0N-01	TCGA-ZM-AA0N	TCGA-ZM-AA0N-01	TGCT	testicular germ cell tumor	7.59	10.98	IFN-gamma Dominant (Immune C2)
TCGA-2G-AAGC-01	TCGA-2G-AAGC	TCGA-2G-AAGC-01	TGCT	testicular germ cell tumor	7.57	8.3	IFN-gamma Dominant (Immune C2)
TCGA-2G-AAF4-01	TCGA-2G-AAF4	TCGA-2G-AAF4-01	TGCT	testicular germ cell tumor	7.56	9.08	IFN-gamma Dominant (Immune C2)
TCGA-XY-A8S3-01	TCGA-XY-A8S3	TCGA-XY-A8S3-01	TGCT	testicular germ cell tumor	7.56	5.43	IFN-gamma Dominant (Immune C2)
TCGA-XE-A9SE-01	TCGA-XE-A9SE	TCGA-XE-A9SE-01	TGCT	testicular germ cell tumor	7.5	8.89	IFN-gamma Dominant (Immune C2)
TCGA-XE-AAOJ-01	TCGA-XE-AAOJ	TCGA-XE-AAOJ-01	TGCT	testicular germ cell tumor	7.5	6.61	Wound Healing (Immune C1)
TCGA-2G-AAFH-01	TCGA-2G-AAFH	TCGA-2G-AAFH-01	TGCT	testicular germ cell tumor	7.48	10.25	IFN-gamma Dominant (Immune C2)
TCGA-YU-A90Y-01	TCGA-YU-A90Y	TCGA-YU-A90Y-01	TGCT	testicular germ cell tumor	7.46	8.06	IFN-gamma Dominant (Immune C2)
TCGA-2G-AAG7-01	TCGA-2G-AAG7	TCGA-2G-AAG7-01	TGCT	testicular germ cell tumor	7.42	5.29	Wound Healing (Immune C1)
TCGA-2G-AAKM-01	TCGA-2G-AAKM	TCGA-2G-AAKM-01	TGCT	testicular germ cell tumor	7.36	5.58	Wound Healing (Immune C1)
TCGA-XE-AANR-01	TCGA-XE-AANR	TCGA-XE-AANR-01	TGCT	testicular germ cell tumor	7.35	7.64	IFN-gamma Dominant (Immune C2)
TCGA-XE-AAO3-01	TCGA-XE-AAO3	TCGA-XE-AAO3-01	TGCT	testicular germ cell tumor	7.31	8.26	IFN-gamma Dominant (Immune C2)
TCGA-2G-AAGM-01	TCGA-2G-AAGM	TCGA-2G-AAGM-01	TGCT	testicular germ cell tumor	7.25	5.7	Wound Healing (Immune C1)
TCGA-2G-AAF6-01	TCGA-2G-AAF6	TCGA-2G-AAF6-01	TGCT	testicular germ cell tumor	7.23	8.82	IFN-gamma Dominant (Immune C2)
TCGA-2G-AAF8-01	TCGA-2G-AAF8	TCGA-2G-AAF8-01	TGCT	testicular germ cell tumor	7.22	9.67	IFN-gamma Dominant (Immune C2)
TCGA-2G-AAGT-01	TCGA-2G-AAGT	TCGA-2G-AAGT-01	TGCT	testicular germ cell tumor	7.22	6.54	Wound Healing (Immune C1)
TCGA-XE-A8H5-01	TCGA-XE-A8H5	TCGA-XE-A8H5-01	TGCT	testicular germ cell tumor	7.21	7.53	IFN-gamma Dominant (Immune C2)
TCGA-2G-AAFI-01	TCGA-2G-AAFI	TCGA-2G-AAFI-01	TGCT	testicular germ cell tumor	7.19	6.92	IFN-gamma Dominant (Immune C2)
TCGA-2G-AAHP-01	TCGA-2G-AAHP	TCGA-2G-AAHP-01	TGCT	testicular germ cell tumor	7.16	7.84	IFN-gamma Dominant (Immune C2)
TCGA-2G-AAH4-01	TCGA-2G-AAH4	TCGA-2G-AAH4-01	TGCT	testicular germ cell tumor	7.16	7.23	Wound Healing (Immune C1)
TCGA-2G-AAGF-01	TCGA-2G-AAGF	TCGA-2G-AAGF-01	TGCT	testicular germ cell tumor	7.14	6.21	Wound Healing (Immune C1)
TCGA-SO-A8JP-01	TCGA-SO-A8JP	TCGA-SO-A8JP-01	TGCT	testicular germ cell tumor	7.07	7.25	Wound Healing (Immune C1)
TCGA-YU-AA4L-01	TCGA-YU-AA4L	TCGA-YU-AA4L-01	TGCT	testicular germ cell tumor	7.06	4.48	Lymphocyte Depleted (Immune C4)
TCGA-2G-AALP-01	TCGA-2G-AALP	TCGA-2G-AALP-01	TGCT	testicular germ cell tumor	7.05	7.52	Wound Healing (Immune C1)
TCGA-2G-AAGZ-01	TCGA-2G-AAGZ	TCGA-2G-AAGZ-01	TGCT	testicular germ cell tumor	7.04	9.22	IFN-gamma Dominant (Immune C2)
TCGA-2X-A9D5-01	TCGA-2X-A9D5	TCGA-2X-A9D5-01	TGCT	testicular germ cell tumor	7.02	9.18	IFN-gamma Dominant (Immune C2)
TCGA-2G-AAKH-01	TCGA-2G-AAKH	TCGA-2G-AAKH-01	TGCT	testicular germ cell tumor	7.01	8.41	IFN-gamma Dominant (Immune C2)
TCGA-2G-AAFV-01	TCGA-2G-AAFV	TCGA-2G-AAFV-01	TGCT	testicular germ cell tumor	7	7.36	Wound Healing (Immune C1)
TCGA-YU-A90P-01	TCGA-YU-A90P	TCGA-YU-A90P-01	TGCT	testicular germ cell tumor	6.94	8.09	IFN-gamma Dominant (Immune C2)
TCGA-X3-A8G4-01	TCGA-X3-A8G4	TCGA-X3-A8G4-01	TGCT	testicular germ cell tumor	6.89	9.97	IFN-gamma Dominant (Immune C2)
TCGA-WZ-A8D5-01	TCGA-WZ-A8D5	TCGA-WZ-A8D5-01	TGCT	testicular germ cell tumor	6.84	9.75	IFN-gamma Dominant (Immune C2)
TCGA-2G-AAGJ-01	TCGA-2G-AAGJ	TCGA-2G-AAGJ-01	TGCT	testicular germ cell tumor	6.84	7.52	IFN-gamma Dominant (Immune C2)
TCGA-2G-AAH0-01	TCGA-2G-AAH0	TCGA-2G-AAH0-01	TGCT	testicular germ cell tumor	6.78	8.57	IFN-gamma Dominant (Immune C2)
TCGA-WZ-A7V5-01	TCGA-WZ-A7V5	TCGA-WZ-A7V5-01	TGCT	testicular germ cell tumor	6.76	10.05	IFN-gamma Dominant (Immune C2)
TCGA-2X-A9D6-01	TCGA-2X-A9D6	TCGA-2X-A9D6-01	TGCT	testicular germ cell tumor	6.73	9.09	IFN-gamma Dominant (Immune C2)
TCGA-2G-AAGO-01	TCGA-2G-AAGO	TCGA-2G-AAGO-01	TGCT	testicular germ cell tumor	6.71	5.81	IFN-gamma Dominant (Immune C2)
TCGA-SB-A76C-01	TCGA-SB-A76C	TCGA-SB-A76C-01	TGCT	testicular germ cell tumor	6.7	8.35	IFN-gamma Dominant (Immune C2)
TCGA-W4-A7U2-01	TCGA-W4-A7U2	TCGA-W4-A7U2-01	TGCT	testicular germ cell tumor	6.7	8.22	IFN-gamma Dominant (Immune C2)
TCGA-ZM-AA06-01	TCGA-ZM-AA06	TCGA-ZM-AA06-01	TGCT	testicular germ cell tumor	6.67	9.93	IFN-gamma Dominant (Immune C2)
TCGA-2G-AAG9-01	TCGA-2G-AAG9	TCGA-2G-AAG9-01	TGCT	testicular germ cell tumor	6.65	9.53	IFN-gamma Dominant (Immune C2)
TCGA-4K-AAAL-01	TCGA-4K-AAAL	TCGA-4K-AAAL-01	TGCT	testicular germ cell tumor	6.65	9.15	IFN-gamma Dominant (Immune C2)
TCGA-2G-AAGW-01	TCGA-2G-AAGW	TCGA-2G-AAGW-01	TGCT	testicular germ cell tumor	6.65	2.61	Wound Healing (Immune C1)
TCGA-YU-A912-01	TCGA-YU-A912	TCGA-YU-A912-01	TGCT	testicular germ cell tumor	6.64	8.26	IFN-gamma Dominant (Immune C2)
TCGA-2G-AAFE-01	TCGA-2G-AAFE	TCGA-2G-AAFE-01	TGCT	testicular germ cell tumor	6.63	8.18
TCGA-2G-AAKG-01	TCGA-2G-AAKG	TCGA-2G-AAKG-01	TGCT	testicular germ cell tumor	6.61	8.47	IFN-gamma Dominant (Immune C2)
TCGA-2G-AAG8-01	TCGA-2G-AAG8	TCGA-2G-AAG8-01	TGCT	testicular germ cell tumor	6.61	8.14	IFN-gamma Dominant (Immune C2)
TCGA-2G-AAG0-01	TCGA-2G-AAG0	TCGA-2G-AAG0-01	TGCT	testicular germ cell tumor	6.61	6.95	IFN-gamma Dominant (Immune C2)
TCGA-VF-A8A8-01	TCGA-VF-A8A8	TCGA-VF-A8A8-01	TGCT	testicular germ cell tumor	6.56	5.13	Wound Healing (Immune C1)
TCGA-WZ-A7V4-01	TCGA-WZ-A7V4	TCGA-WZ-A7V4-01	TGCT	testicular germ cell tumor	6.55	9.88	IFN-gamma Dominant (Immune C2)
TCGA-XE-A8H1-01	TCGA-XE-A8H1	TCGA-XE-A8H1-01	TGCT	testicular germ cell tumor	6.5	6.3	IFN-gamma Dominant (Immune C2)
TCGA-2G-AAFY-01	TCGA-2G-AAFY	TCGA-2G-AAFY-01	TGCT	testicular germ cell tumor	6.47	9.07	IFN-gamma Dominant (Immune C2)
TCGA-VF-A8AD-01	TCGA-VF-A8AD	TCGA-VF-A8AD-01	TGCT	testicular germ cell tumor	6.45	9.07	IFN-gamma Dominant (Immune C2)
TCGA-XE-AAOB-01	TCGA-XE-AAOB	TCGA-XE-AAOB-01	TGCT	testicular germ cell tumor	6.41	10.87	IFN-gamma Dominant (Immune C2)
TCGA-2G-AAGA-01	TCGA-2G-AAGA	TCGA-2G-AAGA-01	TGCT	testicular germ cell tumor	6.4	5.64	Wound Healing (Immune C1)
TCGA-W4-A7U4-01	TCGA-W4-A7U4	TCGA-W4-A7U4-01	TGCT	testicular germ cell tumor	6.32	7.16	IFN-gamma Dominant (Immune C2)
TCGA-2G-AAHC-01	TCGA-2G-AAHC	TCGA-2G-AAHC-01	TGCT	testicular germ cell tumor	6.31	9.61	IFN-gamma Dominant (Immune C2)
TCGA-ZM-AA0F-01	TCGA-ZM-AA0F	TCGA-ZM-AA0F-01	TGCT	testicular germ cell tumor	6.28	10.52	IFN-gamma Dominant (Immune C2)
TCGA-ZM-AA0B-01	TCGA-ZM-AA0B	TCGA-ZM-AA0B-01	TGCT	testicular germ cell tumor	6.24	10.65	IFN-gamma Dominant (Immune C2)
TCGA-2G-AAKG-05	TCGA-2G-AAKG-05	TCGA-2G-AAKG-05	TGCT	testicular germ cell tumor	6.21	11.91
TCGA-XE-AAOL-01	TCGA-XE-AAOL	TCGA-XE-AAOL-01	TGCT	testicular germ cell tumor	6.16	7.59	IFN-gamma Dominant (Immune C2)
TCGA-XE-AAOD-01	TCGA-XE-AAOD	TCGA-XE-AAOD-01	TGCT	testicular germ cell tumor	6.15	10.7	IFN-gamma Dominant (Immune C2)
TCGA-2G-AAGN-01	TCGA-2G-AAGN	TCGA-2G-AAGN-01	TGCT	testicular germ cell tumor	6.12	6.5	IFN-gamma Dominant (Immune C2)
TCGA-2G-AAEX-01	TCGA-2G-AAEX	TCGA-2G-AAEX-01	TGCT	testicular germ cell tumor	6.1	9.81	IFN-gamma Dominant (Immune C2)
TCGA-XY-A89B-01	TCGA-XY-A89B	TCGA-XY-A89B-01	TGCT	testicular germ cell tumor	6.07	9.87	IFN-gamma Dominant (Immune C2)
TCGA-SN-A84Y-01	TCGA-SN-A84Y	TCGA-SN-A84Y-01	TGCT	testicular germ cell tumor	6.07	7.19	IFN-gamma Dominant (Immune C2)
TCGA-2G-AAFL-01	TCGA-2G-AAFL	TCGA-2G-AAFL-01	TGCT	testicular germ cell tumor	5.91	8.96	IFN-gamma Dominant (Immune C2)
TCGA-XE-AANV-01	TCGA-XE-AANV	TCGA-XE-AANV-01	TGCT	testicular germ cell tumor	5.89	9.42	IFN-gamma Dominant (Immune C2)
TCGA-VF-A8AA-01	TCGA-VF-A8AA	TCGA-VF-A8AA-01	TGCT	testicular germ cell tumor	5.88	9.45	IFN-gamma Dominant (Immune C2)
TCGA-2G-AAHP-05	TCGA-2G-AAHP-05	TCGA-2G-AAHP-05	TGCT	testicular germ cell tumor	5.88	8.64
TCGA-2G-AAKD-01	TCGA-2G-AAKD	TCGA-2G-AAKD-01	TGCT	testicular germ cell tumor	5.88	7.56	IFN-gamma Dominant (Immune C2)
TCGA-S6-A8JW-01	TCGA-S6-A8JW	TCGA-S6-A8JW-01	TGCT	testicular germ cell tumor	5.87	8.33	IFN-gamma Dominant (Immune C2)
TCGA-2G-AAFG-01	TCGA-2G-AAFG	TCGA-2G-AAFG-01	TGCT	testicular germ cell tumor	5.8	9.45	IFN-gamma Dominant (Immune C2)
TCGA-2G-AAF1-01	TCGA-2G-AAF1	TCGA-2G-AAF1-01	TGCT	testicular germ cell tumor	5.77	9.04	IFN-gamma Dominant (Immune C2)
TCGA-2G-AAEW-01	TCGA-2G-AAEW	TCGA-2G-AAEW-01	TGCT	testicular germ cell tumor	5.75	7.65	IFN-gamma Dominant (Immune C2)
TCGA-XE-AAO4-01	TCGA-XE-AAO4	TCGA-XE-AAO4-01	TGCT	testicular germ cell tumor	5.73	8.91	IFN-gamma Dominant (Immune C2)
TCGA-YU-A90S-01	TCGA-YU-A90S	TCGA-YU-A90S-01	TGCT	testicular germ cell tumor	5.69	10.57	IFN-gamma Dominant (Immune C2)
TCGA-XE-A8H4-01	TCGA-XE-A8H4	TCGA-XE-A8H4-01	TGCT	testicular germ cell tumor	5.68	9.47	IFN-gamma Dominant (Immune C2)
TCGA-2G-AAKL-01	TCGA-2G-AAKL	TCGA-2G-AAKL-01	TGCT	testicular germ cell tumor	5.61	7.04	IFN-gamma Dominant (Immune C2)
TCGA-2G-AAFO-01	TCGA-2G-AAFO	TCGA-2G-AAFO-01	TGCT	testicular germ cell tumor	5.58	8.69	IFN-gamma Dominant (Immune C2)
TCGA-ZM-AA0E-01	TCGA-ZM-AA0E	TCGA-ZM-AA0E-01	TGCT	testicular germ cell tumor	5.44	9.72	IFN-gamma Dominant (Immune C2)
TCGA-2G-AAHA-01	TCGA-2G-AAHA	TCGA-2G-AAHA-01	TGCT	testicular germ cell tumor	5.4	8.29	IFN-gamma Dominant (Immune C2)
TCGA-YU-A90Q-01	TCGA-YU-A90Q	TCGA-YU-A90Q-01	TGCT	testicular germ cell tumor	5.4	6.9	IFN-gamma Dominant (Immune C2)
TCGA-2G-AAL7-01	TCGA-2G-AAL7	TCGA-2G-AAL7-01	TGCT	testicular germ cell tumor	5.38	6.91	IFN-gamma Dominant (Immune C2)
TCGA-VF-A8AC-01	TCGA-VF-A8AC	TCGA-VF-A8AC-01	TGCT	testicular germ cell tumor	5.33	9.65	IFN-gamma Dominant (Immune C2)
TCGA-2G-AAH8-01	TCGA-2G-AAH8	TCGA-2G-AAH8-01	TGCT	testicular germ cell tumor	5.26	7.76	IFN-gamma Dominant (Immune C2)
TCGA-4K-AA1I-01	TCGA-4K-AA1I	TCGA-4K-AA1I-01	TGCT	testicular germ cell tumor	5.2	9.87	IFN-gamma Dominant (Immune C2)
TCGA-ZM-AA0D-01	TCGA-ZM-AA0D	TCGA-ZM-AA0D-01	TGCT	testicular germ cell tumor	5.16	10.22	IFN-gamma Dominant (Immune C2)
TCGA-2G-AAFG-05	TCGA-2G-AAFG-05	TCGA-2G-AAFG-05	TGCT	testicular germ cell tumor	5.13	9.94
TCGA-2G-AAFN-01	TCGA-2G-AAFN	TCGA-2G-AAFN-01	TGCT	testicular germ cell tumor	5.1	7.7	IFN-gamma Dominant (Immune C2)
TCGA-XE-AANJ-01	TCGA-XE-AANJ	TCGA-XE-AANJ-01	TGCT	testicular germ cell tumor	5	8.9	IFN-gamma Dominant (Immune C2)
TCGA-YU-A94I-01	TCGA-YU-A94I	TCGA-YU-A94I-01	TGCT	testicular germ cell tumor	4.84	3.3	Wound Healing (Immune C1)
TCGA-2G-AAGY-05	TCGA-2G-AAGY-05	TCGA-2G-AAGY-05	TGCT	testicular germ cell tumor	4.82	7.25
TCGA-VF-A8AE-01	TCGA-VF-A8AE	TCGA-VF-A8AE-01	TGCT	testicular germ cell tumor	4.76	10.82	IFN-gamma Dominant (Immune C2)
TCGA-2G-AAHN-01	TCGA-2G-AAHN	TCGA-2G-AAHN-01	TGCT	testicular germ cell tumor	4.67	9.53	IFN-gamma Dominant (Immune C2)
TCGA-2G-AAHT-01	TCGA-2G-AAHT	TCGA-2G-AAHT-01	TGCT	testicular germ cell tumor	4.59	7.94	IFN-gamma Dominant (Immune C2)
TCGA-XE-AAOF-01	TCGA-XE-AAOF	TCGA-XE-AAOF-01	TGCT	testicular germ cell tumor	4.4	9.97	IFN-gamma Dominant (Immune C2)
TCGA-S6-A8JY-01	TCGA-S6-A8JY	TCGA-S6-A8JY-01	TGCT	testicular germ cell tumor	4.36	7.09	IFN-gamma Dominant (Immune C2)
TCGA-2G-AAFM-01	TCGA-2G-AAFM	TCGA-2G-AAFM-01	TGCT	testicular germ cell tumor	4.27	9.26	IFN-gamma Dominant (Immune C2)
TCGA-ZM-AA05-01	TCGA-ZM-AA05	TCGA-ZM-AA05-01	TGCT	testicular germ cell tumor	4.26	9.7	IFN-gamma Dominant (Immune C2)
TCGA-4K-AA1G-01	TCGA-4K-AA1G	TCGA-4K-AA1G-01	TGCT	testicular germ cell tumor	4.24	6.44	IFN-gamma Dominant (Immune C2)
TCGA-2G-AAHL-01	TCGA-2G-AAHL	TCGA-2G-AAHL-01	TGCT	testicular germ cell tumor	3.54	8.38	IFN-gamma Dominant (Immune C2)
TCGA-ZM-AA0H-01	TCGA-ZM-AA0H	TCGA-ZM-AA0H-01	TGCT	testicular germ cell tumor	3.22	10.63	IFN-gamma Dominant (Immune C2)
TCGA-XE-AAO6-01	TCGA-XE-AAO6	TCGA-XE-AAO6-01	TGCT	testicular germ cell tumor	3.13	8.12	IFN-gamma Dominant (Immune C2)
TCGA-VQ-AA6I-01	TCGA-VQ-AA6I	TCGA-VQ-AA6I-01	STAD	stomach adenocarcinoma	15.24	7.06	Wound Healing (Immune C1)
TCGA-BR-6458-01	TCGA-BR-6458	TCGA-BR-6458-01	STAD	stomach adenocarcinoma	15	7.74	IFN-gamma Dominant (Immune C2)
TCGA-RD-A7C1-01	TCGA-RD-A7C1	TCGA-RD-A7C1-01	STAD	stomach adenocarcinoma	14.58	8.63	IFN-gamma Dominant (Immune C2)
TCGA-HU-8243-01	TCGA-HU-8243	TCGA-HU-8243-01	STAD	stomach adenocarcinoma	14.53	6.17
TCGA-CD-8528-01	TCGA-CD-8528	TCGA-CD-8528-01	STAD	stomach adenocarcinoma	14.52	4.45	Lymphocyte Depleted (Immune C4)
TCGA-KB-A93H-01	TCGA-KB-A93H	TCGA-KB-A93H-01	STAD	stomach adenocarcinoma	14.49	3.19	IFN-gamma Dominant (Immune C2)
TCGA-FP-8099-01	TCGA-FP-8099	TCGA-FP-8099-01	STAD	stomach adenocarcinoma	14.21	6.4	IFN-gamma Dominant (Immune C2)
TCGA-BR-4369-01	TCGA-BR-4369	TCGA-BR-4369-01	STAD	stomach adenocarcinoma	14.17	8.44	Wound Healing (Immune C1)
TCGA-FP-A4BF-01	TCGA-FP-A4BF	TCGA-FP-A4BF-01	STAD	stomach adenocarcinoma	13.97	9	IFN-gamma Dominant (Immune C2)
TCGA-BR-7717-01	TCGA-BR-7717	TCGA-BR-7717-01	STAD	stomach adenocarcinoma	13.9	6.89	IFN-gamma Dominant (Immune C2)
TCGA-ZQ-A9CR-01	TCGA-ZQ-A9CR	TCGA-ZQ-A9CR-01	STAD	stomach adenocarcinoma	13	7.37	Wound Healing (Immune C1)
TCGA-BR-8362-01	TCGA-BR-8362	TCGA-BR-8362-01	STAD	stomach adenocarcinoma	12.65	6.97	Wound Healing (Immune C1)
TCGA-BR-A4IY-01	TCGA-BR-A4IY	TCGA-BR-A4IY-01	STAD	stomach adenocarcinoma	12.2	8.12	IFN-gamma Dominant (Immune C2)
TCGA-BR-6706-01	TCGA-BR-6706	TCGA-BR-6706-01	STAD	stomach adenocarcinoma	12.15	10.35	IFN-gamma Dominant (Immune C2)
TCGA-D7-8575-01	TCGA-D7-8575	TCGA-D7-8575-01	STAD	stomach adenocarcinoma	12.07	7.17	Inflammatory (Immune C3)
TCGA-VQ-AA68-01	TCGA-VQ-AA68	TCGA-VQ-AA68-01	STAD	stomach adenocarcinoma	11.8	6.68	IFN-gamma Dominant (Immune C2)
TCGA-BR-A4J4-01	TCGA-BR-A4J4	TCGA-BR-A4J4-01	STAD	stomach adenocarcinoma	11.62	6	Wound Healing (Immune C1)
TCGA-FP-7829-11	TCGA-FP-7829	TCGA-FP-7829-11	STAD	stomach adenocarcinoma	11.61	2.46
TCGA-IN-AB1V-11	TCGA-IN-AB1V	TCGA-IN-AB1V-11	STAD	stomach adenocarcinoma	11.59	5.06
TCGA-BR-8683-01	TCGA-BR-8683	TCGA-BR-8683-01	STAD	stomach adenocarcinoma	11.57	5.87	IFN-gamma Dominant (Immune C2)
TCGA-IN-8462-11	TCGA-IN-8462	TCGA-IN-8462-11	STAD	stomach adenocarcinoma	11.49	5.28
TCGA-IN-8663-01	TCGA-IN-8663	TCGA-IN-8663-01	STAD	stomach adenocarcinoma	11.48	4.23	IFN-gamma Dominant (Immune C2)
TCGA-IN-A7NT-01	TCGA-IN-A7NT	TCGA-IN-A7NT-01	STAD	stomach adenocarcinoma	11.33	4.53	IFN-gamma Dominant (Immune C2)
TCGA-IN-AB1X-11	TCGA-IN-AB1X	TCGA-IN-AB1X-11	STAD	stomach adenocarcinoma	11.29	4.25
TCGA-IN-8462-01	TCGA-IN-8462	TCGA-IN-8462-01	STAD	stomach adenocarcinoma	11.06	6.68	IFN-gamma Dominant (Immune C2)
TCGA-VQ-A8E3-01	TCGA-VQ-A8E3	TCGA-VQ-A8E3-01	STAD	stomach adenocarcinoma	11.04	6.92	IFN-gamma Dominant (Immune C2)
TCGA-VQ-A91N-01	TCGA-VQ-A91N	TCGA-VQ-A91N-01	STAD	stomach adenocarcinoma	11.03	7.02	Wound Healing (Immune C1)
TCGA-CG-5724-01	TCGA-CG-5724	TCGA-CG-5724-01	STAD	stomach adenocarcinoma	11.02	6.05	IFN-gamma Dominant (Immune C2)
TCGA-IN-A6RJ-01	TCGA-IN-A6RJ	TCGA-IN-A6RJ-01	STAD	stomach adenocarcinoma	11.01	4.67	Lymphocyte Depleted (Immune C4)
TCGA-CD-A486-01	TCGA-CD-A486	TCGA-CD-A486-01	STAD	stomach adenocarcinoma	11	6.49	IFN-gamma Dominant (Immune C2)
TCGA-IN-AB1X-01	TCGA-IN-AB1X	TCGA-IN-AB1X-01	STAD	stomach adenocarcinoma	10.95	8.57	IFN-gamma Dominant (Immune C2)
TCGA-IN-A7NR-01	TCGA-IN-A7NR	TCGA-IN-A7NR-01	STAD	stomach adenocarcinoma	10.95	8.22	IFN-gamma Dominant (Immune C2)
TCGA-VQ-AA6A-01	TCGA-VQ-AA6A	TCGA-VQ-AA6A-01	STAD	stomach adenocarcinoma	10.95	5.22	Wound Healing (Immune C1)
TCGA-IN-A6RR-01	TCGA-IN-A6RR	TCGA-IN-A6RR-01	STAD	stomach adenocarcinoma	10.94	6.99	IFN-gamma Dominant (Immune C2)
TCGA-IP-7968-11	TCGA-IP-7968	TCGA-IP-7968-11	STAD	stomach adenocarcinoma	10.94	6.64
TCGA-HF-7136-01	TCGA-HF-7136	TCGA-HF-7136-01	STAD	stomach adenocarcinoma	10.86	5.8	Wound Healing (Immune C1)
TCGA-IN-7806-11	TCGA-IN-7806	TCGA-IN-7806-11	STAD	stomach adenocarcinoma	10.84	5.27
TCGA-BR-8380-01	TCGA-BR-8380	TCGA-BR-8380-01	STAD	stomach adenocarcinoma	10.75	6.46	Wound Healing (Immune C1)
TCGA-VQ-A94R-01	TCGA-VQ-A94R	TCGA-VQ-A94R-01	STAD	stomach adenocarcinoma	10.74	6.65	Wound Healing (Immune C1)
TCGA-FP-8209-01	TCGA-FP-8209	TCGA-FP-8209-01	STAD	stomach adenocarcinoma	10.69	8.86	Inflammatory (Immune C3)
TCGA-IN-AB1V-01	TCGA-IN-AB1V	TCGA-IN-AB1V-01	STAD	stomach adenocarcinoma	10.69	6.4	Inflammatory (Immune C3)
TCGA-F1-6177-01	TCGA-F1-6177	TCGA-F1-6177-01	STAD	stomach adenocarcinoma	10.69	4.94	IFN-gamma Dominant (Immune C2)
TCGA-D7-6525-01	TCGA-D7-6525	TCGA-D7-6525-01	STAD	stomach adenocarcinoma	10.64	5.39	IFN-gamma Dominant (Immune C2)
TCGA-VQ-A91V-01	TCGA-VQ-A91V	TCGA-VQ-A91V-01	STAD	stomach adenocarcinoma	10.64	4.39	IFN-gamma Dominant (Immune C2)
TCGA-BR-8365-01	TCGA-BR-8365	TCGA-BR-8365-01	STAD	stomach adenocarcinoma	10.63	7.51	Inflammatory (Immune C3)
TCGA-RD-A7BW-01	TCGA-RD-A7BW	TCGA-RD-A7BW-01	STAD	stomach adenocarcinoma	10.62	7.69	TGF-beta Dominant (Immune C6)
TCGA-HU-A4G3-11	TCGA-HU-A4G3	TCGA-HU-A4G3-11	STAD	stomach adenocarcinoma	10.62	3.77
TCGA-BR-A4QI-01	TCGA-BR-A4QI	TCGA-BR-A4QI-01	STAD	stomach adenocarcinoma	10.6	6.16	IFN-gamma Dominant (Immune C2)
TCGA-BR-8366-01	TCGA-BR-8366	TCGA-BR-8366-01	STAD	stomach adenocarcinoma	10.56	9.42	IFN-gamma Dominant (Immune C2)
TCGA-BR-8364-01	TCGA-BR-8364	TCGA-BR-8364-01	STAD	stomach adenocarcinoma	10.55	7.25	Inflammatory (Immune C3)
TCGA-CG-5717-01	TCGA-CG-5717	TCGA-CG-5717-01	STAD	stomach adenocarcinoma	10.54	7.76	IFN-gamma Dominant (Immune C2)
TCGA-HU-A4GY-11	TCGA-HU-A4GY	TCGA-HU-A4GY-11	STAD	stomach adenocarcinoma	10.51	3.55
TCGA-BR-8371-01	TCGA-BR-8371	TCGA-BR-8371-01	STAD	stomach adenocarcinoma	10.5	8.4	Inflammatory (Immune C3)
TCGA-BR-7704-11	TCGA-BR-7704	TCGA-BR-7704-11	STAD	stomach adenocarcinoma	10.49	8
TCGA-ZA-A8F6-01	TCGA-ZA-A8F6	TCGA-ZA-A8F6-01	STAD	stomach adenocarcinoma	10.49	5.72	Inflammatory (Immune C3)
TCGA-CG-4440-01	TCGA-CG-4440	TCGA-CG-4440-01	STAD	stomach adenocarcinoma	10.49	4.53	IFN-gamma Dominant (Immune C2)
TCGA-BR-8384-01	TCGA-BR-8384	TCGA-BR-8384-01	STAD	stomach adenocarcinoma	10.48	7.18	Inflammatory (Immune C3)
TCGA-CD-8534-01	TCGA-CD-8534	TCGA-CD-8534-01	STAD	stomach adenocarcinoma	10.48	7.07	IFN-gamma Dominant (Immune C2)
TCGA-BR-8361-01	TCGA-BR-8361	TCGA-BR-8361-01	STAD	stomach adenocarcinoma	10.47	7.24	IFN-gamma Dominant (Immune C2)
TCGA-F1-6874-01	TCGA-F1-6874	TCGA-F1-6874-01	STAD	stomach adenocarcinoma	10.47	5.85	Wound Healing (Immune C1)
TCGA-HJ-7597-01	TCGA-HJ-7597	TCGA-HJ-7597-01	STAD	stomach adenocarcinoma	10.46	7.36
TCGA-CG-4460-01	TCGA-CG-4460	TCGA-CG-4460-01	STAD	stomach adenocarcinoma	10.44	6.64
TCGA-HU-A4GH-11	TCGA-HU-A4GH	TCGA-HU-A4GH-11	STAD	stomach adenocarcinoma	10.44	3.34
TCGA-IN-8663-11	TCGA-IN-8663	TCGA-IN-8663-11	STAD	stomach adenocarcinoma	10.41	1.45
TCGA-BR-8592-01	TCGA-BR-8592	TCGA-BR-8592-01	STAD	stomach adenocarcinoma	10.4	8.16	Inflammatory (Immune C3)
TCGA-VQ-A8PB-01	TCGA-VQ-A8PB	TCGA-VQ-A8PB-01	STAD	stomach adenocarcinoma	10.37	6.55	Wound Healing (Immune C1)
TCGA-HU-A4GQ-01	TCGA-HU-A4GQ	TCGA-HU-A4GQ-01	STAD	stomach adenocarcinoma	10.37	5.18	IFN-gamma Dominant (Immune C2)
TCGA-HF-7131-01	TCGA-HF-7131	TCGA-HF-7131-01	STAD	stomach adenocarcinoma	10.35	7.13
TCGA-R5-A7ZF-01	TCGA-R5-A7ZF	TCGA-R5-A7ZF-01	STAD	stomach adenocarcinoma	10.35	3.18	IFN-gamma Dominant (Immune C2)
TCGA-BR-6709-01	TCGA-BR-6709	TCGA-BR-6709-01	STAD	stomach adenocarcinoma	10.34	9.56
TCGA-BR-A4J2-01	TCGA-BR-A4J2	TCGA-BR-A4J2-01	STAD	stomach adenocarcinoma	10.34	9.32	Inflammatory (Immune C3)
TCGA-BR-8297-01	TCGA-BR-8297	TCGA-BR-8297-01	STAD	stomach adenocarcinoma	10.34	7.14	IFN-gamma Dominant (Immune C2)
TCGA-BR-8682-01	TCGA-BR-8682	TCGA-BR-8682-01	STAD	stomach adenocarcinoma	10.34	6.7	Inflammatory (Immune C3)
TCGA-BR-6456-01	TCGA-BR-6456	TCGA-BR-6456-01	STAD	stomach adenocarcinoma	10.34	6.39	IFN-gamma Dominant (Immune C2)
TCGA-BR-4370-01	TCGA-BR-4370	TCGA-BR-4370-01	STAD	stomach adenocarcinoma	10.31	7.65	Wound Healing (Immune C1)
TCGA-RD-A8N2-01	TCGA-RD-A8N2	TCGA-RD-A8N2-01	STAD	stomach adenocarcinoma	10.31	6.65	Inflammatory (Immune C3)
TCGA-BR-8367-01	TCGA-BR-8367	TCGA-BR-8367-01	STAD	stomach adenocarcinoma	10.31	5.94	Wound Healing (Immune C1)
TCGA-BR-A4J9-01	TCGA-BR-A4J9	TCGA-BR-A4J9-01	STAD	stomach adenocarcinoma	10.29	8.35	Inflammatory (Immune C3)
TCGA-VQ-A91K-01	TCGA-VQ-A91K	TCGA-VQ-A91K-01	STAD	stomach adenocarcinoma	10.29	6.41	IFN-gamma Dominant (Immune C2)
TCGA-CG-4466-01	TCGA-CG-4466	TCGA-CG-4466-01	STAD	stomach adenocarcinoma	10.29	4.54	Wound Healing (Immune C1)
TCGA-D7-8579-01	TCGA-D7-8579	TCGA-D7-8579-01	STAD	stomach adenocarcinoma	10.27	7.31	Inflammatory (Immune C3)
TCGA-BR-8363-01	TCGA-BR-8363	TCGA-BR-8363-01	STAD	stomach adenocarcinoma	10.22	8.4	IFN-gamma Dominant (Immune C2)
TCGA-VQ-A928-01	TCGA-VQ-A928	TCGA-VQ-A928-01	STAD	stomach adenocarcinoma	10.2	5.81	Wound Healing (Immune C1)
TCGA-RD-A8N6-01	TCGA-RD-A8N6	TCGA-RD-A8N6-01	STAD	stomach adenocarcinoma	10.19	4.16	Wound Healing (Immune C1)
TCGA-BR-A4IZ-01	TCGA-BR-A4IZ	TCGA-BR-A4IZ-01	STAD	stomach adenocarcinoma	10.18	7.11	Wound Healing (Immune C1)
TCGA-HU-A4GN-11	TCGA-HU-A4GN	TCGA-HU-A4GN-11	STAD	stomach adenocarcinoma	10.18	5.66
TCGA-VQ-A8E0-01	TCGA-VQ-A8E0	TCGA-VQ-A8E0-01	STAD	stomach adenocarcinoma	10.15	5.11	Wound Healing (Immune C1)
TCGA-D7-A4YU-01	TCGA-D7-A4YU	TCGA-D7-A4YU-01	STAD	stomach adenocarcinoma	10.14	9.33	IFN-gamma Dominant (Immune C2)
TCGA-CG-4476-01	TCGA-CG-4476	TCGA-CG-4476-01	STAD	stomach adenocarcinoma	10.14	7.3	IFN-gamma Dominant (Immune C2)
TCGA-BR-A4PF-01	TCGA-BR-A4PF	TCGA-BR-A4PF-01	STAD	stomach adenocarcinoma	10.13	6.03	IFN-gamma Dominant (Immune C2)
TCGA-MX-A5UG-01	TCGA-MX-A5UG	TCGA-MX-A5UG-01	STAD	stomach adenocarcinoma	10.11	9.07	Inflammatory (Immune C3)
TCGA-VQ-A8PP-01	TCGA-VQ-A8PP	TCGA-VQ-A8PP-01	STAD	stomach adenocarcinoma	10.11	6.7	Wound Healing (Immune C1)
TCGA-FP-7735-11	TCGA-FP-7735	TCGA-FP-7735-11	STAD	stomach adenocarcinoma	10.1	5.01
TCGA-D7-6528-01	TCGA-D7-6528	TCGA-D7-6528-01	STAD	stomach adenocarcinoma	10.1	3.95	IFN-gamma Dominant (Immune C2)
TCGA-HU-A4HB-11	TCGA-HU-A4HB	TCGA-HU-A4HB-11	STAD	stomach adenocarcinoma	10.1	3.5
TCGA-BR-8291-01	TCGA-BR-8291	TCGA-BR-8291-01	STAD	stomach adenocarcinoma	10.09	6.85	Inflammatory (Immune C3)
TCGA-D7-6518-01	TCGA-D7-6518	TCGA-D7-6518-01	STAD	stomach adenocarcinoma	10.08	8.48	Wound Healing (Immune C1)
TCGA-CG-4472-01	TCGA-CG-4472	TCGA-CG-4472-01	STAD	stomach adenocarcinoma	10.07	7.96	Inflammatory (Immune C3)
TCGA-IP-7968-01	TCGA-IP-7968	TCGA-IP-7968-01	STAD	stomach adenocarcinoma	10.07	6.81	Wound Healing (Immune C1)
TCGA-HF-7134-01	TCGA-HF-7134	TCGA-HF-7134-01	STAD	stomach adenocarcinoma	10.05	6.88
TCGA-CG-4437-01	TCGA-CG-4437	TCGA-CG-4437-01	STAD	stomach adenocarcinoma	10.04	8.45	IFN-gamma Dominant (Immune C2)
TCGA-D7-8572-01	TCGA-D7-8572	TCGA-D7-8572-01	STAD	stomach adenocarcinoma	10.04	7.31	Wound Healing (Immune C1)
TCGA-BR-7851-01	TCGA-BR-7851	TCGA-BR-7851-01	STAD	stomach adenocarcinoma	10.04	7.14	Wound Healing (Immune C1)
TCGA-HU-A4GP-11	TCGA-HU-A4GP	TCGA-HU-A4GP-11	STAD	stomach adenocarcinoma	10.04	4.41
TCGA-FP-7829-01	TCGA-FP-7829	TCGA-FP-7829-01	STAD	stomach adenocarcinoma	10.03	5.35	Wound Healing (Immune C1)
TCGA-CG-5716-01	TCGA-CG-5716	TCGA-CG-5716-01	STAD	stomach adenocarcinoma	10.02	10.36
TCGA-RD-A8MV-01	TCGA-RD-A8MV	TCGA-RD-A8MV-01	STAD	stomach adenocarcinoma	10.01	8.97	IFN-gamma Dominant (Immune C2)
TCGA-HU-A4GC-01	TCGA-HU-A4GC	TCGA-HU-A4GC-01	STAD	stomach adenocarcinoma	10.01	6.33	IFN-gamma Dominant (Immune C2)
TCGA-KB-A93G-01	TCGA-KB-A93G	TCGA-KB-A93G-01	STAD	stomach adenocarcinoma	10	5.42	Wound Healing (Immune C1)
TCGA-VQ-AA6F-01	TCGA-VQ-AA6F	TCGA-VQ-AA6F-01	STAD	stomach adenocarcinoma	9.97	8.79	IFN-gamma Dominant (Immune C2)
TCGA-CG-4474-01	TCGA-CG-4474	TCGA-CG-4474-01	STAD	stomach adenocarcinoma	9.97	8.22	IFN-gamma Dominant (Immune C2)
TCGA-IN-7806-01	TCGA-IN-7806	TCGA-IN-7806-01	STAD	stomach adenocarcinoma	9.96	6.2	Inflammatory (Immune C3)
TCGA-D7-8578-01	TCGA-D7-8578	TCGA-D7-8578-01	STAD	stomach adenocarcinoma	9.95	6.56	Wound Healing (Immune C1)
TCGA-VQ-AA6G-01	TCGA-VQ-AA6G	TCGA-VQ-AA6G-01	STAD	stomach adenocarcinoma	9.94	5.24	IFN-gamma Dominant (Immune C2)
TCGA-CG-4475-01	TCGA-CG-4475	TCGA-CG-4475-01	STAD	stomach adenocarcinoma	9.93	4.33	Lymphocyte Depleted (Immune C4)
TCGA-D7-A747-01	TCGA-D7-A747	TCGA-D7-A747-01	STAD	stomach adenocarcinoma	9.92	8.65	IFN-gamma Dominant (Immune C2)
TCGA-BR-4362-01	TCGA-BR-4362	TCGA-BR-4362-01	STAD	stomach adenocarcinoma	9.91	8.25	IFN-gamma Dominant (Immune C2)
TCGA-CD-A489-01	TCGA-CD-A489	TCGA-CD-A489-01	STAD	stomach adenocarcinoma	9.91	6.84	Wound Healing (Immune C1)
TCGA-VQ-A91A-01	TCGA-VQ-A91A	TCGA-VQ-A91A-01	STAD	stomach adenocarcinoma	9.91	5.53	Wound Healing (Immune C1)
TCGA-VQ-A8DZ-01	TCGA-VQ-A8DZ	TCGA-VQ-A8DZ-01	STAD	stomach adenocarcinoma	9.91	5.47	Wound Healing (Immune C1)
TCGA-VQ-A8E7-01	TCGA-VQ-A8E7	TCGA-VQ-A8E7-01	STAD	stomach adenocarcinoma	9.91	4.84	Wound Healing (Immune C1)
TCGA-BR-4257-01	TCGA-BR-4257	TCGA-BR-4257-01	STAD	stomach adenocarcinoma	9.89	6.25	Lymphocyte Depleted (Immune C4)
TCGA-VQ-A8PQ-01	TCGA-VQ-A8PQ	TCGA-VQ-A8PQ-01	STAD	stomach adenocarcinoma	9.88	10.11	Inflammatory (Immune C3)
TCGA-FP-8211-01	TCGA-FP-8211	TCGA-FP-8211-01	STAD	stomach adenocarcinoma	9.88	7.25	IFN-gamma Dominant (Immune C2)
TCGA-VQ-A8PU-01	TCGA-VQ-A8PU	TCGA-VQ-A8PU-01	STAD	stomach adenocarcinoma	9.88	2.63	Wound Healing (Immune C1)
TCGA-VQ-A8PE-01	TCGA-VQ-A8PE	TCGA-VQ-A8PE-01	STAD	stomach adenocarcinoma	9.86	8.01	Wound Healing (Immune C1)
TCGA-VQ-A91E-01	TCGA-VQ-A91E	TCGA-VQ-A91E-01	STAD	stomach adenocarcinoma	9.85	8.33
TCGA-D7-A6F2-01	TCGA-D7-A6F2	TCGA-D7-A6F2-01	STAD	stomach adenocarcinoma	9.85	7.57	Inflammatory (Immune C3)
TCGA-VQ-A91S-01	TCGA-VQ-A91S	TCGA-VQ-A91S-01	STAD	stomach adenocarcinoma	9.85	6.76	IFN-gamma Dominant (Immune C2)
TCGA-CG-4438-01	TCGA-CG-4438	TCGA-CG-4438-01	STAD	stomach adenocarcinoma	9.83	7.51	IFN-gamma Dominant (Immune C2)
TCGA-D7-6817-01	TCGA-D7-6817	TCGA-D7-6817-01	STAD	stomach adenocarcinoma	9.82	8.57	IFN-gamma Dominant (Immune C2)
TCGA-HU-A4GP-01	TCGA-HU-A4GP	TCGA-HU-A4GP-01	STAD	stomach adenocarcinoma	9.8	5.67	Wound Healing (Immune C1)
TCGA-BR-6452-01	TCGA-BR-6452	TCGA-BR-6452-01	STAD	stomach adenocarcinoma	9.79	7.67	Wound Healing (Immune C1)
TCGA-VQ-A925-01	TCGA-VQ-A925	TCGA-VQ-A925-01	STAD	stomach adenocarcinoma	9.79	5.81	Wound Healing (Immune C1)
TCGA-D7-6815-01	TCGA-D7-6815	TCGA-D7-6815-01	STAD	stomach adenocarcinoma	9.78	6.18	Wound Healing (Immune C1)
TCGA-BR-8590-01	TCGA-BR-8590	TCGA-BR-8590-01	STAD	stomach adenocarcinoma	9.77	7.73	IFN-gamma Dominant (Immune C2)
TCGA-RD-A7BS-01	TCGA-RD-A7BS	TCGA-RD-A7BS-01	STAD	stomach adenocarcinoma	9.75	8.2	IFN-gamma Dominant (Immune C2)
TCGA-B7-5816-01	TCGA-B7-5816	TCGA-B7-5816-01	STAD	stomach adenocarcinoma	9.75	7.08	IFN-gamma Dominant (Immune C2)
TCGA-VQ-A8P3-01	TCGA-VQ-A8P3	TCGA-VQ-A8P3-01	STAD	stomach adenocarcinoma	9.75	6.96	Wound Healing (Immune C1)
TCGA-HU-A4HD-01	TCGA-HU-A4HD	TCGA-HU-A4HD-01	STAD	stomach adenocarcinoma	9.75	5.94	Wound Healing (Immune C1)
TCGA-CG-4469-01	TCGA-CG-4469	TCGA-CG-4469-01	STAD	stomach adenocarcinoma	9.75	5.12	Lymphocyte Depleted (Immune C4)
TCGA-R5-A7ZE-01	TCGA-R5-A7ZE	TCGA-R5-A7ZE-01	STAD	stomach adenocarcinoma	9.75	2.46	Wound Healing (Immune C1)
TCGA-BR-6457-01	TCGA-BR-6457	TCGA-BR-6457-01	STAD	stomach adenocarcinoma	9.74	8.89	Inflammatory (Immune C3)
TCGA-HU-A4GX-01	TCGA-HU-A4GX	TCGA-HU-A4GX-01	STAD	stomach adenocarcinoma	9.74	8.45	IFN-gamma Dominant (Immune C2)
TCGA-HU-A4G9-01	TCGA-HU-A4G9	TCGA-HU-A4G9-01	STAD	stomach adenocarcinoma	9.74	3.55	Wound Healing (Immune C1)
TCGA-D7-6526-01	TCGA-D7-6526	TCGA-D7-6526-01	STAD	stomach adenocarcinoma	9.73	5.14	IFN-gamma Dominant (Immune C2)
TCGA-BR-6803-01	TCGA-BR-6803	TCGA-BR-6803-01	STAD	stomach adenocarcinoma	9.71	8.7	Inflammatory (Immune C3)
TCGA-VQ-A8PC-01	TCGA-VQ-A8PC	TCGA-VQ-A8PC-01	STAD	stomach adenocarcinoma	9.71	7.96	IFN-gamma Dominant (Immune C2)
TCGA-BR-4187-01	TCGA-BR-4187	TCGA-BR-4187-01	STAD	stomach adenocarcinoma	9.71	7.12	IFN-gamma Dominant (Immune C2)
TCGA-BR-A4J8-01	TCGA-BR-A4J8	TCGA-BR-A4J8-01	STAD	stomach adenocarcinoma	9.71	6.2	Wound Healing (Immune C1)
TCGA-VQ-A8DT-01	TCGA-VQ-A8DT	TCGA-VQ-A8DT-01	STAD	stomach adenocarcinoma	9.71	5.77	IFN-gamma Dominant (Immune C2)
TCGA-VQ-A927-01	TCGA-VQ-A927	TCGA-VQ-A927-01	STAD	stomach adenocarcinoma	9.7	8.19	Wound Healing (Immune C1)
TCGA-BR-7957-01	TCGA-BR-7957	TCGA-BR-7957-01	STAD	stomach adenocarcinoma	9.7	5.37	Wound Healing (Immune C1)
TCGA-BR-4368-01	TCGA-BR-4368	TCGA-BR-4368-01	STAD	stomach adenocarcinoma	9.69	7.89	IFN-gamma Dominant (Immune C2)
TCGA-VQ-AA6J-01	TCGA-VQ-AA6J	TCGA-VQ-AA6J-01	STAD	stomach adenocarcinoma	9.69	7.71	IFN-gamma Dominant (Immune C2)
TCGA-BR-4292-01	TCGA-BR-4292	TCGA-BR-4292-01	STAD	stomach adenocarcinoma	9.68	7.48	IFN-gamma Dominant (Immune C2)
TCGA-CG-4465-01	TCGA-CG-4465	TCGA-CG-4465-01	STAD	stomach adenocarcinoma	9.68	6.11	IFN-gamma Dominant (Immune C2)
TCGA-B7-A5TJ-01	TCGA-B7-A5TJ	TCGA-B7-A5TJ-01	STAD	stomach adenocarcinoma	9.68	4.47	Wound Healing (Immune C1)
TCGA-BR-4367-01	TCGA-BR-4367	TCGA-BR-4367-01	STAD	stomach adenocarcinoma	9.67	8.27	IFN-gamma Dominant (Immune C2)
TCGA-CG-4444-01	TCGA-CG-4444	TCGA-CG-4444-01	STAD	stomach adenocarcinoma	9.67	7.96	IFN-gamma Dominant (Immune C2)
TCGA-BR-6564-01	TCGA-BR-6564	TCGA-BR-6564-01	STAD	stomach adenocarcinoma	9.67	7.93	IFN-gamma Dominant (Immune C2)
TCGA-BR-7959-01	TCGA-BR-7959	TCGA-BR-7959-01	STAD	stomach adenocarcinoma	9.67	5.35	IFN-gamma Dominant (Immune C2)
TCGA-CG-4441-01	TCGA-CG-4441	TCGA-CG-4441-01	STAD	stomach adenocarcinoma	9.65	6.66	Wound Healing (Immune C1)
TCGA-BR-4371-01	TCGA-BR-4371	TCGA-BR-4371-01	STAD	stomach adenocarcinoma	9.65	5.88	IFN-gamma Dominant (Immune C2)
TCGA-BR-8080-01	TCGA-BR-8080	TCGA-BR-8080-01	STAD	stomach adenocarcinoma	9.64	8.44	Wound Healing (Immune C1)
TCGA-BR-4366-01	TCGA-BR-4366	TCGA-BR-4366-01	STAD	stomach adenocarcinoma	9.64	5.45	Lymphocyte Depleted (Immune C4)
TCGA-HU-A4H8-01	TCGA-HU-A4H8	TCGA-HU-A4H8-01	STAD	stomach adenocarcinoma	9.64	5.24	IFN-gamma Dominant (Immune C2)
TCGA-KB-A6F7-01	TCGA-KB-A6F7	TCGA-KB-A6F7-01	STAD	stomach adenocarcinoma	9.63	7.78	IFN-gamma Dominant (Immune C2)
TCGA-IN-A6RS-01	TCGA-IN-A6RS	TCGA-IN-A6RS-01	STAD	stomach adenocarcinoma	9.63	6.96	Wound Healing (Immune C1)
TCGA-BR-8373-01	TCGA-BR-8373	TCGA-BR-8373-01	STAD	stomach adenocarcinoma	9.63	5.57	Inflammatory (Immune C3)
TCGA-HU-A4GF-01	TCGA-HU-A4GF	TCGA-HU-A4GF-01	STAD	stomach adenocarcinoma	9.62	6.07	IFN-gamma Dominant (Immune C2)
TCGA-BR-4361-01	TCGA-BR-4361	TCGA-BR-4361-01	STAD	stomach adenocarcinoma	9.6	7.64	IFN-gamma Dominant (Immune C2)
TCGA-B7-A5TI-01	TCGA-B7-A5TI	TCGA-B7-A5TI-01	STAD	stomach adenocarcinoma	9.6	7.39	Wound Healing (Immune C1)
TCGA-BR-8369-01	TCGA-BR-8369	TCGA-BR-8369-01	STAD	stomach adenocarcinoma	9.6	6.36	Wound Healing (Immune C1)
TCGA-SW-A7EA-01	TCGA-SW-A7EA	TCGA-SW-A7EA-01	STAD	stomach adenocarcinoma	9.6	6.15	IFN-gamma Dominant (Immune C2)
TCGA-CD-A4MJ-01	TCGA-CD-A4MJ	TCGA-CD-A4MJ-01	STAD	stomach adenocarcinoma	9.6	5.01	IFN-gamma Dominant (Immune C2)
TCGA-BR-8078-01	TCGA-BR-8078	TCGA-BR-8078-01	STAD	stomach adenocarcinoma	9.59	7.66	IFN-gamma Dominant (Immune C2)
TCGA-VQ-A91W-01	TCGA-VQ-A91W	TCGA-VQ-A91W-01	STAD	stomach adenocarcinoma	9.59	6	IFN-gamma Dominant (Immune C2)
TCGA-D7-8574-01	TCGA-D7-8574	TCGA-D7-8574-01	STAD	stomach adenocarcinoma	9.58	10.01	Inflammatory (Immune C3)
TCGA-CG-4462-01	TCGA-CG-4462	TCGA-CG-4462-01	STAD	stomach adenocarcinoma	9.58	6.58	TGF-beta Dominant (Immune C6)
TCGA-VQ-A91U-01	TCGA-VQ-A91U	TCGA-VQ-A91U-01	STAD	stomach adenocarcinoma	9.57	8.3	IFN-gamma Dominant (Immune C2)
TCGA-KB-A93J-01	TCGA-KB-A93J	TCGA-KB-A93J-01	STAD	stomach adenocarcinoma	9.57	7.47	IFN-gamma Dominant (Immune C2)
TCGA-FP-8210-01	TCGA-FP-8210	TCGA-FP-8210-01	STAD	stomach adenocarcinoma	9.56	9.19	Inflammatory (Immune C3)
TCGA-FP-A9TM-01	TCGA-FP-A9TM	TCGA-FP-A9TM-01	STAD	stomach adenocarcinoma	9.56	8.79	IFN-gamma Dominant (Immune C2)
TCGA-BR-6802-01	TCGA-BR-6802	TCGA-BR-6802-01	STAD	stomach adenocarcinoma	9.56	7.55	IFN-gamma Dominant (Immune C2)
TCGA-CG-4306-01	TCGA-CG-4306	TCGA-CG-4306-01	STAD	stomach adenocarcinoma	9.56	7.35	IFN-gamma Dominant (Immune C2)
TCGA-MX-A663-01	TCGA-MX-A663	TCGA-MX-A663-01	STAD	stomach adenocarcinoma	9.56	5.4	Wound Healing (Immune C1)
TCGA-VQ-A8P2-01	TCGA-VQ-A8P2	TCGA-VQ-A8P2-01	STAD	stomach adenocarcinoma	9.56	4.04	Wound Healing (Immune C1)
TCGA-VQ-A8PD-01	TCGA-VQ-A8PD	TCGA-VQ-A8PD-01	STAD	stomach adenocarcinoma	9.55	9.3	TGF-beta Dominant (Immune C6)
TCGA-BR-6705-01	TCGA-BR-6705	TCGA-BR-6705-01	STAD	stomach adenocarcinoma	9.55	7.59	Wound Healing (Immune C1)
TCGA-RD-A8N4-01	TCGA-RD-A8N4	TCGA-RD-A8N4-01	STAD	stomach adenocarcinoma	9.55	7.28	IFN-gamma Dominant (Immune C2)
TCGA-BR-7901-01	TCGA-BR-7901	TCGA-BR-7901-01	STAD	stomach adenocarcinoma	9.55	6.49	Wound Healing (Immune C1)
TCGA-BR-4294-01	TCGA-BR-4294	TCGA-BR-4294-01	STAD	stomach adenocarcinoma	9.55	4.95	Inflammatory (Immune C3)
TCGA-RD-A8N5-01	TCGA-RD-A8N5	TCGA-RD-A8N5-01	STAD	stomach adenocarcinoma	9.55	4.12	TGF-beta Dominant (Immune C6)
TCGA-CG-5722-11	TCGA-CG-5722	TCGA-CG-5722-11	STAD	stomach adenocarcinoma	9.54	9.52
TCGA-D7-5578-01	TCGA-D7-5578	TCGA-D7-5578-01	STAD	stomach adenocarcinoma	9.54	9.07	Wound Healing (Immune C1)
TCGA-MX-A666-01	TCGA-MX-A666	TCGA-MX-A666-01	STAD	stomach adenocarcinoma	9.54	7.75	Wound Healing (Immune C1)
TCGA-HU-A4H3-01	TCGA-HU-A4H3	TCGA-HU-A4H3-01	STAD	stomach adenocarcinoma	9.54	6.45	IFN-gamma Dominant (Immune C2)
TCGA-BR-8296-01	TCGA-BR-8296	TCGA-BR-8296-01	STAD	stomach adenocarcinoma	9.53	9.06
TCGA-BR-8059-01	TCGA-BR-8059	TCGA-BR-8059-01	STAD	stomach adenocarcinoma	9.52	6.24	Wound Healing (Immune C1)
TCGA-IN-A7NU-01	TCGA-IN-A7NU	TCGA-IN-A7NU-01	STAD	stomach adenocarcinoma	9.51	7.35	IFN-gamma Dominant (Immune C2)
TCGA-VQ-A924-01	TCGA-VQ-A924	TCGA-VQ-A924-01	STAD	stomach adenocarcinoma	9.51	5.83	IFN-gamma Dominant (Immune C2)
TCGA-BR-6454-11	TCGA-BR-6454	TCGA-BR-6454-11	STAD	stomach adenocarcinoma	9.49	10.63
TCGA-BR-8284-01	TCGA-BR-8284	TCGA-BR-8284-01	STAD	stomach adenocarcinoma	9.49	8.37	IFN-gamma Dominant (Immune C2)
TCGA-D7-A4Z0-01	TCGA-D7-A4Z0	TCGA-D7-A4Z0-01	STAD	stomach adenocarcinoma	9.49	7.62	Inflammatory (Immune C3)
TCGA-IN-A6RO-01	TCGA-IN-A6RO	TCGA-IN-A6RO-01	STAD	stomach adenocarcinoma	9.49	5.25	IFN-gamma Dominant (Immune C2)
TCGA-VQ-A92D-01	TCGA-VQ-A92D	TCGA-VQ-A92D-01	STAD	stomach adenocarcinoma	9.49	4.21	IFN-gamma Dominant (Immune C2)
TCGA-CG-4304-01	TCGA-CG-4304	TCGA-CG-4304-01	STAD	stomach adenocarcinoma	9.48	8.43	TGF-beta Dominant (Immune C6)
TCGA-BR-8286-01	TCGA-BR-8286	TCGA-BR-8286-01	STAD	stomach adenocarcinoma	9.48	6.82	Wound Healing (Immune C1)
TCGA-CD-8535-01	TCGA-CD-8535	TCGA-CD-8535-01	STAD	stomach adenocarcinoma	9.48	3.03	Lymphocyte Depleted (Immune C4)
TCGA-CD-5803-01	TCGA-CD-5803	TCGA-CD-5803-01	STAD	stomach adenocarcinoma	9.47	9.87	IFN-gamma Dominant (Immune C2)
TCGA-BR-4255-01	TCGA-BR-4255	TCGA-BR-4255-01	STAD	stomach adenocarcinoma	9.47	8.63	Wound Healing (Immune C1)
TCGA-RD-A8NB-01	TCGA-RD-A8NB	TCGA-RD-A8NB-01	STAD	stomach adenocarcinoma	9.46	7.41	IFN-gamma Dominant (Immune C2)
TCGA-HF-7132-01	TCGA-HF-7132	TCGA-HF-7132-01	STAD	stomach adenocarcinoma	9.45	8.96	IFN-gamma Dominant (Immune C2)
TCGA-HU-8238-01	TCGA-HU-8238	TCGA-HU-8238-01	STAD	stomach adenocarcinoma	9.45	6.81
TCGA-BR-8058-01	TCGA-BR-8058	TCGA-BR-8058-01	STAD	stomach adenocarcinoma	9.44	8.98	IFN-gamma Dominant (Immune C2)
TCGA-VQ-A91Y-01	TCGA-VQ-A91Y	TCGA-VQ-A91Y-01	STAD	stomach adenocarcinoma	9.44	8.16	IFN-gamma Dominant (Immune C2)
TCGA-BR-4280-01	TCGA-BR-4280	TCGA-BR-4280-01	STAD	stomach adenocarcinoma	9.44	7.16	IFN-gamma Dominant (Immune C2)
TCGA-VQ-A8PK-01	TCGA-VQ-A8PK	TCGA-VQ-A8PK-01	STAD	stomach adenocarcinoma	9.44	5.58	IFN-gamma Dominant (Immune C2)
TCGA-CG-4442-01	TCGA-CG-4442	TCGA-CG-4442-01	STAD	stomach adenocarcinoma	9.44	5.2	Wound Healing (Immune C1)
TCGA-HU-8244-01	TCGA-HU-8244	TCGA-HU-8244-01	STAD	stomach adenocarcinoma	9.44	2.23
TCGA-BR-A4IV-01	TCGA-BR-A4IV	TCGA-BR-A4IV-01	STAD	stomach adenocarcinoma	9.43	6.86	Inflammatory (Immune C3)
TCGA-VQ-AA6B-01	TCGA-VQ-AA6B	TCGA-VQ-AA6B-01	STAD	stomach adenocarcinoma	9.43	5.39	Wound Healing (Immune C1)
TCGA-CD-5813-01	TCGA-CD-5813	TCGA-CD-5813-01	STAD	stomach adenocarcinoma	9.42	9.32	Inflammatory (Immune C3)
TCGA-R5-A7O7-01	TCGA-R5-A7O7	TCGA-R5-A7O7-01	STAD	stomach adenocarcinoma	9.42	7.29	Wound Healing (Immune C1)
TCGA-D7-6521-01	TCGA-D7-6521	TCGA-D7-6521-01	STAD	stomach adenocarcinoma	9.41	8.75	Wound Healing (Immune C1)
TCGA-HU-A4G3-01	TCGA-HU-A4G3	TCGA-HU-A4G3-01	STAD	stomach adenocarcinoma	9.41	4.29	Wound Healing (Immune C1)
TCGA-RD-A8N1-01	TCGA-RD-A8N1	TCGA-RD-A8N1-01	STAD	stomach adenocarcinoma	9.4	9.15	IFN-gamma Dominant (Immune C2)
TCGA-SW-A7EB-01	TCGA-SW-A7EB	TCGA-SW-A7EB-01	STAD	stomach adenocarcinoma	9.4	7.8	Wound Healing (Immune C1)
TCGA-BR-8677-01	TCGA-BR-8677	TCGA-BR-8677-01	STAD	stomach adenocarcinoma	9.39	8.32	IFN-gamma Dominant (Immune C2)
TCGA-BR-A4IU-01	TCGA-BR-A4IU	TCGA-BR-A4IU-01	STAD	stomach adenocarcinoma	9.39	8.15	Inflammatory (Immune C3)
TCGA-CD-8526-01	TCGA-CD-8526	TCGA-CD-8526-01	STAD	stomach adenocarcinoma	9.39	7.54	IFN-gamma Dominant (Immune C2)
TCGA-R5-A805-01	TCGA-R5-A805	TCGA-R5-A805-01	STAD	stomach adenocarcinoma	9.39	7.06	IFN-gamma Dominant (Immune C2)
TCGA-IN-A6RL-01	TCGA-IN-A6RL	TCGA-IN-A6RL-01	STAD	stomach adenocarcinoma	9.39	6.66	IFN-gamma Dominant (Immune C2)
TCGA-BR-7851-11	TCGA-BR-7851	TCGA-BR-7851-11	STAD	stomach adenocarcinoma	9.38	7.75
TCGA-BR-A44T-01	TCGA-BR-A44T	TCGA-BR-A44T-01	STAD	stomach adenocarcinoma	9.36	10.07	IFN-gamma Dominant (Immune C2)
TCGA-HU-A4GC-11	TCGA-HU-A4GC	TCGA-HU-A4GC-11	STAD	stomach adenocarcinoma	9.36	3.19
TCGA-CG-5720-01	TCGA-CG-5720	TCGA-CG-5720-01	STAD	stomach adenocarcinoma	9.34	8.16	Wound Healing (Immune C1)
TCGA-BR-8588-01	TCGA-BR-8588	TCGA-BR-8588-01	STAD	stomach adenocarcinoma	9.34	7.3	IFN-gamma Dominant (Immune C2)
TCGA-CD-8536-01	TCGA-CD-8536	TCGA-CD-8536-01	STAD	stomach adenocarcinoma	9.34	6.9	Wound Healing (Immune C1)
TCGA-HU-8602-01	TCGA-HU-8602	TCGA-HU-8602-01	STAD	stomach adenocarcinoma	9.34	6.49	IFN-gamma Dominant (Immune C2)
TCGA-D7-6524-01	TCGA-D7-6524	TCGA-D7-6524-01	STAD	stomach adenocarcinoma	9.32	6.26	Wound Healing (Immune C1)
TCGA-D7-6520-01	TCGA-D7-6520	TCGA-D7-6520-01	STAD	stomach adenocarcinoma	9.32	5.97	IFN-gamma Dominant (Immune C2)
TCGA-BR-6454-01	TCGA-BR-6454	TCGA-BR-6454-01	STAD	stomach adenocarcinoma	9.31	9.87	IFN-gamma Dominant (Immune C2)
TCGA-VQ-A91Q-01	TCGA-VQ-A91Q	TCGA-VQ-A91Q-01	STAD	stomach adenocarcinoma	9.31	6.52	IFN-gamma Dominant (Immune C2)
TCGA-IN-A6RI-01	TCGA-IN-A6RI	TCGA-IN-A6RI-01	STAD	stomach adenocarcinoma	9.31	4.14	IFN-gamma Dominant (Immune C2)
TCGA-CG-5734-01	TCGA-CG-5734	TCGA-CG-5734-01	STAD	stomach adenocarcinoma	9.3	10.02	IFN-gamma Dominant (Immune C2)
TCGA-HU-A4H2-01	TCGA-HU-A4H2	TCGA-HU-A4H2-01	STAD	stomach adenocarcinoma	9.3	7.45	Wound Healing (Immune C1)
TCGA-BR-8486-01	TCGA-BR-8486	TCGA-BR-8486-01	STAD	stomach adenocarcinoma	9.3	6.89	Wound Healing (Immune C1)
TCGA-RD-A8N9-01	TCGA-RD-A8N9	TCGA-RD-A8N9-01	STAD	stomach adenocarcinoma	9.29	8.37	Wound Healing (Immune C1)
TCGA-VQ-AA6K-01	TCGA-VQ-AA6K	TCGA-VQ-AA6K-01	STAD	stomach adenocarcinoma	9.29	7.25	IFN-gamma Dominant (Immune C2)
TCGA-D7-6519-01	TCGA-D7-6519	TCGA-D7-6519-01	STAD	stomach adenocarcinoma	9.29	6.14	IFN-gamma Dominant (Immune C2)
TCGA-CG-5721-01	TCGA-CG-5721	TCGA-CG-5721-01	STAD	stomach adenocarcinoma	9.28	9.39	IFN-gamma Dominant (Immune C2)
TCGA-BR-6564-11	TCGA-BR-6564	TCGA-BR-6564-11	STAD	stomach adenocarcinoma	9.28	9.38
TCGA-D7-A4YY-01	TCGA-D7-A4YY	TCGA-D7-A4YY-01	STAD	stomach adenocarcinoma	9.28	6.64	IFN-gamma Dominant (Immune C2)
TCGA-VQ-A8P8-01	TCGA-VQ-A8P8	TCGA-VQ-A8P8-01	STAD	stomach adenocarcinoma	9.27	8.88	IFN-gamma Dominant (Immune C2)
TCGA-CD-8532-01	TCGA-CD-8532	TCGA-CD-8532-01	STAD	stomach adenocarcinoma	9.27	8.85	IFN-gamma Dominant (Immune C2)
TCGA-HU-A4GN-01	TCGA-HU-A4GN	TCGA-HU-A4GN-01	STAD	stomach adenocarcinoma	9.27	5.69	IFN-gamma Dominant (Immune C2)
TCGA-VQ-A94P-01	TCGA-VQ-A94P	TCGA-VQ-A94P-01	STAD	stomach adenocarcinoma	9.26	7.41	Inflammatory (Immune C3)
TCGA-BR-7958-01	TCGA-BR-7958	TCGA-BR-7958-01	STAD	stomach adenocarcinoma	9.25	8.48	IFN-gamma Dominant (Immune C2)
TCGA-HU-A4H4-01	TCGA-HU-A4H4	TCGA-HU-A4H4-01	STAD	stomach adenocarcinoma	9.25	8.17	IFN-gamma Dominant (Immune C2)
TCGA-BR-8483-01	TCGA-BR-8483	TCGA-BR-8483-01	STAD	stomach adenocarcinoma	9.25	4.9	IFN-gamma Dominant (Immune C2)
TCGA-EQ-A4SO-01	TCGA-EQ-A4SO	TCGA-EQ-A4SO-01	STAD	stomach adenocarcinoma	9.24	4.76	Wound Healing (Immune C1)
TCGA-BR-7196-01	TCGA-BR-7196	TCGA-BR-7196-01	STAD	stomach adenocarcinoma	9.23	8.79	IFN-gamma Dominant (Immune C2)
TCGA-D7-A6F0-01	TCGA-D7-A6F0	TCGA-D7-A6F0-01	STAD	stomach adenocarcinoma	9.23	7.6	Wound Healing (Immune C1)
TCGA-D7-A6EV-01	TCGA-D7-A6EV	TCGA-D7-A6EV-01	STAD	stomach adenocarcinoma	9.23	5.24	Wound Healing (Immune C1)
TCGA-BR-8679-01	TCGA-BR-8679	TCGA-BR-8679-01	STAD	stomach adenocarcinoma	9.23	3.74	IFN-gamma Dominant (Immune C2)
TCGA-BR-8484-01	TCGA-BR-8484	TCGA-BR-8484-01	STAD	stomach adenocarcinoma	9.22	8.29	IFN-gamma Dominant (Immune C2)
TCGA-BR-8591-01	TCGA-BR-8591	TCGA-BR-8591-01	STAD	stomach adenocarcinoma	9.22	7.1	IFN-gamma Dominant (Immune C2)
TCGA-BR-8687-01	TCGA-BR-8687	TCGA-BR-8687-01	STAD	stomach adenocarcinoma	9.21	4.9	Wound Healing (Immune C1)
TCGA-BR-7716-01	TCGA-BR-7716	TCGA-BR-7716-01	STAD	stomach adenocarcinoma	9.2	8.92	IFN-gamma Dominant (Immune C2)
TCGA-BR-6453-11	TCGA-BR-6453	TCGA-BR-6453-11	STAD	stomach adenocarcinoma	9.19	9.37
TCGA-BR-6566-01	TCGA-BR-6566	TCGA-BR-6566-01	STAD	stomach adenocarcinoma	9.19	7.68	IFN-gamma Dominant (Immune C2)
TCGA-D7-6820-01	TCGA-D7-6820	TCGA-D7-6820-01	STAD	stomach adenocarcinoma	9.19	5.49	Wound Healing (Immune C1)
TCGA-RD-A8N0-01	TCGA-RD-A8N0	TCGA-RD-A8N0-01	STAD	stomach adenocarcinoma	9.18	9.99	IFN-gamma Dominant (Immune C2)
TCGA-D7-A4YV-01	TCGA-D7-A4YV	TCGA-D7-A4YV-01	STAD	stomach adenocarcinoma	9.18	7.57	IFN-gamma Dominant (Immune C2)
TCGA-F1-A72C-01	TCGA-F1-A72C	TCGA-F1-A72C-01	STAD	stomach adenocarcinoma	9.18	7.27	IFN-gamma Dominant (Immune C2)
TCGA-VQ-A94U-01	TCGA-VQ-A94U	TCGA-VQ-A94U-01	STAD	stomach adenocarcinoma	9.18	5.53	Wound Healing (Immune C1)
TCGA-BR-8485-01	TCGA-BR-8485	TCGA-BR-8485-01	STAD	stomach adenocarcinoma	9.17	8.04	Wound Healing (Immune C1)
TCGA-FP-A8CX-01	TCGA-FP-A8CX	TCGA-FP-A8CX-01	STAD	stomach adenocarcinoma	9.15	8.31	IFN-gamma Dominant (Immune C2)
TCGA-FP-8631-01	TCGA-FP-8631	TCGA-FP-8631-01	STAD	stomach adenocarcinoma	9.14	5.76	IFN-gamma Dominant (Immune C2)
TCGA-VQ-A922-01	TCGA-VQ-A922	TCGA-VQ-A922-01	STAD	stomach adenocarcinoma	9.14	5.02	Wound Healing (Immune C1)
TCGA-BR-6801-01	TCGA-BR-6801	TCGA-BR-6801-01	STAD	stomach adenocarcinoma	9.14	4.54	Wound Healing (Immune C1)
TCGA-BR-8081-01	TCGA-BR-8081	TCGA-BR-8081-01	STAD	stomach adenocarcinoma	9.13	8.38	IFN-gamma Dominant (Immune C2)
TCGA-BR-4256-01	TCGA-BR-4256	TCGA-BR-4256-01	STAD	stomach adenocarcinoma	9.13	7.42	IFN-gamma Dominant (Immune C2)
TCGA-BR-4363-01	TCGA-BR-4363	TCGA-BR-4363-01	STAD	stomach adenocarcinoma	9.12	7.85	IFN-gamma Dominant (Immune C2)
TCGA-VQ-A91D-01	TCGA-VQ-A91D	TCGA-VQ-A91D-01	STAD	stomach adenocarcinoma	9.12	5.93	IFN-gamma Dominant (Immune C2)
TCGA-CG-5726-01	TCGA-CG-5726	TCGA-CG-5726-01	STAD	stomach adenocarcinoma	9.12	4.71	Wound Healing (Immune C1)
TCGA-CD-5798-01	TCGA-CD-5798	TCGA-CD-5798-01	STAD	stomach adenocarcinoma	9.11	5.92	Wound Healing (Immune C1)
TCGA-VQ-A8PX-01	TCGA-VQ-A8PX	TCGA-VQ-A8PX-01	STAD	stomach adenocarcinoma	9.08	7.81	IFN-gamma Dominant (Immune C2)
TCGA-BR-4267-01	TCGA-BR-4267	TCGA-BR-4267-01	STAD	stomach adenocarcinoma	9.08	6.55	Wound Healing (Immune C1)
TCGA-CG-4436-01	TCGA-CG-4436	TCGA-CG-4436-01	STAD	stomach adenocarcinoma	9.07	4.86	IFN-gamma Dominant (Immune C2)
TCGA-IN-A6RN-01	TCGA-IN-A6RN	TCGA-IN-A6RN-01	STAD	stomach adenocarcinoma	9.07	4.79	Wound Healing (Immune C1)
TCGA-BR-6458-11	TCGA-BR-6458	TCGA-BR-6458-11	STAD	stomach adenocarcinoma	9.06	9.22
TCGA-BR-6852-01	TCGA-BR-6852	TCGA-BR-6852-01	STAD	stomach adenocarcinoma	9.06	8.98	IFN-gamma Dominant (Immune C2)
TCGA-BR-7197-01	TCGA-BR-7197	TCGA-BR-7197-01	STAD	stomach adenocarcinoma	9.04	3.65	Wound Healing (Immune C1)
TCGA-BR-A4CR-01	TCGA-BR-A4CR	TCGA-BR-A4CR-01	STAD	stomach adenocarcinoma	9.04	2.99	Wound Healing (Immune C1)
TCGA-D7-A6EY-01	TCGA-D7-A6EY	TCGA-D7-A6EY-01	STAD	stomach adenocarcinoma	9.03	8.55	IFN-gamma Dominant (Immune C2)
TCGA-CG-4305-01	TCGA-CG-4305	TCGA-CG-4305-01	STAD	stomach adenocarcinoma	9.03	8.27	IFN-gamma Dominant (Immune C2)
TCGA-BR-6565-01	TCGA-BR-6565	TCGA-BR-6565-01	STAD	stomach adenocarcinoma	9.03	8.1	IFN-gamma Dominant (Immune C2)
TCGA-HU-A4GH-01	TCGA-HU-A4GH	TCGA-HU-A4GH-01	STAD	stomach adenocarcinoma	9.03	6.16	Wound Healing (Immune C1)
TCGA-CG-4477-01	TCGA-CG-4477	TCGA-CG-4477-01	STAD	stomach adenocarcinoma	9.02	8.58	IFN-gamma Dominant (Immune C2)
TCGA-CG-4301-01	TCGA-CG-4301	TCGA-CG-4301-01	STAD	stomach adenocarcinoma	9.02	5.8	IFN-gamma Dominant (Immune C2)
TCGA-HU-A4GY-01	TCGA-HU-A4GY	TCGA-HU-A4GY-01	STAD	stomach adenocarcinoma	9.01	9.53	IFN-gamma Dominant (Immune C2)
TCGA-F1-A448-01	TCGA-F1-A448	TCGA-F1-A448-01	STAD	stomach adenocarcinoma	9.01	7.38	Wound Healing (Immune C1)
TCGA-D7-A74A-01	TCGA-D7-A74A	TCGA-D7-A74A-01	STAD	stomach adenocarcinoma	9.01	7.21	Wound Healing (Immune C1)
TCGA-CD-8530-01	TCGA-CD-8530	TCGA-CD-8530-01	STAD	stomach adenocarcinoma	9	6.7	Wound Healing (Immune C1)
TCGA-HF-7133-01	TCGA-HF-7133	TCGA-HF-7133-01	STAD	stomach adenocarcinoma	8.99	7.69	IFN-gamma Dominant (Immune C2)
TCGA-CD-8524-01	TCGA-CD-8524	TCGA-CD-8524-01	STAD	stomach adenocarcinoma	8.99	7.58	IFN-gamma Dominant (Immune C2)
TCGA-BR-7715-01	TCGA-BR-7715	TCGA-BR-7715-01	STAD	stomach adenocarcinoma	8.99	4.72	Wound Healing (Immune C1)
TCGA-B7-A5TK-01	TCGA-B7-A5TK	TCGA-B7-A5TK-01	STAD	stomach adenocarcinoma	8.97	7.41	IFN-gamma Dominant (Immune C2)
TCGA-BR-A4PD-01	TCGA-BR-A4PD	TCGA-BR-A4PD-01	STAD	stomach adenocarcinoma	8.96	7.58	IFN-gamma Dominant (Immune C2)
TCGA-BR-4279-01	TCGA-BR-4279	TCGA-BR-4279-01	STAD	stomach adenocarcinoma	8.95	7.77	IFN-gamma Dominant (Immune C2)
TCGA-FP-7735-01	TCGA-FP-7735	TCGA-FP-7735-01	STAD	stomach adenocarcinoma	8.94	8.23	Wound Healing (Immune C1)
TCGA-VQ-A8P5-01	TCGA-VQ-A8P5	TCGA-VQ-A8P5-01	STAD	stomach adenocarcinoma	8.94	5.71	IFN-gamma Dominant (Immune C2)
TCGA-VQ-A8PO-01	TCGA-VQ-A8PO	TCGA-VQ-A8PO-01	STAD	stomach adenocarcinoma	8.93	8.05	IFN-gamma Dominant (Immune C2)
TCGA-HU-A4G8-01	TCGA-HU-A4G8	TCGA-HU-A4G8-01	STAD	stomach adenocarcinoma	8.93	6.94	IFN-gamma Dominant (Immune C2)
TCGA-CG-4449-01	TCGA-CG-4449	TCGA-CG-4449-01	STAD	stomach adenocarcinoma	8.93	5.91	Wound Healing (Immune C1)
TCGA-D7-6527-01	TCGA-D7-6527	TCGA-D7-6527-01	STAD	stomach adenocarcinoma	8.92	7.75	Wound Healing (Immune C1)
TCGA-BR-A4PE-01	TCGA-BR-A4PE	TCGA-BR-A4PE-01	STAD	stomach adenocarcinoma	8.91	6.81	IFN-gamma Dominant (Immune C2)
TCGA-CD-A48C-01	TCGA-CD-A48C	TCGA-CD-A48C-01	STAD	stomach adenocarcinoma	8.89	6.51	Wound Healing (Immune C1)
TCGA-CD-A4MH-01	TCGA-CD-A4MH	TCGA-CD-A4MH-01	STAD	stomach adenocarcinoma	8.88	7.75	Wound Healing (Immune C1)
TCGA-BR-4201-01	TCGA-BR-4201	TCGA-BR-4201-01	STAD	stomach adenocarcinoma	8.87	7.5	IFN-gamma Dominant (Immune C2)
TCGA-BR-7716-11	TCGA-BR-7716	TCGA-BR-7716-11	STAD	stomach adenocarcinoma	8.86	9.75
TCGA-CG-5730-11	TCGA-CG-5730	TCGA-CG-5730-11	STAD	stomach adenocarcinoma	8.86	9.07
TCGA-BR-8368-01	TCGA-BR-8368	TCGA-BR-8368-01	STAD	stomach adenocarcinoma	8.86	7.08	Wound Healing (Immune C1)
TCGA-VQ-A8PM-01	TCGA-VQ-A8PM	TCGA-VQ-A8PM-01	STAD	stomach adenocarcinoma	8.84	9.54	IFN-gamma Dominant (Immune C2)
TCGA-BR-7703-01	TCGA-BR-7703	TCGA-BR-7703-01	STAD	stomach adenocarcinoma	8.84	7.93	IFN-gamma Dominant (Immune C2)
TCGA-CG-5718-01	TCGA-CG-5718	TCGA-CG-5718-01	STAD	stomach adenocarcinoma	8.83	8.1	IFN-gamma Dominant (Immune C2)
TCGA-CG-5723-01	TCGA-CG-5723	TCGA-CG-5723-01	STAD	stomach adenocarcinoma	8.83	7.67	IFN-gamma Dominant (Immune C2)
TCGA-VQ-AA64-01	TCGA-VQ-AA64	TCGA-VQ-AA64-01	STAD	stomach adenocarcinoma	8.82	5.82	IFN-gamma Dominant (Immune C2)
TCGA-CG-5722-01	TCGA-CG-5722	TCGA-CG-5722-01	STAD	stomach adenocarcinoma	8.8	9.43	IFN-gamma Dominant (Immune C2)
TCGA-BR-A4J7-01	TCGA-BR-A4J7	TCGA-BR-A4J7-01	STAD	stomach adenocarcinoma	8.8	7.4	Inflammatory (Immune C3)
TCGA-BR-6457-11	TCGA-BR-6457	TCGA-BR-6457-11	STAD	stomach adenocarcinoma	8.78	10.13
TCGA-BR-A4J5-01	TCGA-BR-A4J5	TCGA-BR-A4J5-01	STAD	stomach adenocarcinoma	8.77	6.93	Wound Healing (Immune C1)
TCGA-BR-A453-01	TCGA-BR-A453	TCGA-BR-A453-01	STAD	stomach adenocarcinoma	8.77	6.76	Wound Healing (Immune C1)
TCGA-HU-A4HB-01	TCGA-HU-A4HB	TCGA-HU-A4HB-01	STAD	stomach adenocarcinoma	8.76	9.83
TCGA-RD-A7BT-01	TCGA-RD-A7BT	TCGA-RD-A7BT-01	STAD	stomach adenocarcinoma	8.76	5.67	Wound Healing (Immune C1)
TCGA-BR-8690-01	TCGA-BR-8690	TCGA-BR-8690-01	STAD	stomach adenocarcinoma	8.75	8.98
TCGA-HU-8249-01	TCGA-HU-8249	TCGA-HU-8249-01	STAD	stomach adenocarcinoma	8.74	5.69	Wound Healing (Immune C1)
TCGA-CG-5720-11	TCGA-CG-5720	TCGA-CG-5720-11	STAD	stomach adenocarcinoma	8.73	9.92
TCGA-D7-A748-01	TCGA-D7-A748	TCGA-D7-A748-01	STAD	stomach adenocarcinoma	8.71	7.18	TGF-beta Dominant (Immune C6)
TCGA-FP-7916-01	TCGA-FP-7916	TCGA-FP-7916-01	STAD	stomach adenocarcinoma	8.68	9.42	IFN-gamma Dominant (Immune C2)
TCGA-VQ-A8PF-01	TCGA-VQ-A8PF	TCGA-VQ-A8PF-01	STAD	stomach adenocarcinoma	8.68	9.05	IFN-gamma Dominant (Immune C2)
TCGA-BR-6563-01	TCGA-BR-6563	TCGA-BR-6563-01	STAD	stomach adenocarcinoma	8.66	9.93	Inflammatory (Immune C3)
TCGA-VQ-A8E2-01	TCGA-VQ-A8E2	TCGA-VQ-A8E2-01	STAD	stomach adenocarcinoma	8.65	5.97	Wound Healing (Immune C1)
TCGA-HU-8610-01	TCGA-HU-8610	TCGA-HU-8610-01	STAD	stomach adenocarcinoma	8.64	6.34	TGF-beta Dominant (Immune C6)
TCGA-BR-8686-01	TCGA-BR-8686	TCGA-BR-8686-01	STAD	stomach adenocarcinoma	8.62	8.48	Inflammatory (Immune C3)
TCGA-CD-8527-01	TCGA-CD-8527	TCGA-CD-8527-01	STAD	stomach adenocarcinoma	8.62	6.38
TCGA-BR-A4J1-01	TCGA-BR-A4J1	TCGA-BR-A4J1-01	STAD	stomach adenocarcinoma	8.62	4.6	Wound Healing (Immune C1)
TCGA-CG-5728-11	TCGA-CG-5728	TCGA-CG-5728-11	STAD	stomach adenocarcinoma	8.61	11.31
TCGA-D7-6522-01	TCGA-D7-6522	TCGA-D7-6522-01	STAD	stomach adenocarcinoma	8.6	10.74	Inflammatory (Immune C3)
TCGA-VQ-A8DV-01	TCGA-VQ-A8DV	TCGA-VQ-A8DV-01	STAD	stomach adenocarcinoma	8.6	3.33	Wound Healing (Immune C1)
TCGA-CG-5719-01	TCGA-CG-5719	TCGA-CG-5719-01	STAD	stomach adenocarcinoma	8.59	8.53	Wound Healing (Immune C1)
TCGA-BR-4191-01	TCGA-BR-4191	TCGA-BR-4191-01	STAD	stomach adenocarcinoma	8.58	7.94	IFN-gamma Dominant (Immune C2)
TCGA-D7-A6EX-01	TCGA-D7-A6EX	TCGA-D7-A6EX-01	STAD	stomach adenocarcinoma	8.58	6.26	Wound Healing (Immune C1)
TCGA-MX-A5UJ-01	TCGA-MX-A5UJ	TCGA-MX-A5UJ-01	STAD	stomach adenocarcinoma	8.57	6.4	IFN-gamma Dominant (Immune C2)
TCGA-BR-8680-01	TCGA-BR-8680	TCGA-BR-8680-01	STAD	stomach adenocarcinoma	8.57	4.04	Wound Healing (Immune C1)
TCGA-BR-8060-01	TCGA-BR-8060	TCGA-BR-8060-01	STAD	stomach adenocarcinoma	8.56	7.46
TCGA-CD-A4MI-01	TCGA-CD-A4MI	TCGA-CD-A4MI-01	STAD	stomach adenocarcinoma	8.54	8.58	IFN-gamma Dominant (Immune C2)
TCGA-B7-5818-01	TCGA-B7-5818	TCGA-B7-5818-01	STAD	stomach adenocarcinoma	8.54	6.45	IFN-gamma Dominant (Immune C2)
TCGA-CG-5733-11	TCGA-CG-5733	TCGA-CG-5733-11	STAD	stomach adenocarcinoma	8.52	10.58
TCGA-CG-5734-11	TCGA-CG-5734	TCGA-CG-5734-11	STAD	stomach adenocarcinoma	8.51	9.06
TCGA-BR-8372-01	TCGA-BR-8372	TCGA-BR-8372-01	STAD	stomach adenocarcinoma	8.51	7.82	IFN-gamma Dominant (Immune C2)
TCGA-VQ-A94O-01	TCGA-VQ-A94O	TCGA-VQ-A94O-01	STAD	stomach adenocarcinoma	8.51	5.96	Wound Healing (Immune C1)
TCGA-BR-8077-01	TCGA-BR-8077	TCGA-BR-8077-01	STAD	stomach adenocarcinoma	8.5	7.51	IFN-gamma Dominant (Immune C2)
TCGA-CD-A48A-01	TCGA-CD-A48A	TCGA-CD-A48A-01	STAD	stomach adenocarcinoma	8.5	6.54	IFN-gamma Dominant (Immune C2)
TCGA-D7-8576-01	TCGA-D7-8576	TCGA-D7-8576-01	STAD	stomach adenocarcinoma	8.5	5.88	IFN-gamma Dominant (Immune C2)
TCGA-CG-5721-11	TCGA-CG-5721	TCGA-CG-5721-11	STAD	stomach adenocarcinoma	8.48	10.03
TCGA-BR-4357-01	TCGA-BR-4357	TCGA-BR-4357-01	STAD	stomach adenocarcinoma	8.48	8.12	IFN-gamma Dominant (Immune C2)
TCGA-B7-A5TN-01	TCGA-B7-A5TN	TCGA-B7-A5TN-01	STAD	stomach adenocarcinoma	8.48	5.87	Wound Healing (Immune C1)
TCGA-HU-8238-11	TCGA-HU-8238	TCGA-HU-8238-11	STAD	stomach adenocarcinoma	8.46	7.65
TCGA-HU-A4GU-01	TCGA-HU-A4GU	TCGA-HU-A4GU-01	STAD	stomach adenocarcinoma	8.46	3.57	IFN-gamma Dominant (Immune C2)
TCGA-EQ-8122-01	TCGA-EQ-8122	TCGA-EQ-8122-01	STAD	stomach adenocarcinoma	8.46	3.31	IFN-gamma Dominant (Immune C2)
TCGA-CG-5732-01	TCGA-CG-5732	TCGA-CG-5732-01	STAD	stomach adenocarcinoma	8.44	9.6	IFN-gamma Dominant (Immune C2)
TCGA-CD-5799-01	TCGA-CD-5799	TCGA-CD-5799-01	STAD	stomach adenocarcinoma	8.44	4.47	Wound Healing (Immune C1)
TCGA-HU-A4H6-01	TCGA-HU-A4H6	TCGA-HU-A4H6-01	STAD	stomach adenocarcinoma	8.41	8.29	IFN-gamma Dominant (Immune C2)
TCGA-BR-A44U-01	TCGA-BR-A44U	TCGA-BR-A44U-01	STAD	stomach adenocarcinoma	8.41	3.8	IFN-gamma Dominant (Immune C2)
TCGA-BR-8382-01	TCGA-BR-8382	TCGA-BR-8382-01	STAD	stomach adenocarcinoma	8.4	6.78	IFN-gamma Dominant (Immune C2)
TCGA-HF-A5NB-01	TCGA-HF-A5NB	TCGA-HF-A5NB-01	STAD	stomach adenocarcinoma	8.37	5.71	IFN-gamma Dominant (Immune C2)
TCGA-VQ-AA69-01	TCGA-VQ-AA69	TCGA-VQ-AA69-01	STAD	stomach adenocarcinoma	8.37	5.17	Lymphocyte Depleted (Immune C4)
TCGA-VQ-A94T-01	TCGA-VQ-A94T	TCGA-VQ-A94T-01	STAD	stomach adenocarcinoma	8.36	3.35	Wound Healing (Immune C1)
TCGA-D7-A4YT-01	TCGA-D7-A4YT	TCGA-D7-A4YT-01	STAD	stomach adenocarcinoma	8.35	5.83	Wound Healing (Immune C1)
TCGA-RD-A8MW-01	TCGA-RD-A8MW	TCGA-RD-A8MW-01	STAD	stomach adenocarcinoma	8.32	8.72	Wound Healing (Immune C1)
TCGA-CD-8529-01	TCGA-CD-8529	TCGA-CD-8529-01	STAD	stomach adenocarcinoma	8.31	9.22	IFN-gamma Dominant (Immune C2)
TCGA-BR-A4J6-01	TCGA-BR-A4J6	TCGA-BR-A4J6-01	STAD	stomach adenocarcinoma	8.31	8	Wound Healing (Immune C1)
TCGA-BR-7722-01	TCGA-BR-7722	TCGA-BR-7722-01	STAD	stomach adenocarcinoma	8.31	6.79	Inflammatory (Immune C3)
TCGA-HU-A4GT-01	TCGA-HU-A4GT	TCGA-HU-A4GT-01	STAD	stomach adenocarcinoma	8.31	5.41	IFN-gamma Dominant (Immune C2)
TCGA-VQ-A8PH-01	TCGA-VQ-A8PH	TCGA-VQ-A8PH-01	STAD	stomach adenocarcinoma	8.29	7.85	Wound Healing (Immune C1)
TCGA-CD-A4MG-01	TCGA-CD-A4MG	TCGA-CD-A4MG-01	STAD	stomach adenocarcinoma	8.26	6.54	Wound Healing (Immune C1)
TCGA-BR-4253-01	TCGA-BR-4253	TCGA-BR-4253-01	STAD	stomach adenocarcinoma	8.25	8.01	IFN-gamma Dominant (Immune C2)
TCGA-3M-AB47-01	TCGA-3M-AB47	TCGA-3M-AB47-01	STAD	stomach adenocarcinoma	8.21	8.37	Wound Healing (Immune C1)
TCGA-BR-7723-01	TCGA-BR-7723	TCGA-BR-7723-01	STAD	stomach adenocarcinoma	8.19	8.58	Wound Healing (Immune C1)
TCGA-VQ-A91X-01	TCGA-VQ-A91X	TCGA-VQ-A91X-01	STAD	stomach adenocarcinoma	8.18	5.44	Wound Healing (Immune C1)
TCGA-VQ-A8PJ-01	TCGA-VQ-A8PJ	TCGA-VQ-A8PJ-01	STAD	stomach adenocarcinoma	8.18	5.26	Wound Healing (Immune C1)
TCGA-D7-8570-01	TCGA-D7-8570	TCGA-D7-8570-01	STAD	stomach adenocarcinoma	8.17	9.02	IFN-gamma Dominant (Immune C2)
TCGA-R5-A7ZR-01	TCGA-R5-A7ZR	TCGA-R5-A7ZR-01	STAD	stomach adenocarcinoma	8.16	6.75	IFN-gamma Dominant (Immune C2)
TCGA-BR-6455-01	TCGA-BR-6455	TCGA-BR-6455-01	STAD	stomach adenocarcinoma	8.15	7.78	Wound Healing (Immune C1)
TCGA-FP-7998-01	TCGA-FP-7998	TCGA-FP-7998-01	STAD	stomach adenocarcinoma	8.1	9.19	IFN-gamma Dominant (Immune C2)
TCGA-VQ-A8DU-01	TCGA-VQ-A8DU	TCGA-VQ-A8DU-01	STAD	stomach adenocarcinoma	8.1	6.42	IFN-gamma Dominant (Immune C2)
TCGA-VQ-AA6D-01	TCGA-VQ-AA6D	TCGA-VQ-AA6D-01	STAD	stomach adenocarcinoma	8.05	3.79	IFN-gamma Dominant (Immune C2)
TCGA-BR-A4QL-01	TCGA-BR-A4QL	TCGA-BR-A4QL-01	STAD	stomach adenocarcinoma	8.03	6.05
TCGA-BR-7707-01	TCGA-BR-7707	TCGA-BR-7707-01	STAD	stomach adenocarcinoma	8.01	7.04	IFN-gamma Dominant (Immune C2)
TCGA-BR-8487-01	TCGA-BR-8487	TCGA-BR-8487-01	STAD	stomach adenocarcinoma	7.99	6.52	Wound Healing (Immune C1)
TCGA-BR-7717-11	TCGA-BR-7717	TCGA-BR-7717-11	STAD	stomach adenocarcinoma	7.98	11.26
TCGA-CD-5800-01	TCGA-CD-5800	TCGA-CD-5800-01	STAD	stomach adenocarcinoma	7.98	6.68	IFN-gamma Dominant (Immune C2)
TCGA-BR-A4QM-01	TCGA-BR-A4QM	TCGA-BR-A4QM-01	STAD	stomach adenocarcinoma	7.96	9.35
TCGA-BR-8289-01	TCGA-BR-8289	TCGA-BR-8289-01	STAD	stomach adenocarcinoma	7.95	6.26	Wound Healing (Immune C1)
TCGA-BR-6852-11	TCGA-BR-6852	TCGA-BR-6852-11	STAD	stomach adenocarcinoma	7.94	11.16
TCGA-VQ-A923-01	TCGA-VQ-A923	TCGA-VQ-A923-01	STAD	stomach adenocarcinoma	7.93	8.69	IFN-gamma Dominant (Immune C2)
TCGA-HU-A4GJ-01	TCGA-HU-A4GJ	TCGA-HU-A4GJ-01	STAD	stomach adenocarcinoma	7.91	11.38
TCGA-CD-5804-01	TCGA-CD-5804	TCGA-CD-5804-01	STAD	stomach adenocarcinoma	7.91	7	IFN-gamma Dominant (Immune C2)
TCGA-CD-5801-01	TCGA-CD-5801	TCGA-CD-5801-01	STAD	stomach adenocarcinoma	7.89	8.91	IFN-gamma Dominant (Immune C2)
TCGA-HU-8604-01	TCGA-HU-8604	TCGA-HU-8604-01	STAD	stomach adenocarcinoma	7.88	8.48	IFN-gamma Dominant (Immune C2)
TCGA-BR-6453-01	TCGA-BR-6453	TCGA-BR-6453-01	STAD	stomach adenocarcinoma	7.86	10.47	IFN-gamma Dominant (Immune C2)
TCGA-D7-6822-01	TCGA-D7-6822	TCGA-D7-6822-01	STAD	stomach adenocarcinoma	7.84	5.36	IFN-gamma Dominant (Immune C2)
TCGA-D7-6818-01	TCGA-D7-6818	TCGA-D7-6818-01	STAD	stomach adenocarcinoma	7.81	6.71	Wound Healing (Immune C1)
TCGA-IN-7808-01	TCGA-IN-7808	TCGA-IN-7808-01	STAD	stomach adenocarcinoma	7.78	10.18	IFN-gamma Dominant (Immune C2)
TCGA-CD-A487-01	TCGA-CD-A487	TCGA-CD-A487-01	STAD	stomach adenocarcinoma	7.7	5.27	IFN-gamma Dominant (Immune C2)
TCGA-3M-AB46-01	TCGA-3M-AB46	TCGA-3M-AB46-01	STAD	stomach adenocarcinoma	7.66	4.95	IFN-gamma Dominant (Immune C2)
TCGA-HU-A4GD-01	TCGA-HU-A4GD	TCGA-HU-A4GD-01	STAD	stomach adenocarcinoma	7.63	4.14	IFN-gamma Dominant (Immune C2)
TCGA-HU-8608-01	TCGA-HU-8608	TCGA-HU-8608-01	STAD	stomach adenocarcinoma	7.61	8.91	IFN-gamma Dominant (Immune C2)
TCGA-BR-7715-11	TCGA-BR-7715	TCGA-BR-7715-11	STAD	stomach adenocarcinoma	7.6	11.47
TCGA-D7-A4YX-01	TCGA-D7-A4YX	TCGA-D7-A4YX-01	STAD	stomach adenocarcinoma	7.53	6.49	IFN-gamma Dominant (Immune C2)
TCGA-FP-A4BE-01	TCGA-FP-A4BE	TCGA-FP-A4BE-01	STAD	stomach adenocarcinoma	7.52	8.01	IFN-gamma Dominant (Immune C2)
TCGA-BR-8295-01	TCGA-BR-8295	TCGA-BR-8295-01	STAD	stomach adenocarcinoma	7.52	5.57
TCGA-HU-A4H0-01	TCGA-HU-A4H0	TCGA-HU-A4H0-01	STAD	stomach adenocarcinoma	7.44	6.79	IFN-gamma Dominant (Immune C2)
TCGA-D7-5577-01	TCGA-D7-5577	TCGA-D7-5577-01	STAD	stomach adenocarcinoma	7.37	8.11	IFN-gamma Dominant (Immune C2)
TCGA-CG-5725-01	TCGA-CG-5725	TCGA-CG-5725-01	STAD	stomach adenocarcinoma	7.34	5.18
TCGA-BR-8381-01	TCGA-BR-8381	TCGA-BR-8381-01	STAD	stomach adenocarcinoma	7.32	9.79	IFN-gamma Dominant (Immune C2)
TCGA-HU-A4G2-01	TCGA-HU-A4G2	TCGA-HU-A4G2-01	STAD	stomach adenocarcinoma	7.13	4.91	IFN-gamma Dominant (Immune C2)
TCGA-R5-A7ZI-01	TCGA-R5-A7ZI	TCGA-R5-A7ZI-01	STAD	stomach adenocarcinoma	7.06	8.91	IFN-gamma Dominant (Immune C2)
TCGA-CD-8525-01	TCGA-CD-8525	TCGA-CD-8525-01	STAD	stomach adenocarcinoma	7.04	8.56
TCGA-CD-8533-01	TCGA-CD-8533	TCGA-CD-8533-01	STAD	stomach adenocarcinoma	7.04	5.3
[truncated: 10,840 more rows]

## Sheet: denseDataOnlyDownload (3)
sample	Kolom1	samples	cancer type abbreviation	_primary_disease	EGFR	CD27	Subtype_Immune_Model_Based
TCGA-YZ-A980-01	TCGA-YZ-A980	TCGA-YZ-A980-01	UVM	uveal melanoma	7.62	5.76	Inflammatory (Immune C3)
TCGA-WC-A884-01	TCGA-WC-A884	TCGA-WC-A884-01	UVM	uveal melanoma	7.45	6.23	Inflammatory (Immune C3)
TCGA-VD-A8KG-01	TCGA-VD-A8KG	TCGA-VD-A8KG-01	UVM	uveal melanoma	7.41	5.3	Inflammatory (Immune C3)
TCGA-VD-AA8T-01	TCGA-VD-AA8T	TCGA-VD-AA8T-01	UVM	uveal melanoma	7.12	4.1	Lymphocyte Depleted (Immune C4)
TCGA-V4-A9EZ-01	TCGA-V4-A9EZ	TCGA-V4-A9EZ-01	UVM	uveal melanoma	7.09	5.53	Lymphocyte Depleted (Immune C4)
TCGA-WC-A87Y-01	TCGA-WC-A87Y	TCGA-WC-A87Y-01	UVM	uveal melanoma	7.04	8.26	Inflammatory (Immune C3)
TCGA-V4-A9F0-01	TCGA-V4-A9F0	TCGA-V4-A9F0-01	UVM	uveal melanoma	6.9	6.18	Inflammatory (Immune C3)
TCGA-V4-A9F8-01	TCGA-V4-A9F8	TCGA-V4-A9F8-01	UVM	uveal melanoma	6.77	4.36	Inflammatory (Immune C3)
TCGA-VD-A8KL-01	TCGA-VD-A8KL	TCGA-VD-A8KL-01	UVM	uveal melanoma	6.68	3.86	Lymphocyte Depleted (Immune C4)
TCGA-RZ-AB0B-01	TCGA-RZ-AB0B	TCGA-RZ-AB0B-01	UVM	uveal melanoma	6.65	5.25	Inflammatory (Immune C3)
TCGA-VD-AA8S-01	TCGA-VD-AA8S	TCGA-VD-AA8S-01	UVM	uveal melanoma	6.52	3.92	Lymphocyte Depleted (Immune C4)
TCGA-VD-AA8O-01	TCGA-VD-AA8O	TCGA-VD-AA8O-01	UVM	uveal melanoma	6.45	7.22	Inflammatory (Immune C3)
TCGA-V4-A9EO-01	TCGA-V4-A9EO	TCGA-V4-A9EO-01	UVM	uveal melanoma	6.35	3.63	Lymphocyte Depleted (Immune C4)
TCGA-YZ-A984-01	TCGA-YZ-A984	TCGA-YZ-A984-01	UVM	uveal melanoma	6.22	2.99	Inflammatory (Immune C3)
TCGA-V4-A9EQ-01	TCGA-V4-A9EQ	TCGA-V4-A9EQ-01	UVM	uveal melanoma	6.08	5.15	Lymphocyte Depleted (Immune C4)
TCGA-V4-A9F3-01	TCGA-V4-A9F3	TCGA-V4-A9F3-01	UVM	uveal melanoma	6.04	8.08	Inflammatory (Immune C3)
TCGA-VD-A8KN-01	TCGA-VD-A8KN	TCGA-VD-A8KN-01	UVM	uveal melanoma	5.94	7.76	Inflammatory (Immune C3)
TCGA-V4-A9EY-01	TCGA-V4-A9EY	TCGA-V4-A9EY-01	UVM	uveal melanoma	5.87	4.49	Lymphocyte Depleted (Immune C4)
TCGA-V4-A9ED-01	TCGA-V4-A9ED	TCGA-V4-A9ED-01	UVM	uveal melanoma	5.86	6.52	Inflammatory (Immune C3)
TCGA-WC-A87W-01	TCGA-WC-A87W	TCGA-WC-A87W-01	UVM	uveal melanoma	5.84	4	Inflammatory (Immune C3)
TCGA-V4-A9EI-01	TCGA-V4-A9EI	TCGA-V4-A9EI-01	UVM	uveal melanoma	5.8	6.09	Lymphocyte Depleted (Immune C4)
TCGA-V3-A9ZX-01	TCGA-V3-A9ZX	TCGA-V3-A9ZX-01	UVM	uveal melanoma	5.76	8.95	Inflammatory (Immune C3)
TCGA-V4-A9F4-01	TCGA-V4-A9F4	TCGA-V4-A9F4-01	UVM	uveal melanoma	5.58	4.23	Lymphocyte Depleted (Immune C4)
TCGA-V4-A9F5-01	TCGA-V4-A9F5	TCGA-V4-A9F5-01	UVM	uveal melanoma	5.56	3.55	Lymphocyte Depleted (Immune C4)
TCGA-WC-AA9E-01	TCGA-WC-AA9E	TCGA-WC-AA9E-01	UVM	uveal melanoma	5.54	5.85	Lymphocyte Depleted (Immune C4)
TCGA-VD-A8KM-01	TCGA-VD-A8KM	TCGA-VD-A8KM-01	UVM	uveal melanoma	5.52	10.23	Inflammatory (Immune C3)
TCGA-VD-AA8R-01	TCGA-VD-AA8R	TCGA-VD-AA8R-01	UVM	uveal melanoma	5.38	2.5	Immunologically Quiet (Immune C5)
TCGA-VD-A8K8-01	TCGA-VD-A8K8	TCGA-VD-A8K8-01	UVM	uveal melanoma	5.3	8.67	Inflammatory (Immune C3)
TCGA-VD-A8KA-01	TCGA-VD-A8KA	TCGA-VD-A8KA-01	UVM	uveal melanoma	5.28	3.38	Lymphocyte Depleted (Immune C4)
TCGA-VD-A8KJ-01	TCGA-VD-A8KJ	TCGA-VD-A8KJ-01	UVM	uveal melanoma	5.27	2.81	Lymphocyte Depleted (Immune C4)
TCGA-V4-A9EE-01	TCGA-V4-A9EE	TCGA-V4-A9EE-01	UVM	uveal melanoma	5.19	7.11	Lymphocyte Depleted (Immune C4)
TCGA-WC-A883-01	TCGA-WC-A883	TCGA-WC-A883-01	UVM	uveal melanoma	5.19	3.2	Lymphocyte Depleted (Immune C4)
TCGA-VD-A8KF-01	TCGA-VD-A8KF	TCGA-VD-A8KF-01	UVM	uveal melanoma	5.17	4.69	Lymphocyte Depleted (Immune C4)
TCGA-VD-A8KE-01	TCGA-VD-A8KE	TCGA-VD-A8KE-01	UVM	uveal melanoma	5.17	2.77	Lymphocyte Depleted (Immune C4)
TCGA-V4-A9EH-01	TCGA-V4-A9EH	TCGA-V4-A9EH-01	UVM	uveal melanoma	5.14	5.51	Lymphocyte Depleted (Immune C4)
TCGA-V4-A9F7-01	TCGA-V4-A9F7	TCGA-V4-A9F7-01	UVM	uveal melanoma	5.07	2.01	Lymphocyte Depleted (Immune C4)
TCGA-VD-A8KD-01	TCGA-VD-A8KD	TCGA-VD-A8KD-01	UVM	uveal melanoma	5.01	9.73	Inflammatory (Immune C3)
TCGA-VD-AA8M-01	TCGA-VD-AA8M	TCGA-VD-AA8M-01	UVM	uveal melanoma	4.99	3.37	Inflammatory (Immune C3)
TCGA-V4-A9EM-01	TCGA-V4-A9EM	TCGA-V4-A9EM-01	UVM	uveal melanoma	4.96	4.29	Lymphocyte Depleted (Immune C4)
TCGA-V4-A9ET-01	TCGA-V4-A9ET	TCGA-V4-A9ET-01	UVM	uveal melanoma	4.95	1.48	Lymphocyte Depleted (Immune C4)
TCGA-V4-A9EV-01	TCGA-V4-A9EV	TCGA-V4-A9EV-01	UVM	uveal melanoma	4.92	9.83	Inflammatory (Immune C3)
TCGA-V4-A9EW-01	TCGA-V4-A9EW	TCGA-V4-A9EW-01	UVM	uveal melanoma	4.89	4.01	Inflammatory (Immune C3)
TCGA-V4-A9E9-01	TCGA-V4-A9E9	TCGA-V4-A9E9-01	UVM	uveal melanoma	4.88	2.69	Lymphocyte Depleted (Immune C4)
TCGA-YZ-A983-01	TCGA-YZ-A983	TCGA-YZ-A983-01	UVM	uveal melanoma	4.87	3.02	Lymphocyte Depleted (Immune C4)
TCGA-V4-A9EU-01	TCGA-V4-A9EU	TCGA-V4-A9EU-01	UVM	uveal melanoma	4.86	4.9	Inflammatory (Immune C3)
TCGA-YZ-A985-01	TCGA-YZ-A985	TCGA-YZ-A985-01	UVM	uveal melanoma	4.82	4.62	Lymphocyte Depleted (Immune C4)
TCGA-WC-A880-01	TCGA-WC-A880	TCGA-WC-A880-01	UVM	uveal melanoma	4.81	3.08	Lymphocyte Depleted (Immune C4)
TCGA-V4-A9F2-01	TCGA-V4-A9F2	TCGA-V4-A9F2-01	UVM	uveal melanoma	4.78	5.56	Inflammatory (Immune C3)
TCGA-V4-A9EX-01	TCGA-V4-A9EX	TCGA-V4-A9EX-01	UVM	uveal melanoma	4.73	3.93	Lymphocyte Depleted (Immune C4)
TCGA-V4-A9F1-01	TCGA-V4-A9F1	TCGA-V4-A9F1-01	UVM	uveal melanoma	4.68	4.29	Lymphocyte Depleted (Immune C4)
TCGA-V4-A9E7-01	TCGA-V4-A9E7	TCGA-V4-A9E7-01	UVM	uveal melanoma	4.67	4.24	Lymphocyte Depleted (Immune C4)
TCGA-VD-A8KB-01	TCGA-VD-A8KB	TCGA-VD-A8KB-01	UVM	uveal melanoma	4.67	2.75	Lymphocyte Depleted (Immune C4)
TCGA-WC-A882-01	TCGA-WC-A882	TCGA-WC-A882-01	UVM	uveal melanoma	4.58	5.54	Inflammatory (Immune C3)
TCGA-VD-A8KI-01	TCGA-VD-A8KI	TCGA-VD-A8KI-01	UVM	uveal melanoma	4.54	6.49	Lymphocyte Depleted (Immune C4)
TCGA-V4-A9EF-01	TCGA-V4-A9EF	TCGA-V4-A9EF-01	UVM	uveal melanoma	4.53	4.37	Lymphocyte Depleted (Immune C4)
TCGA-V4-A9ES-01	TCGA-V4-A9ES	TCGA-V4-A9ES-01	UVM	uveal melanoma	4.47	3.73	Lymphocyte Depleted (Immune C4)
TCGA-V4-A9E8-01	TCGA-V4-A9E8	TCGA-V4-A9E8-01	UVM	uveal melanoma	4.44	7.91	Inflammatory (Immune C3)
TCGA-V4-A9EL-01	TCGA-V4-A9EL	TCGA-V4-A9EL-01	UVM	uveal melanoma	4.43	7.96	Lymphocyte Depleted (Immune C4)
TCGA-VD-AA8Q-01	TCGA-VD-AA8Q	TCGA-VD-AA8Q-01	UVM	uveal melanoma	4.43	5.69	Inflammatory (Immune C3)
TCGA-V4-A9EJ-01	TCGA-V4-A9EJ	TCGA-V4-A9EJ-01	UVM	uveal melanoma	4.41	3.68	Lymphocyte Depleted (Immune C4)
TCGA-WC-A885-01	TCGA-WC-A885	TCGA-WC-A885-01	UVM	uveal melanoma	4.41	2.86	Lymphocyte Depleted (Immune C4)
TCGA-V3-A9ZY-01	TCGA-V3-A9ZY	TCGA-V3-A9ZY-01	UVM	uveal melanoma	4.32	4.29	Lymphocyte Depleted (Immune C4)
TCGA-V4-A9E5-01	TCGA-V4-A9E5	TCGA-V4-A9E5-01	UVM	uveal melanoma	4.32	3.47	Lymphocyte Depleted (Immune C4)
TCGA-YZ-A982-01	TCGA-YZ-A982	TCGA-YZ-A982-01	UVM	uveal melanoma	4.29	3.75	Immunologically Quiet (Immune C5)
TCGA-WC-A87U-01	TCGA-WC-A87U	TCGA-WC-A87U-01	UVM	uveal melanoma	4.27	2.87	Lymphocyte Depleted (Immune C4)
TCGA-WC-A87T-01	TCGA-WC-A87T	TCGA-WC-A87T-01	UVM	uveal melanoma	4.24	3.72	Lymphocyte Depleted (Immune C4)
TCGA-VD-A8KK-01	TCGA-VD-A8KK	TCGA-VD-A8KK-01	UVM	uveal melanoma	4.23	6.28	Inflammatory (Immune C3)
TCGA-VD-AA8N-01	TCGA-VD-AA8N	TCGA-VD-AA8N-01	UVM	uveal melanoma	4.19	7.73	Inflammatory (Immune C3)
TCGA-VD-AA8P-01	TCGA-VD-AA8P	TCGA-VD-AA8P-01	UVM	uveal melanoma	4.13	3.83	Inflammatory (Immune C3)
TCGA-VD-A8K7-01	TCGA-VD-A8K7	TCGA-VD-A8K7-01	UVM	uveal melanoma	3.99	3.1	Lymphocyte Depleted (Immune C4)
TCGA-V4-A9EA-01	TCGA-V4-A9EA	TCGA-V4-A9EA-01	UVM	uveal melanoma	3.97	1.3	Lymphocyte Depleted (Immune C4)
TCGA-WC-A881-01	TCGA-WC-A881	TCGA-WC-A881-01	UVM	uveal melanoma	3.87	5.27	Lymphocyte Depleted (Immune C4)
TCGA-VD-A8KH-01	TCGA-VD-A8KH	TCGA-VD-A8KH-01	UVM	uveal melanoma	3.86	3.15	Lymphocyte Depleted (Immune C4)
TCGA-WC-AA9A-01	TCGA-WC-AA9A	TCGA-WC-AA9A-01	UVM	uveal melanoma	3.77	4.56	Lymphocyte Depleted (Immune C4)
TCGA-VD-A8KO-01	TCGA-VD-A8KO	TCGA-VD-A8KO-01	UVM	uveal melanoma	3.57	2.92	Lymphocyte Depleted (Immune C4)
TCGA-V4-A9EK-01	TCGA-V4-A9EK	TCGA-V4-A9EK-01	UVM	uveal melanoma	3.31	6.81	Inflammatory (Immune C3)
TCGA-WC-A888-01	TCGA-WC-A888	TCGA-WC-A888-01	UVM	uveal melanoma	3.11	9.94	Inflammatory (Immune C3)
TCGA-V4-A9EC-01	TCGA-V4-A9EC	TCGA-V4-A9EC-01	UVM	uveal melanoma	3.05	2.47	Lymphocyte Depleted (Immune C4)
TCGA-VD-A8K9-01	TCGA-VD-A8K9	TCGA-VD-A8K9-01	UVM	uveal melanoma	3.02	3.39	Lymphocyte Depleted (Immune C4)
TCGA-WC-A88A-01	TCGA-WC-A88A	TCGA-WC-A88A-01	UVM	uveal melanoma	2.04	4.3	Lymphocyte Depleted (Immune C4)
TCGA-N5-A4RO-01	TCGA-N5-A4RO	TCGA-N5-A4RO-01	UCS	uterine carcinosarcoma	11.34	1.43	Wound Healing (Immune C1)
TCGA-N6-A4V9-01	TCGA-N6-A4V9	TCGA-N6-A4V9-01	UCS	uterine carcinosarcoma	11.25	2.34	IFN-gamma Dominant (Immune C2)
TCGA-N5-A4RU-01	TCGA-N5-A4RU	TCGA-N5-A4RU-01	UCS	uterine carcinosarcoma	10.58	5.25	Wound Healing (Immune C1)
TCGA-ND-A4WF-01	TCGA-ND-A4WF	TCGA-ND-A4WF-01	UCS	uterine carcinosarcoma	10.55	5.57	Wound Healing (Immune C1)
TCGA-NF-A4WU-01	TCGA-NF-A4WU	TCGA-NF-A4WU-01	UCS	uterine carcinosarcoma	10.29	4	Wound Healing (Immune C1)
TCGA-N5-A4RV-01	TCGA-N5-A4RV	TCGA-N5-A4RV-01	UCS	uterine carcinosarcoma	9.56	4.23	Wound Healing (Immune C1)
TCGA-N9-A4PZ-01	TCGA-N9-A4PZ	TCGA-N9-A4PZ-01	UCS	uterine carcinosarcoma	9.54	4.09	IFN-gamma Dominant (Immune C2)
TCGA-NF-A4WX-01	TCGA-NF-A4WX	TCGA-NF-A4WX-01	UCS	uterine carcinosarcoma	9.42	4.1	Wound Healing (Immune C1)
TCGA-NA-A4R0-01	TCGA-NA-A4R0	TCGA-NA-A4R0-01	UCS	uterine carcinosarcoma	9.4	7.91	IFN-gamma Dominant (Immune C2)
TCGA-NG-A4VU-01	TCGA-NG-A4VU	TCGA-NG-A4VU-01	UCS	uterine carcinosarcoma	9.35	2.21	Lymphocyte Depleted (Immune C4)
TCGA-N5-A59E-01	TCGA-N5-A59E	TCGA-N5-A59E-01	UCS	uterine carcinosarcoma	9.29	5.74	Wound Healing (Immune C1)
TCGA-NA-A4QV-01	TCGA-NA-A4QV	TCGA-NA-A4QV-01	UCS	uterine carcinosarcoma	9.15	4.13	Wound Healing (Immune C1)
TCGA-N8-A4PP-01	TCGA-N8-A4PP	TCGA-N8-A4PP-01	UCS	uterine carcinosarcoma	9.1	6.03	IFN-gamma Dominant (Immune C2)
TCGA-NF-A5CP-01	TCGA-NF-A5CP	TCGA-NF-A5CP-01	UCS	uterine carcinosarcoma	9.02	5.12	IFN-gamma Dominant (Immune C2)
TCGA-N8-A4PO-01	TCGA-N8-A4PO	TCGA-N8-A4PO-01	UCS	uterine carcinosarcoma	9.01	5.01	Wound Healing (Immune C1)
TCGA-NG-A4VW-01	TCGA-NG-A4VW	TCGA-NG-A4VW-01	UCS	uterine carcinosarcoma	8.93	2.41	Wound Healing (Immune C1)
TCGA-N6-A4VG-01	TCGA-N6-A4VG	TCGA-N6-A4VG-01	UCS	uterine carcinosarcoma	8.89	5.74	Wound Healing (Immune C1)
TCGA-N5-A4RM-01	TCGA-N5-A4RM	TCGA-N5-A4RM-01	UCS	uterine carcinosarcoma	8.89	5.4	Wound Healing (Immune C1)
TCGA-N8-A4PQ-01	TCGA-N8-A4PQ	TCGA-N8-A4PQ-01	UCS	uterine carcinosarcoma	8.88	6.5	IFN-gamma Dominant (Immune C2)
TCGA-NA-A5I1-01	TCGA-NA-A5I1	TCGA-NA-A5I1-01	UCS	uterine carcinosarcoma	8.82	4.99	Wound Healing (Immune C1)
TCGA-N5-A4RT-01	TCGA-N5-A4RT	TCGA-N5-A4RT-01	UCS	uterine carcinosarcoma	8.71	1.93	IFN-gamma Dominant (Immune C2)
TCGA-NA-A4QY-01	TCGA-NA-A4QY	TCGA-NA-A4QY-01	UCS	uterine carcinosarcoma	8.64	1.94	Wound Healing (Immune C1)
TCGA-N8-A4PL-01	TCGA-N8-A4PL	TCGA-N8-A4PL-01	UCS	uterine carcinosarcoma	8.61	2.17	Wound Healing (Immune C1)
TCGA-N5-A4R8-01	TCGA-N5-A4R8	TCGA-N5-A4R8-01	UCS	uterine carcinosarcoma	8.36	3.22	Wound Healing (Immune C1)
TCGA-ND-A4WC-01	TCGA-ND-A4WC	TCGA-ND-A4WC-01	UCS	uterine carcinosarcoma	8.35	6	IFN-gamma Dominant (Immune C2)
TCGA-N6-A4VD-01	TCGA-N6-A4VD	TCGA-N6-A4VD-01	UCS	uterine carcinosarcoma	8.23	5.35	Wound Healing (Immune C1)
TCGA-N9-A4Q3-01	TCGA-N9-A4Q3	TCGA-N9-A4Q3-01	UCS	uterine carcinosarcoma	8.22	6.07	Wound Healing (Immune C1)
TCGA-N8-A4PI-01	TCGA-N8-A4PI	TCGA-N8-A4PI-01	UCS	uterine carcinosarcoma	8.19	2.42	Lymphocyte Depleted (Immune C4)
TCGA-QM-A5NM-01	TCGA-QM-A5NM	TCGA-QM-A5NM-01	UCS	uterine carcinosarcoma	8.17	3.38	Wound Healing (Immune C1)
TCGA-NF-A4X2-01	TCGA-NF-A4X2	TCGA-NF-A4X2-01	UCS	uterine carcinosarcoma	8.15	2.96	Wound Healing (Immune C1)
TCGA-N6-A4VE-01	TCGA-N6-A4VE	TCGA-N6-A4VE-01	UCS	uterine carcinosarcoma	8.14	3.72	IFN-gamma Dominant (Immune C2)
TCGA-N9-A4Q8-01	TCGA-N9-A4Q8	TCGA-N9-A4Q8-01	UCS	uterine carcinosarcoma	8.11	3.5	Wound Healing (Immune C1)
TCGA-N8-A56S-01	TCGA-N8-A56S	TCGA-N8-A56S-01	UCS	uterine carcinosarcoma	8.07	3.78	Wound Healing (Immune C1)
TCGA-N6-A4VF-01	TCGA-N6-A4VF	TCGA-N6-A4VF-01	UCS	uterine carcinosarcoma	7.94	8.64	Wound Healing (Immune C1)
TCGA-NA-A4QX-01	TCGA-NA-A4QX	TCGA-NA-A4QX-01	UCS	uterine carcinosarcoma	7.72	3.24	Wound Healing (Immune C1)
TCGA-N8-A4PN-01	TCGA-N8-A4PN	TCGA-N8-A4PN-01	UCS	uterine carcinosarcoma	7.68	3.78	Wound Healing (Immune C1)
TCGA-N7-A4Y5-01	TCGA-N7-A4Y5	TCGA-N7-A4Y5-01	UCS	uterine carcinosarcoma	7.61	2.94	Wound Healing (Immune C1)
TCGA-N9-A4Q4-01	TCGA-N9-A4Q4	TCGA-N9-A4Q4-01	UCS	uterine carcinosarcoma	7.51	4.19	Wound Healing (Immune C1)
TCGA-ND-A4W6-01	TCGA-ND-A4W6	TCGA-ND-A4W6-01	UCS	uterine carcinosarcoma	7.32	6.85	Wound Healing (Immune C1)
TCGA-N5-A4RJ-01	TCGA-N5-A4RJ	TCGA-N5-A4RJ-01	UCS	uterine carcinosarcoma	7.31	5.39	Wound Healing (Immune C1)
TCGA-N5-A4RF-01	TCGA-N5-A4RF	TCGA-N5-A4RF-01	UCS	uterine carcinosarcoma	7.28	3.57	IFN-gamma Dominant (Immune C2)
TCGA-N5-A4RN-01	TCGA-N5-A4RN	TCGA-N5-A4RN-01	UCS	uterine carcinosarcoma	7.25	3.06	Wound Healing (Immune C1)
TCGA-N5-A4RD-01	TCGA-N5-A4RD	TCGA-N5-A4RD-01	UCS	uterine carcinosarcoma	7.12	3.31	Wound Healing (Immune C1)
TCGA-NA-A4QW-01	TCGA-NA-A4QW	TCGA-NA-A4QW-01	UCS	uterine carcinosarcoma	7.11	5.56	Wound Healing (Immune C1)
TCGA-QN-A5NN-01	TCGA-QN-A5NN	TCGA-QN-A5NN-01	UCS	uterine carcinosarcoma	7.07	2.2	IFN-gamma Dominant (Immune C2)
TCGA-N7-A59B-01	TCGA-N7-A59B	TCGA-N7-A59B-01	UCS	uterine carcinosarcoma	7.05	5.63	IFN-gamma Dominant (Immune C2)
TCGA-N6-A4VC-01	TCGA-N6-A4VC	TCGA-N6-A4VC-01	UCS	uterine carcinosarcoma	6.91	4.85	Wound Healing (Immune C1)
TCGA-NA-A4R1-01	TCGA-NA-A4R1	TCGA-NA-A4R1-01	UCS	uterine carcinosarcoma	6.91	0.66	Wound Healing (Immune C1)
TCGA-N5-A4RA-01	TCGA-N5-A4RA	TCGA-N5-A4RA-01	UCS	uterine carcinosarcoma	6.84	5.18	Wound Healing (Immune C1)
TCGA-N9-A4Q7-01	TCGA-N9-A4Q7	TCGA-N9-A4Q7-01	UCS	uterine carcinosarcoma	6.48	9.99	IFN-gamma Dominant (Immune C2)
TCGA-N9-A4Q1-01	TCGA-N9-A4Q1	TCGA-N9-A4Q1-01	UCS	uterine carcinosarcoma	6.24	7.43	Wound Healing (Immune C1)
TCGA-N7-A4Y8-01	TCGA-N7-A4Y8	TCGA-N7-A4Y8-01	UCS	uterine carcinosarcoma	6.03	5.16	Wound Healing (Immune C1)
TCGA-N5-A4RS-01	TCGA-N5-A4RS	TCGA-N5-A4RS-01	UCS	uterine carcinosarcoma	6.01	4.31	Wound Healing (Immune C1)
TCGA-ND-A4WA-01	TCGA-ND-A4WA	TCGA-ND-A4WA-01	UCS	uterine carcinosarcoma	5.97	3.13	Wound Healing (Immune C1)
TCGA-N8-A4PM-01	TCGA-N8-A4PM	TCGA-N8-A4PM-01	UCS	uterine carcinosarcoma	5.86	3.46	Wound Healing (Immune C1)
TCGA-N5-A59F-01	TCGA-N5-A59F	TCGA-N5-A59F-01	UCS	uterine carcinosarcoma	5.81	6.48	Wound Healing (Immune C1)
TCGA-N7-A4Y0-01	TCGA-N7-A4Y0	TCGA-N7-A4Y0-01	UCS	uterine carcinosarcoma	3.4	3.76	IFN-gamma Dominant (Immune C2)
TCGA-BK-A0CC-01	TCGA-BK-A0CC	TCGA-BK-A0CC-01	UCEC	uterine corpus endometrioid carcinoma	13.72	3.9	Wound Healing (Immune C1)
TCGA-AJ-A23N-01	TCGA-AJ-A23N	TCGA-AJ-A23N-01	UCEC	uterine corpus endometrioid carcinoma	10.79	5.77	Wound Healing (Immune C1)
TCGA-D1-A16N-01	TCGA-D1-A16N	TCGA-D1-A16N-01	UCEC	uterine corpus endometrioid carcinoma	10.75	5.78	IFN-gamma Dominant (Immune C2)
TCGA-A5-A0G3-01	TCGA-A5-A0G3	TCGA-A5-A0G3-01	UCEC	uterine corpus endometrioid carcinoma	10.75	4.73	IFN-gamma Dominant (Immune C2)
TCGA-BG-A222-01	TCGA-BG-A222	TCGA-BG-A222-01	UCEC	uterine corpus endometrioid carcinoma	10.59	5.57	IFN-gamma Dominant (Immune C2)
TCGA-BK-A13C-01	TCGA-BK-A13C	TCGA-BK-A13C-01	UCEC	uterine corpus endometrioid carcinoma	10.41	7.61	Inflammatory (Immune C3)
TCGA-EY-A1GU-01	TCGA-EY-A1GU	TCGA-EY-A1GU-01	UCEC	uterine corpus endometrioid carcinoma	10.39	5.11	Inflammatory (Immune C3)
TCGA-D1-A17R-01	TCGA-D1-A17R	TCGA-D1-A17R-01	UCEC	uterine corpus endometrioid carcinoma	10.37	4.72	Wound Healing (Immune C1)
TCGA-FI-A2D5-01	TCGA-FI-A2D5	TCGA-FI-A2D5-01	UCEC	uterine corpus endometrioid carcinoma	10.35	5.79	Wound Healing (Immune C1)
TCGA-B5-A1MV-01	TCGA-B5-A1MV	TCGA-B5-A1MV-01	UCEC	uterine corpus endometrioid carcinoma	10.28	5.36	Wound Healing (Immune C1)
TCGA-D1-A1NY-01	TCGA-D1-A1NY	TCGA-D1-A1NY-01	UCEC	uterine corpus endometrioid carcinoma	10.18	5.19	IFN-gamma Dominant (Immune C2)
TCGA-E6-A1M0-11	TCGA-E6-A1M0	TCGA-E6-A1M0-11	UCEC	uterine corpus endometrioid carcinoma	10.16	4.08
TCGA-AJ-A6NU-01	TCGA-AJ-A6NU	TCGA-AJ-A6NU-01	UCEC	uterine corpus endometrioid carcinoma	10.15	6.43	IFN-gamma Dominant (Immune C2)
TCGA-FI-A2D2-01	TCGA-FI-A2D2	TCGA-FI-A2D2-01	UCEC	uterine corpus endometrioid carcinoma	10.12	4.37	Lymphocyte Depleted (Immune C4)
TCGA-EY-A212-01	TCGA-EY-A212	TCGA-EY-A212-01	UCEC	uterine corpus endometrioid carcinoma	10.12	4.3	IFN-gamma Dominant (Immune C2)
TCGA-B5-A11E-01	TCGA-B5-A11E	TCGA-B5-A11E-01	UCEC	uterine corpus endometrioid carcinoma	10.07	6.62	Wound Healing (Immune C1)
TCGA-A5-A1OK-01	TCGA-A5-A1OK	TCGA-A5-A1OK-01	UCEC	uterine corpus endometrioid carcinoma	10.07	5.32	Inflammatory (Immune C3)
TCGA-D1-A0ZS-01	TCGA-D1-A0ZS	TCGA-D1-A0ZS-01	UCEC	uterine corpus endometrioid carcinoma	10.07	3.71	Wound Healing (Immune C1)
TCGA-D1-A16E-01	TCGA-D1-A16E	TCGA-D1-A16E-01	UCEC	uterine corpus endometrioid carcinoma	10.05	5.99	IFN-gamma Dominant (Immune C2)
TCGA-BK-A4ZD-11	TCGA-BK-A4ZD	TCGA-BK-A4ZD-11	UCEC	uterine corpus endometrioid carcinoma	10.04	5.71
TCGA-BG-A18A-01	TCGA-BG-A18A	TCGA-BG-A18A-01	UCEC	uterine corpus endometrioid carcinoma	10.03	6.3	Inflammatory (Immune C3)
TCGA-BG-A3EW-01	TCGA-BG-A3EW	TCGA-BG-A3EW-01	UCEC	uterine corpus endometrioid carcinoma	10.02	5.87	Wound Healing (Immune C1)
TCGA-D1-A175-01	TCGA-D1-A175	TCGA-D1-A175-01	UCEC	uterine corpus endometrioid carcinoma	10.02	5.74	Wound Healing (Immune C1)
TCGA-D1-A15X-01	TCGA-D1-A15X	TCGA-D1-A15X-01	UCEC	uterine corpus endometrioid carcinoma	10	7.93	IFN-gamma Dominant (Immune C2)
TCGA-D1-A163-01	TCGA-D1-A163	TCGA-D1-A163-01	UCEC	uterine corpus endometrioid carcinoma	10	7.2	Wound Healing (Immune C1)
TCGA-B5-A0JT-01	TCGA-B5-A0JT	TCGA-B5-A0JT-01	UCEC	uterine corpus endometrioid carcinoma	10	5	Wound Healing (Immune C1)
TCGA-AJ-A2QM-01	TCGA-AJ-A2QM	TCGA-AJ-A2QM-01	UCEC	uterine corpus endometrioid carcinoma	9.97	2.93	IFN-gamma Dominant (Immune C2)
TCGA-4E-A92E-01	TCGA-4E-A92E	TCGA-4E-A92E-01	UCEC	uterine corpus endometrioid carcinoma	9.96	7.17	IFN-gamma Dominant (Immune C2)
TCGA-EY-A2OM-01	TCGA-EY-A2OM	TCGA-EY-A2OM-01	UCEC	uterine corpus endometrioid carcinoma	9.96	3.76	Wound Healing (Immune C1)
TCGA-BG-A187-01	TCGA-BG-A187	TCGA-BG-A187-01	UCEC	uterine corpus endometrioid carcinoma	9.95	5.81	Inflammatory (Immune C3)
TCGA-D1-A16F-01	TCGA-D1-A16F	TCGA-D1-A16F-01	UCEC	uterine corpus endometrioid carcinoma	9.92	6.21	Wound Healing (Immune C1)
TCGA-EO-A3AS-01	TCGA-EO-A3AS	TCGA-EO-A3AS-01	UCEC	uterine corpus endometrioid carcinoma	9.86	7.16	Wound Healing (Immune C1)
TCGA-AJ-A2QN-01	TCGA-AJ-A2QN	TCGA-AJ-A2QN-01	UCEC	uterine corpus endometrioid carcinoma	9.86	4.27	Wound Healing (Immune C1)
TCGA-D1-A17B-01	TCGA-D1-A17B	TCGA-D1-A17B-01	UCEC	uterine corpus endometrioid carcinoma	9.85	8.66	Inflammatory (Immune C3)
TCGA-AJ-A3NG-01	TCGA-AJ-A3NG	TCGA-AJ-A3NG-01	UCEC	uterine corpus endometrioid carcinoma	9.85	4.79	Wound Healing (Immune C1)
TCGA-AX-A05U-01	TCGA-AX-A05U	TCGA-AX-A05U-01	UCEC	uterine corpus endometrioid carcinoma	9.85	3.64	Wound Healing (Immune C1)
TCGA-B5-A11M-01	TCGA-B5-A11M	TCGA-B5-A11M-01	UCEC	uterine corpus endometrioid carcinoma	9.84	6.54	Inflammatory (Immune C3)
TCGA-FI-A2D0-01	TCGA-FI-A2D0	TCGA-FI-A2D0-01	UCEC	uterine corpus endometrioid carcinoma	9.84	5.38	IFN-gamma Dominant (Immune C2)
TCGA-AW-A1PO-01	TCGA-AW-A1PO	TCGA-AW-A1PO-01	UCEC	uterine corpus endometrioid carcinoma	9.83	2.59	IFN-gamma Dominant (Immune C2)
TCGA-EY-A1GH-01	TCGA-EY-A1GH	TCGA-EY-A1GH-01	UCEC	uterine corpus endometrioid carcinoma	9.82	4.58	IFN-gamma Dominant (Immune C2)
TCGA-D1-A0ZN-01	TCGA-D1-A0ZN	TCGA-D1-A0ZN-01	UCEC	uterine corpus endometrioid carcinoma	9.8	6.65	Inflammatory (Immune C3)
TCGA-AJ-A3TW-01	TCGA-AJ-A3TW	TCGA-AJ-A3TW-01	UCEC	uterine corpus endometrioid carcinoma	9.79	6.31	IFN-gamma Dominant (Immune C2)
TCGA-BG-A2L7-01	TCGA-BG-A2L7	TCGA-BG-A2L7-01	UCEC	uterine corpus endometrioid carcinoma	9.76	8.4	IFN-gamma Dominant (Immune C2)
TCGA-KP-A3W0-01	TCGA-KP-A3W0	TCGA-KP-A3W0-01	UCEC	uterine corpus endometrioid carcinoma	9.76	6.72	Wound Healing (Immune C1)
TCGA-B5-A1MY-01	TCGA-B5-A1MY	TCGA-B5-A1MY-01	UCEC	uterine corpus endometrioid carcinoma	9.74	5.09	IFN-gamma Dominant (Immune C2)
TCGA-BG-A0M6-01	TCGA-BG-A0M6	TCGA-BG-A0M6-01	UCEC	uterine corpus endometrioid carcinoma	9.74	4.39	Wound Healing (Immune C1)
TCGA-B5-A0JN-01	TCGA-B5-A0JN	TCGA-B5-A0JN-01	UCEC	uterine corpus endometrioid carcinoma	9.73	4.52	IFN-gamma Dominant (Immune C2)
TCGA-AJ-A2QK-01	TCGA-AJ-A2QK	TCGA-AJ-A2QK-01	UCEC	uterine corpus endometrioid carcinoma	9.72	8.19	IFN-gamma Dominant (Immune C2)
TCGA-EO-A22R-01	TCGA-EO-A22R	TCGA-EO-A22R-01	UCEC	uterine corpus endometrioid carcinoma	9.71	6.24	Wound Healing (Immune C1)
TCGA-D1-A17Q-01	TCGA-D1-A17Q	TCGA-D1-A17Q-01	UCEC	uterine corpus endometrioid carcinoma	9.69	5.73	Inflammatory (Immune C3)
TCGA-BK-A0CA-01	TCGA-BK-A0CA	TCGA-BK-A0CA-01	UCEC	uterine corpus endometrioid carcinoma	9.68	5.21	Wound Healing (Immune C1)
TCGA-D1-A103-01	TCGA-D1-A103	TCGA-D1-A103-01	UCEC	uterine corpus endometrioid carcinoma	9.67	7.32	IFN-gamma Dominant (Immune C2)
TCGA-D1-A17U-01	TCGA-D1-A17U	TCGA-D1-A17U-01	UCEC	uterine corpus endometrioid carcinoma	9.66	6.45	Wound Healing (Immune C1)
TCGA-AX-A3FS-01	TCGA-AX-A3FS	TCGA-AX-A3FS-01	UCEC	uterine corpus endometrioid carcinoma	9.66	5.76	IFN-gamma Dominant (Immune C2)
TCGA-B5-A11S-01	TCGA-B5-A11S	TCGA-B5-A11S-01	UCEC	uterine corpus endometrioid carcinoma	9.66	5.37	Wound Healing (Immune C1)
TCGA-AX-A2HD-01	TCGA-AX-A2HD	TCGA-AX-A2HD-01	UCEC	uterine corpus endometrioid carcinoma	9.64	6	Wound Healing (Immune C1)
TCGA-D1-A15W-01	TCGA-D1-A15W	TCGA-D1-A15W-01	UCEC	uterine corpus endometrioid carcinoma	9.58	6.07	Wound Healing (Immune C1)
TCGA-AX-A1CI-11	TCGA-AX-A1CI	TCGA-AX-A1CI-11	UCEC	uterine corpus endometrioid carcinoma	9.58	4.86
TCGA-A5-A7WJ-01	TCGA-A5-A7WJ	TCGA-A5-A7WJ-01	UCEC	uterine corpus endometrioid carcinoma	9.58	4.1	IFN-gamma Dominant (Immune C2)
TCGA-AX-A1CF-11	TCGA-AX-A1CF	TCGA-AX-A1CF-11	UCEC	uterine corpus endometrioid carcinoma	9.56	6.1
TCGA-AJ-A3IA-01	TCGA-AJ-A3IA	TCGA-AJ-A3IA-01	UCEC	uterine corpus endometrioid carcinoma	9.55	6.85	IFN-gamma Dominant (Immune C2)
TCGA-EO-A22T-01	TCGA-EO-A22T	TCGA-EO-A22T-01	UCEC	uterine corpus endometrioid carcinoma	9.54	7.25	Wound Healing (Immune C1)
TCGA-D1-A169-01	TCGA-D1-A169	TCGA-D1-A169-01	UCEC	uterine corpus endometrioid carcinoma	9.52	7.76	Inflammatory (Immune C3)
TCGA-B5-A0K1-01	TCGA-B5-A0K1	TCGA-B5-A0K1-01	UCEC	uterine corpus endometrioid carcinoma	9.52	4.34	Wound Healing (Immune C1)
TCGA-D1-A2G6-01	TCGA-D1-A2G6	TCGA-D1-A2G6-01	UCEC	uterine corpus endometrioid carcinoma	9.5	5.75	Wound Healing (Immune C1)
TCGA-BG-A0RY-01	TCGA-BG-A0RY	TCGA-BG-A0RY-01	UCEC	uterine corpus endometrioid carcinoma	9.48	4.42	Lymphocyte Depleted (Immune C4)
TCGA-EC-A1QX-01	TCGA-EC-A1QX	TCGA-EC-A1QX-01	UCEC	uterine corpus endometrioid carcinoma	9.47	7.44	Wound Healing (Immune C1)
TCGA-EY-A1GF-01	TCGA-EY-A1GF	TCGA-EY-A1GF-01	UCEC	uterine corpus endometrioid carcinoma	9.44	6.64	Wound Healing (Immune C1)
TCGA-FI-A2EU-01	TCGA-FI-A2EU	TCGA-FI-A2EU-01	UCEC	uterine corpus endometrioid carcinoma	9.44	4.43	IFN-gamma Dominant (Immune C2)
TCGA-DI-A2QU-11	TCGA-DI-A2QU	TCGA-DI-A2QU-11	UCEC	uterine corpus endometrioid carcinoma	9.44	3.76
TCGA-AX-A1CC-01	TCGA-AX-A1CC	TCGA-AX-A1CC-01	UCEC	uterine corpus endometrioid carcinoma	9.41	7.9	IFN-gamma Dominant (Immune C2)
TCGA-AJ-A3BH-01	TCGA-AJ-A3BH	TCGA-AJ-A3BH-01	UCEC	uterine corpus endometrioid carcinoma	9.37	7.26	Wound Healing (Immune C1)
TCGA-D1-A177-01	TCGA-D1-A177	TCGA-D1-A177-01	UCEC	uterine corpus endometrioid carcinoma	9.37	4.81	Wound Healing (Immune C1)
TCGA-BG-A3PP-11	TCGA-BG-A3PP	TCGA-BG-A3PP-11	UCEC	uterine corpus endometrioid carcinoma	9.36	5.26
TCGA-EY-A72D-01	TCGA-EY-A72D	TCGA-EY-A72D-01	UCEC	uterine corpus endometrioid carcinoma	9.36	4.79	Wound Healing (Immune C1)
TCGA-BG-A2AE-01	TCGA-BG-A2AE	TCGA-BG-A2AE-01	UCEC	uterine corpus endometrioid carcinoma	9.35	7.83	Wound Healing (Immune C1)
TCGA-B5-A11J-01	TCGA-B5-A11J	TCGA-B5-A11J-01	UCEC	uterine corpus endometrioid carcinoma	9.33	6.04	IFN-gamma Dominant (Immune C2)
TCGA-BK-A0CB-11	TCGA-BK-A0CB	TCGA-BK-A0CB-11	UCEC	uterine corpus endometrioid carcinoma	9.33	5.11
TCGA-B5-A11Z-01	TCGA-B5-A11Z	TCGA-B5-A11Z-01	UCEC	uterine corpus endometrioid carcinoma	9.32	4.57	Wound Healing (Immune C1)
TCGA-BG-A0M7-01	TCGA-BG-A0M7	TCGA-BG-A0M7-01	UCEC	uterine corpus endometrioid carcinoma	9.31	7.21	Wound Healing (Immune C1)
TCGA-EY-A549-01	TCGA-EY-A549	TCGA-EY-A549-01	UCEC	uterine corpus endometrioid carcinoma	9.29	6.34	Inflammatory (Immune C3)
TCGA-B5-A0JR-01	TCGA-B5-A0JR	TCGA-B5-A0JR-01	UCEC	uterine corpus endometrioid carcinoma	9.28	7.79	Wound Healing (Immune C1)
TCGA-D1-A0ZZ-01	TCGA-D1-A0ZZ	TCGA-D1-A0ZZ-01	UCEC	uterine corpus endometrioid carcinoma	9.28	4.29	Wound Healing (Immune C1)
TCGA-D1-A16X-01	TCGA-D1-A16X	TCGA-D1-A16X-01	UCEC	uterine corpus endometrioid carcinoma	9.27	8.84	IFN-gamma Dominant (Immune C2)
TCGA-D1-A16B-01	TCGA-D1-A16B	TCGA-D1-A16B-01	UCEC	uterine corpus endometrioid carcinoma	9.27	7.29	Wound Healing (Immune C1)
TCGA-BK-A13C-11	TCGA-BK-A13C	TCGA-BK-A13C-11	UCEC	uterine corpus endometrioid carcinoma	9.27	6.08
TCGA-D1-A168-01	TCGA-D1-A168	TCGA-D1-A168-01	UCEC	uterine corpus endometrioid carcinoma	9.27	4.91	Lymphocyte Depleted (Immune C4)
TCGA-BS-A0TG-01	TCGA-BS-A0TG	TCGA-BS-A0TG-01	UCEC	uterine corpus endometrioid carcinoma	9.25	6.29	IFN-gamma Dominant (Immune C2)
TCGA-AX-A1CK-11	TCGA-AX-A1CK	TCGA-AX-A1CK-11	UCEC	uterine corpus endometrioid carcinoma	9.24	6.12
TCGA-B5-A11P-01	TCGA-B5-A11P	TCGA-B5-A11P-01	UCEC	uterine corpus endometrioid carcinoma	9.21	5.69	Wound Healing (Immune C1)
TCGA-EY-A1GW-01	TCGA-EY-A1GW	TCGA-EY-A1GW-01	UCEC	uterine corpus endometrioid carcinoma	9.2	5.77	Lymphocyte Depleted (Immune C4)
TCGA-D1-A16G-01	TCGA-D1-A16G	TCGA-D1-A16G-01	UCEC	uterine corpus endometrioid carcinoma	9.2	5.24	Wound Healing (Immune C1)
TCGA-A5-AB3J-01	TCGA-A5-AB3J	TCGA-A5-AB3J-01	UCEC	uterine corpus endometrioid carcinoma	9.19	6.93	Inflammatory (Immune C3)
TCGA-A5-A3LP-01	TCGA-A5-A3LP	TCGA-A5-A3LP-01	UCEC	uterine corpus endometrioid carcinoma	9.19	6.4	Wound Healing (Immune C1)
TCGA-D1-A2G5-01	TCGA-D1-A2G5	TCGA-D1-A2G5-01	UCEC	uterine corpus endometrioid carcinoma	9.19	4.24	Wound Healing (Immune C1)
TCGA-AP-A1E1-01	TCGA-AP-A1E1	TCGA-AP-A1E1-01	UCEC	uterine corpus endometrioid carcinoma	9.18	6.42	IFN-gamma Dominant (Immune C2)
TCGA-A5-A0GU-01	TCGA-A5-A0GU	TCGA-A5-A0GU-01	UCEC	uterine corpus endometrioid carcinoma	9.18	5.81	IFN-gamma Dominant (Immune C2)
TCGA-EO-A1Y8-01	TCGA-EO-A1Y8	TCGA-EO-A1Y8-01	UCEC	uterine corpus endometrioid carcinoma	9.17	3.7	IFN-gamma Dominant (Immune C2)
TCGA-EO-A3AU-01	TCGA-EO-A3AU	TCGA-EO-A3AU-01	UCEC	uterine corpus endometrioid carcinoma	9.16	6.74	IFN-gamma Dominant (Immune C2)
TCGA-AJ-A3OL-01	TCGA-AJ-A3OL	TCGA-AJ-A3OL-01	UCEC	uterine corpus endometrioid carcinoma	9.16	2.24	IFN-gamma Dominant (Immune C2)
TCGA-BK-A6W3-01	TCGA-BK-A6W3	TCGA-BK-A6W3-01	UCEC	uterine corpus endometrioid carcinoma	9.15	7.05	IFN-gamma Dominant (Immune C2)
TCGA-D1-A162-01	TCGA-D1-A162	TCGA-D1-A162-01	UCEC	uterine corpus endometrioid carcinoma	9.15	5.47	Wound Healing (Immune C1)
TCGA-AX-A1C4-01	TCGA-AX-A1C4	TCGA-AX-A1C4-01	UCEC	uterine corpus endometrioid carcinoma	9.15	2.87	Wound Healing (Immune C1)
TCGA-B5-A0JX-01	TCGA-B5-A0JX	TCGA-B5-A0JX-01	UCEC	uterine corpus endometrioid carcinoma	9.14	7.29	IFN-gamma Dominant (Immune C2)
TCGA-BG-A0MO-01	TCGA-BG-A0MO	TCGA-BG-A0MO-01	UCEC	uterine corpus endometrioid carcinoma	9.14	6.82	IFN-gamma Dominant (Immune C2)
TCGA-BG-A18B-01	TCGA-BG-A18B	TCGA-BG-A18B-01	UCEC	uterine corpus endometrioid carcinoma	9.14	6.71	Wound Healing (Immune C1)
TCGA-EY-A1GE-01	TCGA-EY-A1GE	TCGA-EY-A1GE-01	UCEC	uterine corpus endometrioid carcinoma	9.14	6.39	Inflammatory (Immune C3)
TCGA-AJ-A3NE-11	TCGA-AJ-A3NE	TCGA-AJ-A3NE-11	UCEC	uterine corpus endometrioid carcinoma	9.13	5.31
TCGA-EY-A1GD-01	TCGA-EY-A1GD	TCGA-EY-A1GD-01	UCEC	uterine corpus endometrioid carcinoma	9.12	4.91	Wound Healing (Immune C1)
TCGA-BG-A0MG-01	TCGA-BG-A0MG	TCGA-BG-A0MG-01	UCEC	uterine corpus endometrioid carcinoma	9.11	3.82	Wound Healing (Immune C1)
TCGA-EY-A1GT-01	TCGA-EY-A1GT	TCGA-EY-A1GT-01	UCEC	uterine corpus endometrioid carcinoma	9.1	4.87	Wound Healing (Immune C1)
TCGA-BG-A0MI-01	TCGA-BG-A0MI	TCGA-BG-A0MI-01	UCEC	uterine corpus endometrioid carcinoma	9.09	5.61	IFN-gamma Dominant (Immune C2)
TCGA-BK-A26L-01	TCGA-BK-A26L	TCGA-BK-A26L-01	UCEC	uterine corpus endometrioid carcinoma	9.08	5.06	Wound Healing (Immune C1)
TCGA-BK-A6W4-01	TCGA-BK-A6W4	TCGA-BK-A6W4-01	UCEC	uterine corpus endometrioid carcinoma	9.08	4.66	Wound Healing (Immune C1)
TCGA-A5-A0GX-01	TCGA-A5-A0GX	TCGA-A5-A0GX-01	UCEC	uterine corpus endometrioid carcinoma	9.07	8	Inflammatory (Immune C3)
TCGA-AX-A05S-01	TCGA-AX-A05S	TCGA-AX-A05S-01	UCEC	uterine corpus endometrioid carcinoma	9.07	6.9	IFN-gamma Dominant (Immune C2)
TCGA-AP-A0LG-01	TCGA-AP-A0LG	TCGA-AP-A0LG-01	UCEC	uterine corpus endometrioid carcinoma	9.07	4.7	Wound Healing (Immune C1)
TCGA-AX-A0J0-11	TCGA-AX-A0J0	TCGA-AX-A0J0-11	UCEC	uterine corpus endometrioid carcinoma	9.05	6.54
TCGA-EY-A1GX-01	TCGA-EY-A1GX	TCGA-EY-A1GX-01	UCEC	uterine corpus endometrioid carcinoma	9.04	3.04	Lymphocyte Depleted (Immune C4)
TCGA-AX-A2HA-11	TCGA-AX-A2HA	TCGA-AX-A2HA-11	UCEC	uterine corpus endometrioid carcinoma	9.02	7.81
TCGA-BG-A186-01	TCGA-BG-A186	TCGA-BG-A186-01	UCEC	uterine corpus endometrioid carcinoma	9.02	7.55	Inflammatory (Immune C3)
TCGA-D1-A16D-01	TCGA-D1-A16D	TCGA-D1-A16D-01	UCEC	uterine corpus endometrioid carcinoma	9.02	6.1	Wound Healing (Immune C1)
TCGA-EY-A1GM-01	TCGA-EY-A1GM	TCGA-EY-A1GM-01	UCEC	uterine corpus endometrioid carcinoma	9.02	3.97	IFN-gamma Dominant (Immune C2)
TCGA-D1-A165-01	TCGA-D1-A165	TCGA-D1-A165-01	UCEC	uterine corpus endometrioid carcinoma	9.01	4.65	Wound Healing (Immune C1)
TCGA-D1-A16J-01	TCGA-D1-A16J	TCGA-D1-A16J-01	UCEC	uterine corpus endometrioid carcinoma	9	9.41	IFN-gamma Dominant (Immune C2)
TCGA-SJ-A6ZI-01	TCGA-SJ-A6ZI	TCGA-SJ-A6ZI-01	UCEC	uterine corpus endometrioid carcinoma	9	7.29	IFN-gamma Dominant (Immune C2)
TCGA-AX-A1CF-01	TCGA-AX-A1CF	TCGA-AX-A1CF-01	UCEC	uterine corpus endometrioid carcinoma	8.96	5.75	IFN-gamma Dominant (Immune C2)
TCGA-BS-A0UF-01	TCGA-BS-A0UF	TCGA-BS-A0UF-01	UCEC	uterine corpus endometrioid carcinoma	8.95	8.96	IFN-gamma Dominant (Immune C2)
TCGA-EY-A4KR-01	TCGA-EY-A4KR	TCGA-EY-A4KR-01	UCEC	uterine corpus endometrioid carcinoma	8.94	7.31	IFN-gamma Dominant (Immune C2)
TCGA-BS-A0U7-01	TCGA-BS-A0U7	TCGA-BS-A0U7-01	UCEC	uterine corpus endometrioid carcinoma	8.92	7.54	Wound Healing (Immune C1)
TCGA-AX-A05T-01	TCGA-AX-A05T	TCGA-AX-A05T-01	UCEC	uterine corpus endometrioid carcinoma	8.91	5.44	Wound Healing (Immune C1)
TCGA-B5-A1MU-01	TCGA-B5-A1MU	TCGA-B5-A1MU-01	UCEC	uterine corpus endometrioid carcinoma	8.9	6.38	IFN-gamma Dominant (Immune C2)
TCGA-E6-A2P9-01	TCGA-E6-A2P9	TCGA-E6-A2P9-01	UCEC	uterine corpus endometrioid carcinoma	8.89	7.7	Wound Healing (Immune C1)
TCGA-EY-A1GI-01	TCGA-EY-A1GI	TCGA-EY-A1GI-01	UCEC	uterine corpus endometrioid carcinoma	8.89	5.89	Wound Healing (Immune C1)
TCGA-AX-A0J0-01	TCGA-AX-A0J0	TCGA-AX-A0J0-01	UCEC	uterine corpus endometrioid carcinoma	8.89	5.01	Wound Healing (Immune C1)
TCGA-D1-A16S-01	TCGA-D1-A16S	TCGA-D1-A16S-01	UCEC	uterine corpus endometrioid carcinoma	8.89	4.78	IFN-gamma Dominant (Immune C2)
TCGA-BG-A0YV-01	TCGA-BG-A0YV	TCGA-BG-A0YV-01	UCEC	uterine corpus endometrioid carcinoma	8.89	3.22	IFN-gamma Dominant (Immune C2)
TCGA-D1-A176-01	TCGA-D1-A176	TCGA-D1-A176-01	UCEC	uterine corpus endometrioid carcinoma	8.88	6.27	Inflammatory (Immune C3)
TCGA-A5-A0GH-01	TCGA-A5-A0GH	TCGA-A5-A0GH-01	UCEC	uterine corpus endometrioid carcinoma	8.87	6.16	Wound Healing (Immune C1)
TCGA-FI-A2CY-01	TCGA-FI-A2CY	TCGA-FI-A2CY-01	UCEC	uterine corpus endometrioid carcinoma	8.86	6.7	IFN-gamma Dominant (Immune C2)
TCGA-AX-A06J-01	TCGA-AX-A06J	TCGA-AX-A06J-01	UCEC	uterine corpus endometrioid carcinoma	8.86	6.29	Inflammatory (Immune C3)
TCGA-B5-A11Y-01	TCGA-B5-A11Y	TCGA-B5-A11Y-01	UCEC	uterine corpus endometrioid carcinoma	8.85	8.18	IFN-gamma Dominant (Immune C2)
TCGA-D1-A15Z-01	TCGA-D1-A15Z	TCGA-D1-A15Z-01	UCEC	uterine corpus endometrioid carcinoma	8.85	5.63	Wound Healing (Immune C1)
TCGA-D1-A16O-01	TCGA-D1-A16O	TCGA-D1-A16O-01	UCEC	uterine corpus endometrioid carcinoma	8.85	4.05	Inflammatory (Immune C3)
TCGA-AX-A2HC-01	TCGA-AX-A2HC	TCGA-AX-A2HC-01	UCEC	uterine corpus endometrioid carcinoma	8.85	3.2	Wound Healing (Immune C1)
TCGA-AX-A2H4-01	TCGA-AX-A2H4	TCGA-AX-A2H4-01	UCEC	uterine corpus endometrioid carcinoma	8.84	8.86	IFN-gamma Dominant (Immune C2)
TCGA-D1-A0ZO-01	TCGA-D1-A0ZO	TCGA-D1-A0ZO-01	UCEC	uterine corpus endometrioid carcinoma	8.83	7.34	IFN-gamma Dominant (Immune C2)
TCGA-D1-A15V-01	TCGA-D1-A15V	TCGA-D1-A15V-01	UCEC	uterine corpus endometrioid carcinoma	8.83	6.06	Wound Healing (Immune C1)
TCGA-PG-A914-01	TCGA-PG-A914	TCGA-PG-A914-01	UCEC	uterine corpus endometrioid carcinoma	8.82	6.06	IFN-gamma Dominant (Immune C2)
TCGA-FI-A2F9-01	TCGA-FI-A2F9	TCGA-FI-A2F9-01	UCEC	uterine corpus endometrioid carcinoma	8.82	2.75	Wound Healing (Immune C1)
TCGA-D1-A16V-01	TCGA-D1-A16V	TCGA-D1-A16V-01	UCEC	uterine corpus endometrioid carcinoma	8.81	7.4	IFN-gamma Dominant (Immune C2)
TCGA-E6-A1LX-01	TCGA-E6-A1LX	TCGA-E6-A1LX-01	UCEC	uterine corpus endometrioid carcinoma	8.81	6.3	Wound Healing (Immune C1)
TCGA-A5-A0GV-01	TCGA-A5-A0GV	TCGA-A5-A0GV-01	UCEC	uterine corpus endometrioid carcinoma	8.81	4.23	Wound Healing (Immune C1)
TCGA-D1-A1NZ-01	TCGA-D1-A1NZ	TCGA-D1-A1NZ-01	UCEC	uterine corpus endometrioid carcinoma	8.8	7.62	IFN-gamma Dominant (Immune C2)
TCGA-D1-A17M-01	TCGA-D1-A17M	TCGA-D1-A17M-01	UCEC	uterine corpus endometrioid carcinoma	8.79	6.23	IFN-gamma Dominant (Immune C2)
TCGA-BK-A56F-01	TCGA-BK-A56F	TCGA-BK-A56F-01	UCEC	uterine corpus endometrioid carcinoma	8.79	5.62	Wound Healing (Immune C1)
TCGA-D1-A2G7-01	TCGA-D1-A2G7	TCGA-D1-A2G7-01	UCEC	uterine corpus endometrioid carcinoma	8.79	5.12	IFN-gamma Dominant (Immune C2)
TCGA-BG-A0MQ-01	TCGA-BG-A0MQ	TCGA-BG-A0MQ-01	UCEC	uterine corpus endometrioid carcinoma	8.78	4.16	Wound Healing (Immune C1)
TCGA-BS-A0UL-01	TCGA-BS-A0UL	TCGA-BS-A0UL-01	UCEC	uterine corpus endometrioid carcinoma	8.77	8.6	IFN-gamma Dominant (Immune C2)
TCGA-BS-A0U5-01	TCGA-BS-A0U5	TCGA-BS-A0U5-01	UCEC	uterine corpus endometrioid carcinoma	8.77	5.28	Wound Healing (Immune C1)
TCGA-D1-A3DA-01	TCGA-D1-A3DA	TCGA-D1-A3DA-01	UCEC	uterine corpus endometrioid carcinoma	8.76	8.54	Wound Healing (Immune C1)
TCGA-EY-A215-01	TCGA-EY-A215	TCGA-EY-A215-01	UCEC	uterine corpus endometrioid carcinoma	8.76	7.51	Wound Healing (Immune C1)
TCGA-AP-A05D-01	TCGA-AP-A05D	TCGA-AP-A05D-01	UCEC	uterine corpus endometrioid carcinoma	8.76	6.76	IFN-gamma Dominant (Immune C2)
TCGA-AJ-A5DW-01	TCGA-AJ-A5DW	TCGA-AJ-A5DW-01	UCEC	uterine corpus endometrioid carcinoma	8.76	5.65	Wound Healing (Immune C1)
TCGA-B5-A11O-01	TCGA-B5-A11O	TCGA-B5-A11O-01	UCEC	uterine corpus endometrioid carcinoma	8.75	6.26	Wound Healing (Immune C1)
TCGA-AX-A3FV-01	TCGA-AX-A3FV	TCGA-AX-A3FV-01	UCEC	uterine corpus endometrioid carcinoma	8.75	5.19	Wound Healing (Immune C1)
TCGA-D1-A0ZP-01	TCGA-D1-A0ZP	TCGA-D1-A0ZP-01	UCEC	uterine corpus endometrioid carcinoma	8.75	5.13	IFN-gamma Dominant (Immune C2)
TCGA-B5-A1MR-01	TCGA-B5-A1MR	TCGA-B5-A1MR-01	UCEC	uterine corpus endometrioid carcinoma	8.74	9.72	IFN-gamma Dominant (Immune C2)
TCGA-EY-A1GK-01	TCGA-EY-A1GK	TCGA-EY-A1GK-01	UCEC	uterine corpus endometrioid carcinoma	8.74	8.24	Wound Healing (Immune C1)
TCGA-D1-A0ZU-01	TCGA-D1-A0ZU	TCGA-D1-A0ZU-01	UCEC	uterine corpus endometrioid carcinoma	8.73	5.21	Wound Healing (Immune C1)
TCGA-A5-A0G5-01	TCGA-A5-A0G5	TCGA-A5-A0G5-01	UCEC	uterine corpus endometrioid carcinoma	8.72	9.32	IFN-gamma Dominant (Immune C2)
TCGA-AX-A062-01	TCGA-AX-A062	TCGA-AX-A062-01	UCEC	uterine corpus endometrioid carcinoma	8.72	4.19	Wound Healing (Immune C1)
TCGA-D1-A161-01	TCGA-D1-A161	TCGA-D1-A161-01	UCEC	uterine corpus endometrioid carcinoma	8.71	5.74	Wound Healing (Immune C1)
TCGA-AX-A05Y-11	TCGA-AX-A05Y	TCGA-AX-A05Y-11	UCEC	uterine corpus endometrioid carcinoma	8.71	5.15
TCGA-AJ-A5DV-01	TCGA-AJ-A5DV	TCGA-AJ-A5DV-01	UCEC	uterine corpus endometrioid carcinoma	8.7	7	IFN-gamma Dominant (Immune C2)
TCGA-BG-A0YU-01	TCGA-BG-A0YU	TCGA-BG-A0YU-01	UCEC	uterine corpus endometrioid carcinoma	8.7	5.33	Wound Healing (Immune C1)
TCGA-D1-A179-01	TCGA-D1-A179	TCGA-D1-A179-01	UCEC	uterine corpus endometrioid carcinoma	8.7	4.02	Wound Healing (Immune C1)
TCGA-AJ-A3NF-01	TCGA-AJ-A3NF	TCGA-AJ-A3NF-01	UCEC	uterine corpus endometrioid carcinoma	8.69	7.41	IFN-gamma Dominant (Immune C2)
TCGA-D1-A17C-01	TCGA-D1-A17C	TCGA-D1-A17C-01	UCEC	uterine corpus endometrioid carcinoma	8.68	8.37	Inflammatory (Immune C3)
TCGA-A5-A1OF-01	TCGA-A5-A1OF	TCGA-A5-A1OF-01	UCEC	uterine corpus endometrioid carcinoma	8.68	8.33	IFN-gamma Dominant (Immune C2)
TCGA-AP-A0LS-01	TCGA-AP-A0LS	TCGA-AP-A0LS-01	UCEC	uterine corpus endometrioid carcinoma	8.67	6.78	Wound Healing (Immune C1)
TCGA-AX-A0IZ-11	TCGA-AX-A0IZ	TCGA-AX-A0IZ-11	UCEC	uterine corpus endometrioid carcinoma	8.66	4.82
TCGA-A5-A2K4-01	TCGA-A5-A2K4	TCGA-A5-A2K4-01	UCEC	uterine corpus endometrioid carcinoma	8.65	6.29	IFN-gamma Dominant (Immune C2)
TCGA-K6-A3WQ-01	TCGA-K6-A3WQ	TCGA-K6-A3WQ-01	UCEC	uterine corpus endometrioid carcinoma	8.65	3.99	IFN-gamma Dominant (Immune C2)
TCGA-B5-A0JU-01	TCGA-B5-A0JU	TCGA-B5-A0JU-01	UCEC	uterine corpus endometrioid carcinoma	8.65	3.89	IFN-gamma Dominant (Immune C2)
TCGA-EO-A3AV-01	TCGA-EO-A3AV	TCGA-EO-A3AV-01	UCEC	uterine corpus endometrioid carcinoma	8.64	8.12	IFN-gamma Dominant (Immune C2)
TCGA-D1-A3JP-01	TCGA-D1-A3JP	TCGA-D1-A3JP-01	UCEC	uterine corpus endometrioid carcinoma	8.62	7.49
TCGA-B5-A0JS-01	TCGA-B5-A0JS	TCGA-B5-A0JS-01	UCEC	uterine corpus endometrioid carcinoma	8.62	7.18	Inflammatory (Immune C3)
TCGA-D1-A0ZR-01	TCGA-D1-A0ZR	TCGA-D1-A0ZR-01	UCEC	uterine corpus endometrioid carcinoma	8.62	5.93	Inflammatory (Immune C3)
TCGA-AJ-A2QL-01	TCGA-AJ-A2QL	TCGA-AJ-A2QL-01	UCEC	uterine corpus endometrioid carcinoma	8.61	6.09	Lymphocyte Depleted (Immune C4)
TCGA-AX-A064-01	TCGA-AX-A064	TCGA-AX-A064-01	UCEC	uterine corpus endometrioid carcinoma	8.61	4.23	Wound Healing (Immune C1)
TCGA-AX-A05Y-01	TCGA-AX-A05Y	TCGA-AX-A05Y-01	UCEC	uterine corpus endometrioid carcinoma	8.61	3.94	Lymphocyte Depleted (Immune C4)
TCGA-AJ-A3QS-01	TCGA-AJ-A3QS	TCGA-AJ-A3QS-01	UCEC	uterine corpus endometrioid carcinoma	8.59	7.3	IFN-gamma Dominant (Immune C2)
TCGA-AJ-A2QL-11	TCGA-AJ-A2QL	TCGA-AJ-A2QL-11	UCEC	uterine corpus endometrioid carcinoma	8.58	4.93
TCGA-D1-A174-01	TCGA-D1-A174	TCGA-D1-A174-01	UCEC	uterine corpus endometrioid carcinoma	8.57	10.06	Inflammatory (Immune C3)
TCGA-AJ-A3NE-01	TCGA-AJ-A3NE	TCGA-AJ-A3NE-01	UCEC	uterine corpus endometrioid carcinoma	8.57	6.48	IFN-gamma Dominant (Immune C2)
TCGA-A5-A0GB-01	TCGA-A5-A0GB	TCGA-A5-A0GB-01	UCEC	uterine corpus endometrioid carcinoma	8.56	6.33	Wound Healing (Immune C1)
TCGA-B5-A1MZ-01	TCGA-B5-A1MZ	TCGA-B5-A1MZ-01	UCEC	uterine corpus endometrioid carcinoma	8.56	6.18	Wound Healing (Immune C1)
TCGA-BG-A0M4-01	TCGA-BG-A0M4	TCGA-BG-A0M4-01	UCEC	uterine corpus endometrioid carcinoma	8.56	5.44	Inflammatory (Immune C3)
TCGA-B5-A11N-01	TCGA-B5-A11N	TCGA-B5-A11N-01	UCEC	uterine corpus endometrioid carcinoma	8.55	9.59	IFN-gamma Dominant (Immune C2)
TCGA-E6-A2P8-01	TCGA-E6-A2P8	TCGA-E6-A2P8-01	UCEC	uterine corpus endometrioid carcinoma	8.55	7.78	Wound Healing (Immune C1)
TCGA-A5-A0VP-01	TCGA-A5-A0VP	TCGA-A5-A0VP-01	UCEC	uterine corpus endometrioid carcinoma	8.55	6.38	Wound Healing (Immune C1)
TCGA-BG-A18C-01	TCGA-BG-A18C	TCGA-BG-A18C-01	UCEC	uterine corpus endometrioid carcinoma	8.55	5.68	IFN-gamma Dominant (Immune C2)
TCGA-BG-A2AD-11	TCGA-BG-A2AD	TCGA-BG-A2AD-11	UCEC	uterine corpus endometrioid carcinoma	8.54	5.93
TCGA-DI-A0WH-01	TCGA-DI-A0WH	TCGA-DI-A0WH-01	UCEC	uterine corpus endometrioid carcinoma	8.54	5.16	Wound Healing (Immune C1)
TCGA-AP-A059-01	TCGA-AP-A059	TCGA-AP-A059-01	UCEC	uterine corpus endometrioid carcinoma	8.53	9.21	IFN-gamma Dominant (Immune C2)
TCGA-EY-A1GL-01	TCGA-EY-A1GL	TCGA-EY-A1GL-01	UCEC	uterine corpus endometrioid carcinoma	8.53	4.47	Wound Healing (Immune C1)
TCGA-EY-A1GV-01	TCGA-EY-A1GV	TCGA-EY-A1GV-01	UCEC	uterine corpus endometrioid carcinoma	8.53	4.08	Wound Healing (Immune C1)
TCGA-EY-A2OQ-01	TCGA-EY-A2OQ	TCGA-EY-A2OQ-01	UCEC	uterine corpus endometrioid carcinoma	8.52	4.3	Wound Healing (Immune C1)
TCGA-BK-A4ZD-01	TCGA-BK-A4ZD	TCGA-BK-A4ZD-01	UCEC	uterine corpus endometrioid carcinoma	8.52	2.65	Lymphocyte Depleted (Immune C4)
TCGA-FI-A2F4-01	TCGA-FI-A2F4	TCGA-FI-A2F4-01	UCEC	uterine corpus endometrioid carcinoma	8.51	7.75	IFN-gamma Dominant (Immune C2)
TCGA-BG-A3EW-11	TCGA-BG-A3EW	TCGA-BG-A3EW-11	UCEC	uterine corpus endometrioid carcinoma	8.51	5.13
TCGA-D1-A17D-01	TCGA-D1-A17D	TCGA-D1-A17D-01	UCEC	uterine corpus endometrioid carcinoma	8.5	6.99	Inflammatory (Immune C3)
TCGA-PG-A5BC-01	TCGA-PG-A5BC	TCGA-PG-A5BC-01	UCEC	uterine corpus endometrioid carcinoma	8.5	5.04	Wound Healing (Immune C1)
TCGA-AP-A1DM-01	TCGA-AP-A1DM	TCGA-AP-A1DM-01	UCEC	uterine corpus endometrioid carcinoma	8.49	6.39	Wound Healing (Immune C1)
TCGA-AP-A1DR-01	TCGA-AP-A1DR	TCGA-AP-A1DR-01	UCEC	uterine corpus endometrioid carcinoma	8.49	6.16	Wound Healing (Immune C1)
TCGA-B5-A1MW-01	TCGA-B5-A1MW	TCGA-B5-A1MW-01	UCEC	uterine corpus endometrioid carcinoma	8.49	3.88	IFN-gamma Dominant (Immune C2)
TCGA-AX-A3G3-01	TCGA-AX-A3G3	TCGA-AX-A3G3-01	UCEC	uterine corpus endometrioid carcinoma	8.48	8.25
TCGA-BS-A0TE-01	TCGA-BS-A0TE	TCGA-BS-A0TE-01	UCEC	uterine corpus endometrioid carcinoma	8.46	6.66	IFN-gamma Dominant (Immune C2)
TCGA-AJ-A23M-01	TCGA-AJ-A23M	TCGA-AJ-A23M-01	UCEC	uterine corpus endometrioid carcinoma	8.46	5.83	Wound Healing (Immune C1)
TCGA-AX-A1C9-01	TCGA-AX-A1C9	TCGA-AX-A1C9-01	UCEC	uterine corpus endometrioid carcinoma	8.44	7.39	IFN-gamma Dominant (Immune C2)
TCGA-D1-A17H-01	TCGA-D1-A17H	TCGA-D1-A17H-01	UCEC	uterine corpus endometrioid carcinoma	8.44	6.62	IFN-gamma Dominant (Immune C2)
TCGA-BG-A0VT-01	TCGA-BG-A0VT	TCGA-BG-A0VT-01	UCEC	uterine corpus endometrioid carcinoma	8.44	5.79	Wound Healing (Immune C1)
TCGA-KP-A3W4-01	TCGA-KP-A3W4	TCGA-KP-A3W4-01	UCEC	uterine corpus endometrioid carcinoma	8.44	5.66	IFN-gamma Dominant (Immune C2)
TCGA-AJ-A23O-01	TCGA-AJ-A23O	TCGA-AJ-A23O-01	UCEC	uterine corpus endometrioid carcinoma	8.43	8.81	IFN-gamma Dominant (Immune C2)
TCGA-B5-A0K8-01	TCGA-B5-A0K8	TCGA-B5-A0K8-01	UCEC	uterine corpus endometrioid carcinoma	8.42	6.81	IFN-gamma Dominant (Immune C2)
TCGA-AJ-A3NC-11	TCGA-AJ-A3NC	TCGA-AJ-A3NC-11	UCEC	uterine corpus endometrioid carcinoma	8.42	5.2
TCGA-B5-A121-01	TCGA-B5-A121	TCGA-B5-A121-01	UCEC	uterine corpus endometrioid carcinoma	8.41	5.43	Wound Healing (Immune C1)
TCGA-D1-A0ZQ-01	TCGA-D1-A0ZQ	TCGA-D1-A0ZQ-01	UCEC	uterine corpus endometrioid carcinoma	8.41	5.19	Wound Healing (Immune C1)
TCGA-BS-A0UA-01	TCGA-BS-A0UA	TCGA-BS-A0UA-01	UCEC	uterine corpus endometrioid carcinoma	8.39	8.36	Inflammatory (Immune C3)
TCGA-AX-A06B-01	TCGA-AX-A06B	TCGA-AX-A06B-01	UCEC	uterine corpus endometrioid carcinoma	8.37	7.62	IFN-gamma Dominant (Immune C2)
TCGA-BS-A0TJ-01	TCGA-BS-A0TJ	TCGA-BS-A0TJ-01	UCEC	uterine corpus endometrioid carcinoma	8.37	6.64	Wound Healing (Immune C1)
TCGA-AP-A051-01	TCGA-AP-A051	TCGA-AP-A051-01	UCEC	uterine corpus endometrioid carcinoma	8.36	7.33	Wound Healing (Immune C1)
TCGA-AP-A0L8-01	TCGA-AP-A0L8	TCGA-AP-A0L8-01	UCEC	uterine corpus endometrioid carcinoma	8.36	5.35	Wound Healing (Immune C1)
TCGA-JU-AAVI-01	TCGA-JU-AAVI	TCGA-JU-AAVI-01	UCEC	uterine corpus endometrioid carcinoma	8.35	9.18	IFN-gamma Dominant (Immune C2)
TCGA-B5-A1N2-01	TCGA-B5-A1N2	TCGA-B5-A1N2-01	UCEC	uterine corpus endometrioid carcinoma	8.35	5.93	IFN-gamma Dominant (Immune C2)
TCGA-BG-A3PP-01	TCGA-BG-A3PP	TCGA-BG-A3PP-01	UCEC	uterine corpus endometrioid carcinoma	8.34	5.67	Wound Healing (Immune C1)
TCGA-A5-A7WK-01	TCGA-A5-A7WK	TCGA-A5-A7WK-01	UCEC	uterine corpus endometrioid carcinoma	8.34	3.91	IFN-gamma Dominant (Immune C2)
TCGA-D1-A16Y-01	TCGA-D1-A16Y	TCGA-D1-A16Y-01	UCEC	uterine corpus endometrioid carcinoma	8.33	5.6	Lymphocyte Depleted (Immune C4)
TCGA-EC-A24G-01	TCGA-EC-A24G	TCGA-EC-A24G-01	UCEC	uterine corpus endometrioid carcinoma	8.32	7.1	Wound Healing (Immune C1)
TCGA-A5-A0R6-01	TCGA-A5-A0R6	TCGA-A5-A0R6-01	UCEC	uterine corpus endometrioid carcinoma	8.32	6.9	IFN-gamma Dominant (Immune C2)
TCGA-D1-A17A-01	TCGA-D1-A17A	TCGA-D1-A17A-01	UCEC	uterine corpus endometrioid carcinoma	8.32	5.79	Wound Healing (Immune C1)
TCGA-AX-A1C8-01	TCGA-AX-A1C8	TCGA-AX-A1C8-01	UCEC	uterine corpus endometrioid carcinoma	8.32	3.91	IFN-gamma Dominant (Immune C2)
TCGA-EO-A3B1-01	TCGA-EO-A3B1	TCGA-EO-A3B1-01	UCEC	uterine corpus endometrioid carcinoma	8.31	7.41	Wound Healing (Immune C1)
TCGA-A5-A0GA-01	TCGA-A5-A0GA	TCGA-A5-A0GA-01	UCEC	uterine corpus endometrioid carcinoma	8.3	6.37	Wound Healing (Immune C1)
TCGA-EO-A22S-01	TCGA-EO-A22S	TCGA-EO-A22S-01	UCEC	uterine corpus endometrioid carcinoma	8.3	4.13	Wound Healing (Immune C1)
TCGA-B5-A5OE-01	TCGA-B5-A5OE	TCGA-B5-A5OE-01	UCEC	uterine corpus endometrioid carcinoma	8.3	3	Wound Healing (Immune C1)
TCGA-AX-A2HC-11	TCGA-AX-A2HC	TCGA-AX-A2HC-11	UCEC	uterine corpus endometrioid carcinoma	8.29	7.39
TCGA-BS-A0UT-01	TCGA-BS-A0UT	TCGA-BS-A0UT-01	UCEC	uterine corpus endometrioid carcinoma	8.29	4.6	Wound Healing (Immune C1)
TCGA-AX-A063-01	TCGA-AX-A063	TCGA-AX-A063-01	UCEC	uterine corpus endometrioid carcinoma	8.28	9.32	Inflammatory (Immune C3)
TCGA-B5-A0K0-01	TCGA-B5-A0K0	TCGA-B5-A0K0-01	UCEC	uterine corpus endometrioid carcinoma	8.28	8.35	Wound Healing (Immune C1)
TCGA-D1-A102-01	TCGA-D1-A102	TCGA-D1-A102-01	UCEC	uterine corpus endometrioid carcinoma	8.28	6.24	Wound Healing (Immune C1)
TCGA-BS-A0V8-01	TCGA-BS-A0V8	TCGA-BS-A0V8-01	UCEC	uterine corpus endometrioid carcinoma	8.28	6.21	Wound Healing (Immune C1)
TCGA-B5-A11F-01	TCGA-B5-A11F	TCGA-B5-A11F-01	UCEC	uterine corpus endometrioid carcinoma	8.28	5.21	Wound Healing (Immune C1)
TCGA-AX-A1C5-01	TCGA-AX-A1C5	TCGA-AX-A1C5-01	UCEC	uterine corpus endometrioid carcinoma	8.28	3.08	Wound Healing (Immune C1)
TCGA-BG-A0MH-01	TCGA-BG-A0MH	TCGA-BG-A0MH-01	UCEC	uterine corpus endometrioid carcinoma	8.26	8.24
TCGA-AP-A054-01	TCGA-AP-A054	TCGA-AP-A054-01	UCEC	uterine corpus endometrioid carcinoma	8.26	6.16	Wound Healing (Immune C1)
TCGA-D1-A1O5-01	TCGA-D1-A1O5	TCGA-D1-A1O5-01	UCEC	uterine corpus endometrioid carcinoma	8.26	5.7	Wound Healing (Immune C1)
TCGA-B5-A0K9-01	TCGA-B5-A0K9	TCGA-B5-A0K9-01	UCEC	uterine corpus endometrioid carcinoma	8.25	6.36	Wound Healing (Immune C1)
TCGA-FI-A2F8-01	TCGA-FI-A2F8	TCGA-FI-A2F8-01	UCEC	uterine corpus endometrioid carcinoma	8.24	5.84	IFN-gamma Dominant (Immune C2)
TCGA-D1-A1NX-01	TCGA-D1-A1NX	TCGA-D1-A1NX-01	UCEC	uterine corpus endometrioid carcinoma	8.24	5.08	IFN-gamma Dominant (Immune C2)
TCGA-B5-A11L-01	TCGA-B5-A11L	TCGA-B5-A11L-01	UCEC	uterine corpus endometrioid carcinoma	8.23	8.24	Wound Healing (Immune C1)
TCGA-AX-A06L-01	TCGA-AX-A06L	TCGA-AX-A06L-01	UCEC	uterine corpus endometrioid carcinoma	8.23	8.1	Wound Healing (Immune C1)
TCGA-QS-A744-01	TCGA-QS-A744	TCGA-QS-A744-01	UCEC	uterine corpus endometrioid carcinoma	8.23	2.94	Wound Healing (Immune C1)
TCGA-BG-A0M3-01	TCGA-BG-A0M3	TCGA-BG-A0M3-01	UCEC	uterine corpus endometrioid carcinoma	8.22	4.22	Wound Healing (Immune C1)
TCGA-A5-A0VQ-01	TCGA-A5-A0VQ	TCGA-A5-A0VQ-01	UCEC	uterine corpus endometrioid carcinoma	8.21	6.4	Wound Healing (Immune C1)
TCGA-B5-A3F9-01	TCGA-B5-A3F9	TCGA-B5-A3F9-01	UCEC	uterine corpus endometrioid carcinoma	8.21	5.96	Wound Healing (Immune C1)
TCGA-EY-A54A-01	TCGA-EY-A54A	TCGA-EY-A54A-01	UCEC	uterine corpus endometrioid carcinoma	8.2	5.47	Wound Healing (Immune C1)
TCGA-BS-A0VI-01	TCGA-BS-A0VI	TCGA-BS-A0VI-01	UCEC	uterine corpus endometrioid carcinoma	8.2	5.3	Wound Healing (Immune C1)
TCGA-A5-A0GN-01	TCGA-A5-A0GN	TCGA-A5-A0GN-01	UCEC	uterine corpus endometrioid carcinoma	8.19	8.29	Inflammatory (Immune C3)
TCGA-D1-A1O7-01	TCGA-D1-A1O7	TCGA-D1-A1O7-01	UCEC	uterine corpus endometrioid carcinoma	8.19	5.13	IFN-gamma Dominant (Immune C2)
TCGA-DF-A2KR-01	TCGA-DF-A2KR	TCGA-DF-A2KR-01	UCEC	uterine corpus endometrioid carcinoma	8.18	5.93	IFN-gamma Dominant (Immune C2)
TCGA-AP-A0L9-01	TCGA-AP-A0L9	TCGA-AP-A0L9-01	UCEC	uterine corpus endometrioid carcinoma	8.18	3.84	IFN-gamma Dominant (Immune C2)
TCGA-AJ-A3EK-01	TCGA-AJ-A3EK	TCGA-AJ-A3EK-01	UCEC	uterine corpus endometrioid carcinoma	8.17	7.79	Wound Healing (Immune C1)
TCGA-AP-A05P-01	TCGA-AP-A05P	TCGA-AP-A05P-01	UCEC	uterine corpus endometrioid carcinoma	8.17	5.67	Wound Healing (Immune C1)
TCGA-AP-A0LH-01	TCGA-AP-A0LH	TCGA-AP-A0LH-01	UCEC	uterine corpus endometrioid carcinoma	8.17	4.82	IFN-gamma Dominant (Immune C2)
TCGA-B5-A0K7-01	TCGA-B5-A0K7	TCGA-B5-A0K7-01	UCEC	uterine corpus endometrioid carcinoma	8.16	8.21	Inflammatory (Immune C3)
TCGA-BG-A0VV-01	TCGA-BG-A0VV	TCGA-BG-A0VV-01	UCEC	uterine corpus endometrioid carcinoma	8.16	6.71	Wound Healing (Immune C1)
TCGA-A5-A3LO-01	TCGA-A5-A3LO	TCGA-A5-A3LO-01	UCEC	uterine corpus endometrioid carcinoma	8.16	4.64	IFN-gamma Dominant (Immune C2)
TCGA-DI-A2QY-01	TCGA-DI-A2QY	TCGA-DI-A2QY-01	UCEC	uterine corpus endometrioid carcinoma	8.16	4.33	Wound Healing (Immune C1)
TCGA-D1-A1NW-01	TCGA-D1-A1NW	TCGA-D1-A1NW-01	UCEC	uterine corpus endometrioid carcinoma	8.15	6.63	IFN-gamma Dominant (Immune C2)
TCGA-BK-A0C9-01	TCGA-BK-A0C9	TCGA-BK-A0C9-01	UCEC	uterine corpus endometrioid carcinoma	8.14	7.61	Wound Healing (Immune C1)
TCGA-AX-A0IS-01	TCGA-AX-A0IS	TCGA-AX-A0IS-01	UCEC	uterine corpus endometrioid carcinoma	8.12	5.12	Wound Healing (Immune C1)
TCGA-AJ-A3NH-11	TCGA-AJ-A3NH	TCGA-AJ-A3NH-11	UCEC	uterine corpus endometrioid carcinoma	8.12	5.07
TCGA-BG-A2AD-01	TCGA-BG-A2AD	TCGA-BG-A2AD-01	UCEC	uterine corpus endometrioid carcinoma	8.12	2.98	Wound Healing (Immune C1)
TCGA-AP-A1DQ-01	TCGA-AP-A1DQ	TCGA-AP-A1DQ-01	UCEC	uterine corpus endometrioid carcinoma	8.11	6.26	IFN-gamma Dominant (Immune C2)
TCGA-AP-A1E0-01	TCGA-AP-A1E0	TCGA-AP-A1E0-01	UCEC	uterine corpus endometrioid carcinoma	8.11	5.85	Wound Healing (Immune C1)
TCGA-BG-A0VZ-01	TCGA-BG-A0VZ	TCGA-BG-A0VZ-01	UCEC	uterine corpus endometrioid carcinoma	8.1	7.61	Wound Healing (Immune C1)
TCGA-BS-A0UM-01	TCGA-BS-A0UM	TCGA-BS-A0UM-01	UCEC	uterine corpus endometrioid carcinoma	8.08	8.68	IFN-gamma Dominant (Immune C2)
TCGA-EY-A3QX-01	TCGA-EY-A3QX	TCGA-EY-A3QX-01	UCEC	uterine corpus endometrioid carcinoma	8.08	6.56	IFN-gamma Dominant (Immune C2)
TCGA-AX-A2HJ-01	TCGA-AX-A2HJ	TCGA-AX-A2HJ-01	UCEC	uterine corpus endometrioid carcinoma	8.08	6.53	Wound Healing (Immune C1)
TCGA-AJ-A3NH-01	TCGA-AJ-A3NH	TCGA-AJ-A3NH-01	UCEC	uterine corpus endometrioid carcinoma	8.08	4.05	IFN-gamma Dominant (Immune C2)
TCGA-EY-A2OP-01	TCGA-EY-A2OP	TCGA-EY-A2OP-01	UCEC	uterine corpus endometrioid carcinoma	8.08	3.99	IFN-gamma Dominant (Immune C2)
TCGA-AJ-A3NC-01	TCGA-AJ-A3NC	TCGA-AJ-A3NC-01	UCEC	uterine corpus endometrioid carcinoma	8.07	4.87	Wound Healing (Immune C1)
TCGA-B5-A11U-01	TCGA-B5-A11U	TCGA-B5-A11U-01	UCEC	uterine corpus endometrioid carcinoma	8.06	5.19	Wound Healing (Immune C1)
TCGA-PG-A917-01	TCGA-PG-A917	TCGA-PG-A917-01	UCEC	uterine corpus endometrioid carcinoma	8.05	7.66	IFN-gamma Dominant (Immune C2)
TCGA-D1-A17T-01	TCGA-D1-A17T	TCGA-D1-A17T-01	UCEC	uterine corpus endometrioid carcinoma	8.05	6.37	IFN-gamma Dominant (Immune C2)
TCGA-A5-A0G9-01	TCGA-A5-A0G9	TCGA-A5-A0G9-01	UCEC	uterine corpus endometrioid carcinoma	8.04	5.93	Wound Healing (Immune C1)
TCGA-BS-A0WQ-01	TCGA-BS-A0WQ	TCGA-BS-A0WQ-01	UCEC	uterine corpus endometrioid carcinoma	8.04	4.38	Wound Healing (Immune C1)
TCGA-B5-A0JZ-01	TCGA-B5-A0JZ	TCGA-B5-A0JZ-01	UCEC	uterine corpus endometrioid carcinoma	8.03	9.03	IFN-gamma Dominant (Immune C2)
TCGA-AX-A2HD-11	TCGA-AX-A2HD	TCGA-AX-A2HD-11	UCEC	uterine corpus endometrioid carcinoma	8.02	5.93
TCGA-EY-A2ON-01	TCGA-EY-A2ON	TCGA-EY-A2ON-01	UCEC	uterine corpus endometrioid carcinoma	8.02	3.18	IFN-gamma Dominant (Immune C2)
TCGA-BG-A0VW-01	TCGA-BG-A0VW	TCGA-BG-A0VW-01	UCEC	uterine corpus endometrioid carcinoma	8	7.25	Wound Healing (Immune C1)
TCGA-D1-A3JQ-01	TCGA-D1-A3JQ	TCGA-D1-A3JQ-01	UCEC	uterine corpus endometrioid carcinoma	8	5.1	IFN-gamma Dominant (Immune C2)
TCGA-B5-A3FH-01	TCGA-B5-A3FH	TCGA-B5-A3FH-01	UCEC	uterine corpus endometrioid carcinoma	7.99	6.31	Wound Healing (Immune C1)
TCGA-AP-A1DP-01	TCGA-AP-A1DP	TCGA-AP-A1DP-01	UCEC	uterine corpus endometrioid carcinoma	7.98	5.06	Wound Healing (Immune C1)
TCGA-D1-A17N-01	TCGA-D1-A17N	TCGA-D1-A17N-01	UCEC	uterine corpus endometrioid carcinoma	7.97	8.35	Inflammatory (Immune C3)
TCGA-B5-A11R-01	TCGA-B5-A11R	TCGA-B5-A11R-01	UCEC	uterine corpus endometrioid carcinoma	7.97	6.88	IFN-gamma Dominant (Immune C2)
TCGA-D1-A16R-01	TCGA-D1-A16R	TCGA-D1-A16R-01	UCEC	uterine corpus endometrioid carcinoma	7.95	7.42	Wound Healing (Immune C1)
TCGA-D1-A1NS-01	TCGA-D1-A1NS	TCGA-D1-A1NS-01	UCEC	uterine corpus endometrioid carcinoma	7.95	4.83	Wound Healing (Immune C1)
TCGA-AX-A3GI-01	TCGA-AX-A3GI	TCGA-AX-A3GI-01	UCEC	uterine corpus endometrioid carcinoma	7.95	2.65	IFN-gamma Dominant (Immune C2)
TCGA-AP-A3K1-01	TCGA-AP-A3K1	TCGA-AP-A3K1-01	UCEC	uterine corpus endometrioid carcinoma	7.94	3.24	Wound Healing (Immune C1)
TCGA-BG-A0VX-01	TCGA-BG-A0VX	TCGA-BG-A0VX-01	UCEC	uterine corpus endometrioid carcinoma	7.93	7.29	Wound Healing (Immune C1)
TCGA-D1-A0ZV-01	TCGA-D1-A0ZV	TCGA-D1-A0ZV-01	UCEC	uterine corpus endometrioid carcinoma	7.91	7.73	IFN-gamma Dominant (Immune C2)
TCGA-AP-A0LT-01	TCGA-AP-A0LT	TCGA-AP-A0LT-01	UCEC	uterine corpus endometrioid carcinoma	7.91	6.28	Wound Healing (Immune C1)
TCGA-BS-A0V6-01	TCGA-BS-A0V6	TCGA-BS-A0V6-01	UCEC	uterine corpus endometrioid carcinoma	7.89	6.47	IFN-gamma Dominant (Immune C2)
TCGA-EO-A3KX-01	TCGA-EO-A3KX	TCGA-EO-A3KX-01	UCEC	uterine corpus endometrioid carcinoma	7.89	5.44	Wound Healing (Immune C1)
TCGA-B5-A5OC-01	TCGA-B5-A5OC	TCGA-B5-A5OC-01	UCEC	uterine corpus endometrioid carcinoma	7.88	8.68	IFN-gamma Dominant (Immune C2)
TCGA-AP-A0LP-01	TCGA-AP-A0LP	TCGA-AP-A0LP-01	UCEC	uterine corpus endometrioid carcinoma	7.88	6.24	IFN-gamma Dominant (Immune C2)
TCGA-PG-A916-01	TCGA-PG-A916	TCGA-PG-A916-01	UCEC	uterine corpus endometrioid carcinoma	7.87	5.62	Wound Healing (Immune C1)
TCGA-AP-A05H-01	TCGA-AP-A05H	TCGA-AP-A05H-01	UCEC	uterine corpus endometrioid carcinoma	7.85	4.3	IFN-gamma Dominant (Immune C2)
TCGA-AJ-A3EJ-01	TCGA-AJ-A3EJ	TCGA-AJ-A3EJ-01	UCEC	uterine corpus endometrioid carcinoma	7.83	8.85	IFN-gamma Dominant (Immune C2)
TCGA-AP-A05N-01	TCGA-AP-A05N	TCGA-AP-A05N-01	UCEC	uterine corpus endometrioid carcinoma	7.83	6.21	Wound Healing (Immune C1)
TCGA-BS-A0TC-01	TCGA-BS-A0TC	TCGA-BS-A0TC-01	UCEC	uterine corpus endometrioid carcinoma	7.83	5.77	Inflammatory (Immune C3)
TCGA-A5-A0RA-01	TCGA-A5-A0RA	TCGA-A5-A0RA-01	UCEC	uterine corpus endometrioid carcinoma	7.83	5.69	IFN-gamma Dominant (Immune C2)
TCGA-D1-A167-01	TCGA-D1-A167	TCGA-D1-A167-01	UCEC	uterine corpus endometrioid carcinoma	7.83	5.13	Wound Healing (Immune C1)
TCGA-AX-A1CA-01	TCGA-AX-A1CA	TCGA-AX-A1CA-01	UCEC	uterine corpus endometrioid carcinoma	7.82	7.57	IFN-gamma Dominant (Immune C2)
TCGA-AX-A0J1-01	TCGA-AX-A0J1	TCGA-AX-A0J1-01	UCEC	uterine corpus endometrioid carcinoma	7.82	7.2	Wound Healing (Immune C1)
TCGA-EY-A214-01	TCGA-EY-A214	TCGA-EY-A214-01	UCEC	uterine corpus endometrioid carcinoma	7.82	6.69	IFN-gamma Dominant (Immune C2)
TCGA-D1-A17K-01	TCGA-D1-A17K	TCGA-D1-A17K-01	UCEC	uterine corpus endometrioid carcinoma	7.82	5.63	IFN-gamma Dominant (Immune C2)
TCGA-BG-A0W2-01	TCGA-BG-A0W2	TCGA-BG-A0W2-01	UCEC	uterine corpus endometrioid carcinoma	7.82	5.61	Wound Healing (Immune C1)
TCGA-FI-A3PV-01	TCGA-FI-A3PV	TCGA-FI-A3PV-01	UCEC	uterine corpus endometrioid carcinoma	7.81	3.97	Wound Healing (Immune C1)
TCGA-A5-A1OJ-01	TCGA-A5-A1OJ	TCGA-A5-A1OJ-01	UCEC	uterine corpus endometrioid carcinoma	7.8	7.22	Inflammatory (Immune C3)
TCGA-BK-A13B-01	TCGA-BK-A13B	TCGA-BK-A13B-01	UCEC	uterine corpus endometrioid carcinoma	7.78	5.51	Wound Healing (Immune C1)
TCGA-A5-A0GI-01	TCGA-A5-A0GI	TCGA-A5-A0GI-01	UCEC	uterine corpus endometrioid carcinoma	7.77	7.14	Wound Healing (Immune C1)
TCGA-DI-A2QU-01	TCGA-DI-A2QU	TCGA-DI-A2QU-01	UCEC	uterine corpus endometrioid carcinoma	7.76	5.85	Wound Healing (Immune C1)
TCGA-A5-A0VO-01	TCGA-A5-A0VO	TCGA-A5-A0VO-01	UCEC	uterine corpus endometrioid carcinoma	7.75	6.66	Wound Healing (Immune C1)
TCGA-B5-A0K3-01	TCGA-B5-A0K3	TCGA-B5-A0K3-01	UCEC	uterine corpus endometrioid carcinoma	7.75	5.22	IFN-gamma Dominant (Immune C2)
TCGA-D1-A160-01	TCGA-D1-A160	TCGA-D1-A160-01	UCEC	uterine corpus endometrioid carcinoma	7.74	7.87	Wound Healing (Immune C1)
TCGA-AP-A052-01	TCGA-AP-A052	TCGA-AP-A052-01	UCEC	uterine corpus endometrioid carcinoma	7.74	5.65	IFN-gamma Dominant (Immune C2)
TCGA-A5-A2K2-01	TCGA-A5-A2K2	TCGA-A5-A2K2-01	UCEC	uterine corpus endometrioid carcinoma	7.74	2.38	IFN-gamma Dominant (Immune C2)
TCGA-BG-A0MC-01	TCGA-BG-A0MC	TCGA-BG-A0MC-01	UCEC	uterine corpus endometrioid carcinoma	7.7	7.87	Inflammatory (Immune C3)
TCGA-BG-A0M2-01	TCGA-BG-A0M2	TCGA-BG-A0M2-01	UCEC	uterine corpus endometrioid carcinoma	7.7	6.39	Wound Healing (Immune C1)
TCGA-EY-A210-01	TCGA-EY-A210	TCGA-EY-A210-01	UCEC	uterine corpus endometrioid carcinoma	7.69	8.24	IFN-gamma Dominant (Immune C2)
TCGA-B5-A11W-01	TCGA-B5-A11W	TCGA-B5-A11W-01	UCEC	uterine corpus endometrioid carcinoma	7.69	6.47	Wound Healing (Immune C1)
TCGA-AX-A2H5-01	TCGA-AX-A2H5	TCGA-AX-A2H5-01	UCEC	uterine corpus endometrioid carcinoma	7.69	5.8	Wound Healing (Immune C1)
TCGA-KP-A3W1-01	TCGA-KP-A3W1	TCGA-KP-A3W1-01	UCEC	uterine corpus endometrioid carcinoma	7.67	8.77	IFN-gamma Dominant (Immune C2)
TCGA-D1-A16I-01	TCGA-D1-A16I	TCGA-D1-A16I-01	UCEC	uterine corpus endometrioid carcinoma	7.67	6.72	Wound Healing (Immune C1)
TCGA-DI-A2QY-11	TCGA-DI-A2QY	TCGA-DI-A2QY-11	UCEC	uterine corpus endometrioid carcinoma	7.67	6.19
TCGA-EY-A1H0-01	TCGA-EY-A1H0	TCGA-EY-A1H0-01	UCEC	uterine corpus endometrioid carcinoma	7.67	6.14	Wound Healing (Immune C1)
TCGA-B5-A3S1-01	TCGA-B5-A3S1	TCGA-B5-A3S1-01	UCEC	uterine corpus endometrioid carcinoma	7.67	6.11	IFN-gamma Dominant (Immune C2)
TCGA-A5-A0GD-01	TCGA-A5-A0GD	TCGA-A5-A0GD-01	UCEC	uterine corpus endometrioid carcinoma	7.67	5.22	IFN-gamma Dominant (Immune C2)
TCGA-AX-A1CK-01	TCGA-AX-A1CK	TCGA-AX-A1CK-01	UCEC	uterine corpus endometrioid carcinoma	7.66	5.88	Wound Healing (Immune C1)
TCGA-B5-A0JV-01	TCGA-B5-A0JV	TCGA-B5-A0JV-01	UCEC	uterine corpus endometrioid carcinoma	7.66	5.59	IFN-gamma Dominant (Immune C2)
TCGA-AX-A3G1-01	TCGA-AX-A3G1	TCGA-AX-A3G1-01	UCEC	uterine corpus endometrioid carcinoma	7.65	8.84	IFN-gamma Dominant (Immune C2)
TCGA-D1-A101-01	TCGA-D1-A101	TCGA-D1-A101-01	UCEC	uterine corpus endometrioid carcinoma	7.65	8.59	IFN-gamma Dominant (Immune C2)
TCGA-AX-A05Z-01	TCGA-AX-A05Z	TCGA-AX-A05Z-01	UCEC	uterine corpus endometrioid carcinoma	7.64	9.14	IFN-gamma Dominant (Immune C2)
TCGA-AP-A0LJ-01	TCGA-AP-A0LJ	TCGA-AP-A0LJ-01	UCEC	uterine corpus endometrioid carcinoma	7.64	6.46	Inflammatory (Immune C3)
TCGA-D1-A1NU-01	TCGA-D1-A1NU	TCGA-D1-A1NU-01	UCEC	uterine corpus endometrioid carcinoma	7.64	6.1	IFN-gamma Dominant (Immune C2)
TCGA-B5-A1MS-01	TCGA-B5-A1MS	TCGA-B5-A1MS-01	UCEC	uterine corpus endometrioid carcinoma	7.64	3.7	Wound Healing (Immune C1)
TCGA-AX-A3FT-01	TCGA-AX-A3FT	TCGA-AX-A3FT-01	UCEC	uterine corpus endometrioid carcinoma	7.62	9.81	IFN-gamma Dominant (Immune C2)
TCGA-EY-A2OO-01	TCGA-EY-A2OO	TCGA-EY-A2OO-01	UCEC	uterine corpus endometrioid carcinoma	7.62	5.7	Wound Healing (Immune C1)
TCGA-EO-A2CG-01	TCGA-EO-A2CG	TCGA-EO-A2CG-01	UCEC	uterine corpus endometrioid carcinoma	7.62	4.75	Wound Healing (Immune C1)
TCGA-AX-A3FW-01	TCGA-AX-A3FW	TCGA-AX-A3FW-01	UCEC	uterine corpus endometrioid carcinoma	7.62	4.22	IFN-gamma Dominant (Immune C2)
TCGA-AX-A2HG-01	TCGA-AX-A2HG	TCGA-AX-A2HG-01	UCEC	uterine corpus endometrioid carcinoma	7.61	7.45	Wound Healing (Immune C1)
TCGA-AX-A060-01	TCGA-AX-A060	TCGA-AX-A060-01	UCEC	uterine corpus endometrioid carcinoma	7.61	4.23	Wound Healing (Immune C1)
TCGA-BS-A0U8-01	TCGA-BS-A0U8	TCGA-BS-A0U8-01	UCEC	uterine corpus endometrioid carcinoma	7.6	6.39	Wound Healing (Immune C1)
TCGA-EY-A1GS-01	TCGA-EY-A1GS	TCGA-EY-A1GS-01	UCEC	uterine corpus endometrioid carcinoma	7.6	3.56	Lymphocyte Depleted (Immune C4)
TCGA-AX-A2HH-01	TCGA-AX-A2HH	TCGA-AX-A2HH-01	UCEC	uterine corpus endometrioid carcinoma	7.59	0.43	Wound Healing (Immune C1)
TCGA-A5-A0GQ-01	TCGA-A5-A0GQ	TCGA-A5-A0GQ-01	UCEC	uterine corpus endometrioid carcinoma	7.58	7.02	IFN-gamma Dominant (Immune C2)
TCGA-DF-A2KN-01	TCGA-DF-A2KN	TCGA-DF-A2KN-01	UCEC	uterine corpus endometrioid carcinoma	7.57	8.32	IFN-gamma Dominant (Immune C2)
TCGA-A5-A0R9-01	TCGA-A5-A0R9	TCGA-A5-A0R9-01	UCEC	uterine corpus endometrioid carcinoma	7.57	6.85	Wound Healing (Immune C1)
TCGA-E6-A1LZ-01	TCGA-E6-A1LZ	TCGA-E6-A1LZ-01	UCEC	uterine corpus endometrioid carcinoma	7.56	6.84	Wound Healing (Immune C1)
TCGA-FI-A2CX-01	TCGA-FI-A2CX	TCGA-FI-A2CX-01	UCEC	uterine corpus endometrioid carcinoma	7.55	10.09	IFN-gamma Dominant (Immune C2)
TCGA-BG-A0MT-01	TCGA-BG-A0MT	TCGA-BG-A0MT-01	UCEC	uterine corpus endometrioid carcinoma	7.55	5.03	Lymphocyte Depleted (Immune C4)
TCGA-AX-A06H-01	TCGA-AX-A06H	TCGA-AX-A06H-01	UCEC	uterine corpus endometrioid carcinoma	7.54	10.24	Wound Healing (Immune C1)
TCGA-AP-A05O-01	TCGA-AP-A05O	TCGA-AP-A05O-01	UCEC	uterine corpus endometrioid carcinoma	7.49	5.96	IFN-gamma Dominant (Immune C2)
TCGA-AJ-A3I9-01	TCGA-AJ-A3I9	TCGA-AJ-A3I9-01	UCEC	uterine corpus endometrioid carcinoma	7.49	4.25	Wound Healing (Immune C1)
TCGA-A5-A0G1-01	TCGA-A5-A0G1	TCGA-A5-A0G1-01	UCEC	uterine corpus endometrioid carcinoma	7.48	10	IFN-gamma Dominant (Immune C2)
TCGA-AP-A1E4-01	TCGA-AP-A1E4	TCGA-AP-A1E4-01	UCEC	uterine corpus endometrioid carcinoma	7.48	7.69	Wound Healing (Immune C1)
TCGA-A5-A0GW-01	TCGA-A5-A0GW	TCGA-A5-A0GW-01	UCEC	uterine corpus endometrioid carcinoma	7.47	8.58	Wound Healing (Immune C1)
TCGA-AP-A0LL-01	TCGA-AP-A0LL	TCGA-AP-A0LL-01	UCEC	uterine corpus endometrioid carcinoma	7.47	7.13	Inflammatory (Immune C3)
TCGA-A5-A2K3-01	TCGA-A5-A2K3	TCGA-A5-A2K3-01	UCEC	uterine corpus endometrioid carcinoma	7.46	12.42	IFN-gamma Dominant (Immune C2)
TCGA-AJ-A2QO-01	TCGA-AJ-A2QO	TCGA-AJ-A2QO-01	UCEC	uterine corpus endometrioid carcinoma	7.46	5.62	Wound Healing (Immune C1)
TCGA-AX-A2HK-01	TCGA-AX-A2HK	TCGA-AX-A2HK-01	UCEC	uterine corpus endometrioid carcinoma	7.44	3.33	IFN-gamma Dominant (Immune C2)
TCGA-BG-A0LW-01	TCGA-BG-A0LW	TCGA-BG-A0LW-01	UCEC	uterine corpus endometrioid carcinoma	7.42	6.13	Inflammatory (Immune C3)
TCGA-PG-A7D5-01	TCGA-PG-A7D5	TCGA-PG-A7D5-01	UCEC	uterine corpus endometrioid carcinoma	7.41	6.06	IFN-gamma Dominant (Immune C2)
TCGA-BS-A0TD-01	TCGA-BS-A0TD	TCGA-BS-A0TD-01	UCEC	uterine corpus endometrioid carcinoma	7.4	4.9	Wound Healing (Immune C1)
TCGA-D1-A17S-01	TCGA-D1-A17S	TCGA-D1-A17S-01	UCEC	uterine corpus endometrioid carcinoma	7.4	4.82	Inflammatory (Immune C3)
TCGA-AX-A1CJ-01	TCGA-AX-A1CJ	TCGA-AX-A1CJ-01	UCEC	uterine corpus endometrioid carcinoma	7.39	7.33	IFN-gamma Dominant (Immune C2)
TCGA-AP-A056-01	TCGA-AP-A056	TCGA-AP-A056-01	UCEC	uterine corpus endometrioid carcinoma	7.39	7.03	Wound Healing (Immune C1)
TCGA-KP-A3W3-01	TCGA-KP-A3W3	TCGA-KP-A3W3-01	UCEC	uterine corpus endometrioid carcinoma	7.39	6.61	IFN-gamma Dominant (Immune C2)
TCGA-AP-A0LM-01	TCGA-AP-A0LM	TCGA-AP-A0LM-01	UCEC	uterine corpus endometrioid carcinoma	7.38	9.47	Inflammatory (Immune C3)
TCGA-A5-A0GE-01	TCGA-A5-A0GE	TCGA-A5-A0GE-01	UCEC	uterine corpus endometrioid carcinoma	7.38	6.78	Wound Healing (Immune C1)
TCGA-FI-A2EY-01	TCGA-FI-A2EY	TCGA-FI-A2EY-01	UCEC	uterine corpus endometrioid carcinoma	7.38	3.33	Wound Healing (Immune C1)
TCGA-BS-A0TA-01	TCGA-BS-A0TA	TCGA-BS-A0TA-01	UCEC	uterine corpus endometrioid carcinoma	7.37	10.81	IFN-gamma Dominant (Immune C2)
TCGA-AP-A0LN-01	TCGA-AP-A0LN	TCGA-AP-A0LN-01	UCEC	uterine corpus endometrioid carcinoma	7.36	6.52	Wound Healing (Immune C1)
TCGA-5B-A90C-01	TCGA-5B-A90C	TCGA-5B-A90C-01	UCEC	uterine corpus endometrioid carcinoma	7.36	4.61	IFN-gamma Dominant (Immune C2)
TCGA-AP-A0LI-01	TCGA-AP-A0LI	TCGA-AP-A0LI-01	UCEC	uterine corpus endometrioid carcinoma	7.34	9.39	IFN-gamma Dominant (Immune C2)
TCGA-AX-A0IZ-01	TCGA-AX-A0IZ	TCGA-AX-A0IZ-01	UCEC	uterine corpus endometrioid carcinoma	7.34	9.27	IFN-gamma Dominant (Immune C2)
TCGA-BS-A0T9-01	TCGA-BS-A0T9	TCGA-BS-A0T9-01	UCEC	uterine corpus endometrioid carcinoma	7.33	5.94	Wound Healing (Immune C1)
TCGA-EO-A3AZ-01	TCGA-EO-A3AZ	TCGA-EO-A3AZ-01	UCEC	uterine corpus endometrioid carcinoma	7.32	10.22	IFN-gamma Dominant (Immune C2)
TCGA-EY-A1GQ-01	TCGA-EY-A1GQ	TCGA-EY-A1GQ-01	UCEC	uterine corpus endometrioid carcinoma	7.32	5.14	Wound Healing (Immune C1)
TCGA-EC-A1NJ-01	TCGA-EC-A1NJ	TCGA-EC-A1NJ-01	UCEC	uterine corpus endometrioid carcinoma	7.31	8.46	IFN-gamma Dominant (Immune C2)
TCGA-AX-A1CI-01	TCGA-AX-A1CI	TCGA-AX-A1CI-01	UCEC	uterine corpus endometrioid carcinoma	7.31	5.88	Wound Healing (Immune C1)
TCGA-AP-A1DH-01	TCGA-AP-A1DH	TCGA-AP-A1DH-01	UCEC	uterine corpus endometrioid carcinoma	7.3	9.04	Wound Healing (Immune C1)
TCGA-FI-A2EX-01	TCGA-FI-A2EX	TCGA-FI-A2EX-01	UCEC	uterine corpus endometrioid carcinoma	7.3	5.31	Wound Healing (Immune C1)
TCGA-AJ-A8CT-01	TCGA-AJ-A8CT	TCGA-AJ-A8CT-01	UCEC	uterine corpus endometrioid carcinoma	7.29	9.41	Inflammatory (Immune C3)
TCGA-A5-A0GG-01	TCGA-A5-A0GG	TCGA-A5-A0GG-01	UCEC	uterine corpus endometrioid carcinoma	7.29	7.73	IFN-gamma Dominant (Immune C2)
TCGA-AX-A05W-01	TCGA-AX-A05W	TCGA-AX-A05W-01	UCEC	uterine corpus endometrioid carcinoma	7.29	7.22	IFN-gamma Dominant (Immune C2)
TCGA-B5-A0K4-01	TCGA-B5-A0K4	TCGA-B5-A0K4-01	UCEC	uterine corpus endometrioid carcinoma	7.29	3.99	Lymphocyte Depleted (Immune C4)
TCGA-DI-A1BY-01	TCGA-DI-A1BY	TCGA-DI-A1BY-01	UCEC	uterine corpus endometrioid carcinoma	7.28	8.56	Wound Healing (Immune C1)
TCGA-EO-A22X-01	TCGA-EO-A22X	TCGA-EO-A22X-01	UCEC	uterine corpus endometrioid carcinoma	7.28	5.75	Wound Healing (Immune C1)
TCGA-A5-A0GP-01	TCGA-A5-A0GP	TCGA-A5-A0GP-01	UCEC	uterine corpus endometrioid carcinoma	7.28	5.69	Wound Healing (Immune C1)
TCGA-AP-A1DK-01	TCGA-AP-A1DK	TCGA-AP-A1DK-01	UCEC	uterine corpus endometrioid carcinoma	7.27	8.87	Wound Healing (Immune C1)
TCGA-D1-A17F-01	TCGA-D1-A17F	TCGA-D1-A17F-01	UCEC	uterine corpus endometrioid carcinoma	7.27	7.1	IFN-gamma Dominant (Immune C2)
TCGA-BG-A0W1-01	TCGA-BG-A0W1	TCGA-BG-A0W1-01	UCEC	uterine corpus endometrioid carcinoma	7.26	6.2	Lymphocyte Depleted (Immune C4)
TCGA-A5-A1OH-01	TCGA-A5-A1OH	TCGA-A5-A1OH-01	UCEC	uterine corpus endometrioid carcinoma	7.26	2.54	Wound Healing (Immune C1)
TCGA-AX-A2HA-01	TCGA-AX-A2HA	TCGA-AX-A2HA-01	UCEC	uterine corpus endometrioid carcinoma	7.24	6.54	IFN-gamma Dominant (Immune C2)
TCGA-EO-A3L0-01	TCGA-EO-A3L0	TCGA-EO-A3L0-01	UCEC	uterine corpus endometrioid carcinoma	7.22	4.58	IFN-gamma Dominant (Immune C2)
TCGA-D1-A16Q-01	TCGA-D1-A16Q	TCGA-D1-A16Q-01	UCEC	uterine corpus endometrioid carcinoma	7.21	7.97	Wound Healing (Immune C1)
TCGA-AJ-A3BD-01	TCGA-AJ-A3BD	TCGA-AJ-A3BD-01	UCEC	uterine corpus endometrioid carcinoma	7.2	7.29	IFN-gamma Dominant (Immune C2)
TCGA-AP-A0LV-01	TCGA-AP-A0LV	TCGA-AP-A0LV-01	UCEC	uterine corpus endometrioid carcinoma	7.2	3.73	Wound Healing (Immune C1)
TCGA-DI-A1NN-01	TCGA-DI-A1NN	TCGA-DI-A1NN-01	UCEC	uterine corpus endometrioid carcinoma	7.18	7.62	IFN-gamma Dominant (Immune C2)
TCGA-B5-A11H-01	TCGA-B5-A11H	TCGA-B5-A11H-01	UCEC	uterine corpus endometrioid carcinoma	7.17	7.88	IFN-gamma Dominant (Immune C2)
TCGA-AJ-A8CV-01	TCGA-AJ-A8CV	TCGA-AJ-A8CV-01	UCEC	uterine corpus endometrioid carcinoma	7.17	7.04	IFN-gamma Dominant (Immune C2)
TCGA-A5-A0GR-01	TCGA-A5-A0GR	TCGA-A5-A0GR-01	UCEC	uterine corpus endometrioid carcinoma	7.16	10.81	Inflammatory (Immune C3)
TCGA-A5-A1OG-01	TCGA-A5-A1OG	TCGA-A5-A1OG-01	UCEC	uterine corpus endometrioid carcinoma	7.16	7.51	IFN-gamma Dominant (Immune C2)
TCGA-D1-A1O0-01	TCGA-D1-A1O0	TCGA-D1-A1O0-01	UCEC	uterine corpus endometrioid carcinoma	7.16	4.54	IFN-gamma Dominant (Immune C2)
TCGA-AP-A05A-01	TCGA-AP-A05A	TCGA-AP-A05A-01	UCEC	uterine corpus endometrioid carcinoma	7.16	4.26	Wound Healing (Immune C1)
TCGA-AP-A5FX-01	TCGA-AP-A5FX	TCGA-AP-A5FX-01	UCEC	uterine corpus endometrioid carcinoma	7.15	8.32	IFN-gamma Dominant (Immune C2)
TCGA-BG-A0MU-01	TCGA-BG-A0MU	TCGA-BG-A0MU-01	UCEC	uterine corpus endometrioid carcinoma	7.15	6.77	Inflammatory (Immune C3)
TCGA-AP-A1E3-01	TCGA-AP-A1E3	TCGA-AP-A1E3-01	UCEC	uterine corpus endometrioid carcinoma	7.15	6.11	Wound Healing (Immune C1)
TCGA-B5-A11V-01	TCGA-B5-A11V	TCGA-B5-A11V-01	UCEC	uterine corpus endometrioid carcinoma	7.15	5.62	Wound Healing (Immune C1)
TCGA-A5-A2K7-01	TCGA-A5-A2K7	TCGA-A5-A2K7-01	UCEC	uterine corpus endometrioid carcinoma	7.15	4.58	IFN-gamma Dominant (Immune C2)
TCGA-KP-A3VZ-01	TCGA-KP-A3VZ	TCGA-KP-A3VZ-01	UCEC	uterine corpus endometrioid carcinoma	7.14	4.28	IFN-gamma Dominant (Immune C2)
TCGA-EO-A22Y-01	TCGA-EO-A22Y	TCGA-EO-A22Y-01	UCEC	uterine corpus endometrioid carcinoma	7.14	4.01	Wound Healing (Immune C1)
TCGA-DI-A1C3-01	TCGA-DI-A1C3	TCGA-DI-A1C3-01	UCEC	uterine corpus endometrioid carcinoma	7.13	8.33	Inflammatory (Immune C3)
TCGA-BG-A0M9-01	TCGA-BG-A0M9	TCGA-BG-A0M9-01	UCEC	uterine corpus endometrioid carcinoma	7.13	4.81	Wound Healing (Immune C1)
TCGA-BS-A0U9-01	TCGA-BS-A0U9	TCGA-BS-A0U9-01	UCEC	uterine corpus endometrioid carcinoma	7.13	3.87	IFN-gamma Dominant (Immune C2)
TCGA-BG-A0M0-01	TCGA-BG-A0M0	TCGA-BG-A0M0-01	UCEC	uterine corpus endometrioid carcinoma	7.13	3.63	Wound Healing (Immune C1)
TCGA-BG-A0MK-01	TCGA-BG-A0MK	TCGA-BG-A0MK-01	UCEC	uterine corpus endometrioid carcinoma	7.12	9.85	Inflammatory (Immune C3)
TCGA-AX-A3G9-01	TCGA-AX-A3G9	TCGA-AX-A3G9-01	UCEC	uterine corpus endometrioid carcinoma	7.12	4.29	Wound Healing (Immune C1)
TCGA-AJ-A3OK-01	TCGA-AJ-A3OK	TCGA-AJ-A3OK-01	UCEC	uterine corpus endometrioid carcinoma	7.1	8.24	Inflammatory (Immune C3)
TCGA-B5-A3FD-01	TCGA-B5-A3FD	TCGA-B5-A3FD-01	UCEC	uterine corpus endometrioid carcinoma	7.1	5.35	Wound Healing (Immune C1)
TCGA-AJ-A8CW-01	TCGA-AJ-A8CW	TCGA-AJ-A8CW-01	UCEC	uterine corpus endometrioid carcinoma	7.06	6.61	Wound Healing (Immune C1)
TCGA-B5-A11I-01	TCGA-B5-A11I	TCGA-B5-A11I-01	UCEC	uterine corpus endometrioid carcinoma	7.05	7.09	IFN-gamma Dominant (Immune C2)
TCGA-AX-A1CN-01	TCGA-AX-A1CN	TCGA-AX-A1CN-01	UCEC	uterine corpus endometrioid carcinoma	7.05	4.37	Wound Healing (Immune C1)
TCGA-BS-A0V7-01	TCGA-BS-A0V7	TCGA-BS-A0V7-01	UCEC	uterine corpus endometrioid carcinoma	7.04	8.53	TGF-beta Dominant (Immune C6)
TCGA-D1-A17L-01	TCGA-D1-A17L	TCGA-D1-A17L-01	UCEC	uterine corpus endometrioid carcinoma	7.04	8.45	Inflammatory (Immune C3)
TCGA-AX-A3GB-01	TCGA-AX-A3GB	TCGA-AX-A3GB-01	UCEC	uterine corpus endometrioid carcinoma	7.04	7.55	Inflammatory (Immune C3)
TCGA-B5-A0K6-01	TCGA-B5-A0K6	TCGA-B5-A0K6-01	UCEC	uterine corpus endometrioid carcinoma	7.04	6.51	Inflammatory (Immune C3)
TCGA-AJ-A3EL-01	TCGA-AJ-A3EL	TCGA-AJ-A3EL-01	UCEC	uterine corpus endometrioid carcinoma	7.03	8.22	IFN-gamma Dominant (Immune C2)
TCGA-AJ-A3OJ-01	TCGA-AJ-A3OJ	TCGA-AJ-A3OJ-01	UCEC	uterine corpus endometrioid carcinoma	7.01	6.97	Wound Healing (Immune C1)
TCGA-AX-A2IO-01	TCGA-AX-A2IO	TCGA-AX-A2IO-01	UCEC	uterine corpus endometrioid carcinoma	7.01	5.6	Wound Healing (Immune C1)
TCGA-B5-A11Q-01	TCGA-B5-A11Q	TCGA-B5-A11Q-01	UCEC	uterine corpus endometrioid carcinoma	6.99	4.3	Inflammatory (Immune C3)
TCGA-AP-A0LO-01	TCGA-AP-A0LO	TCGA-AP-A0LO-01	UCEC	uterine corpus endometrioid carcinoma	6.97	5.44	Wound Healing (Immune C1)
TCGA-EY-A548-01	TCGA-EY-A548	TCGA-EY-A548-01	UCEC	uterine corpus endometrioid carcinoma	6.94	6.78	IFN-gamma Dominant (Immune C2)
TCGA-BK-A0CB-01	TCGA-BK-A0CB	TCGA-BK-A0CB-01	UCEC	uterine corpus endometrioid carcinoma	6.91	6.7	Wound Healing (Immune C1)
TCGA-AP-A1DO-01	TCGA-AP-A1DO	TCGA-AP-A1DO-01	UCEC	uterine corpus endometrioid carcinoma	6.9	5.93	Wound Healing (Immune C1)
TCGA-B5-A5OD-01	TCGA-B5-A5OD	TCGA-B5-A5OD-01	UCEC	uterine corpus endometrioid carcinoma	6.88	7.33	Wound Healing (Immune C1)
TCGA-QF-A5YS-01	TCGA-QF-A5YS	TCGA-QF-A5YS-01	UCEC	uterine corpus endometrioid carcinoma	6.87	6.23	IFN-gamma Dominant (Immune C2)
TCGA-AP-A0LE-01	TCGA-AP-A0LE	TCGA-AP-A0LE-01	UCEC	uterine corpus endometrioid carcinoma	6.86	6.33	Wound Healing (Immune C1)
TCGA-AX-A0IU-01	TCGA-AX-A0IU	TCGA-AX-A0IU-01	UCEC	uterine corpus endometrioid carcinoma	6.82	5.9	Lymphocyte Depleted (Immune C4)
TCGA-EY-A1GC-01	TCGA-EY-A1GC	TCGA-EY-A1GC-01	UCEC	uterine corpus endometrioid carcinoma	6.81	8.45	IFN-gamma Dominant (Immune C2)
TCGA-EO-A3KU-01	TCGA-EO-A3KU	TCGA-EO-A3KU-01	UCEC	uterine corpus endometrioid carcinoma	6.79	5.06	IFN-gamma Dominant (Immune C2)
TCGA-B5-A3FA-01	TCGA-B5-A3FA	TCGA-B5-A3FA-01	UCEC	uterine corpus endometrioid carcinoma	6.78	6.45	IFN-gamma Dominant (Immune C2)
TCGA-EY-A1GR-01	TCGA-EY-A1GR	TCGA-EY-A1GR-01	UCEC	uterine corpus endometrioid carcinoma	6.78	5.37	IFN-gamma Dominant (Immune C2)
TCGA-DI-A1NO-01	TCGA-DI-A1NO	TCGA-DI-A1NO-01	UCEC	uterine corpus endometrioid carcinoma	6.77	3.31	Wound Healing (Immune C1)
TCGA-FI-A2D4-01	TCGA-FI-A2D4	TCGA-FI-A2D4-01	UCEC	uterine corpus endometrioid carcinoma	6.76	4.9	Wound Healing (Immune C1)
TCGA-AP-A1DV-01	TCGA-AP-A1DV	TCGA-AP-A1DV-01	UCEC	uterine corpus endometrioid carcinoma	6.73	6.4	Wound Healing (Immune C1)
TCGA-BG-A0MA-01	TCGA-BG-A0MA	TCGA-BG-A0MA-01	UCEC	uterine corpus endometrioid carcinoma	6.73	5.89	Wound Healing (Immune C1)
TCGA-SL-A6JA-01	TCGA-SL-A6JA	TCGA-SL-A6JA-01	UCEC	uterine corpus endometrioid carcinoma	6.72	4.78	Wound Healing (Immune C1)
TCGA-BS-A0TI-01	TCGA-BS-A0TI	TCGA-BS-A0TI-01	UCEC	uterine corpus endometrioid carcinoma	6.71	6.96	IFN-gamma Dominant (Immune C2)
TCGA-PG-A915-01	TCGA-PG-A915	TCGA-PG-A915-01	UCEC	uterine corpus endometrioid carcinoma	6.7	4.34	IFN-gamma Dominant (Immune C2)
TCGA-AX-A1C7-01	TCGA-AX-A1C7	TCGA-AX-A1C7-01	UCEC	uterine corpus endometrioid carcinoma	6.7	3.68	IFN-gamma Dominant (Immune C2)
TCGA-EO-A2CH-01	TCGA-EO-A2CH	TCGA-EO-A2CH-01	UCEC	uterine corpus endometrioid carcinoma	6.67	4.5	IFN-gamma Dominant (Immune C2)
TCGA-AP-A05J-01	TCGA-AP-A05J	TCGA-AP-A05J-01	UCEC	uterine corpus endometrioid carcinoma	6.67	4.08	Lymphocyte Depleted (Immune C4)
TCGA-A5-A0R8-01	TCGA-A5-A0R8	TCGA-A5-A0R8-01	UCEC	uterine corpus endometrioid carcinoma	6.66	7.16	IFN-gamma Dominant (Immune C2)
TCGA-BG-A0LX-01	TCGA-BG-A0LX	TCGA-BG-A0LX-01	UCEC	uterine corpus endometrioid carcinoma	6.65	7.08	Wound Healing (Immune C1)
TCGA-DF-A2KY-01	TCGA-DF-A2KY	TCGA-DF-A2KY-01	UCEC	uterine corpus endometrioid carcinoma	6.65	6.95	IFN-gamma Dominant (Immune C2)
TCGA-B5-A3FC-01	TCGA-B5-A3FC	TCGA-B5-A3FC-01	UCEC	uterine corpus endometrioid carcinoma	6.64	8.13	IFN-gamma Dominant (Immune C2)
TCGA-FI-A2D6-01	TCGA-FI-A2D6	TCGA-FI-A2D6-01	UCEC	uterine corpus endometrioid carcinoma	6.63	6.99	Wound Healing (Immune C1)
TCGA-D1-A3DG-01	TCGA-D1-A3DG	TCGA-D1-A3DG-01	UCEC	uterine corpus endometrioid carcinoma	6.62	3.42	Wound Healing (Immune C1)
TCGA-B5-A0K2-01	TCGA-B5-A0K2	TCGA-B5-A0K2-01	UCEC	uterine corpus endometrioid carcinoma	6.61	8.71	IFN-gamma Dominant (Immune C2)
TCGA-EY-A1GO-01	TCGA-EY-A1GO	TCGA-EY-A1GO-01	UCEC	uterine corpus endometrioid carcinoma	6.58	5.63	Wound Healing (Immune C1)
TCGA-AX-A3G6-01	TCGA-AX-A3G6	TCGA-AX-A3G6-01	UCEC	uterine corpus endometrioid carcinoma	6.58	4.8	IFN-gamma Dominant (Immune C2)
TCGA-EY-A1GP-01	TCGA-EY-A1GP	TCGA-EY-A1GP-01	UCEC	uterine corpus endometrioid carcinoma	6.56	7.6	IFN-gamma Dominant (Immune C2)
TCGA-A5-A0GM-01	TCGA-A5-A0GM	TCGA-A5-A0GM-01	UCEC	uterine corpus endometrioid carcinoma	6.56	4.75	Wound Healing (Immune C1)
TCGA-BS-A0UJ-01	TCGA-BS-A0UJ	TCGA-BS-A0UJ-01	UCEC	uterine corpus endometrioid carcinoma	6.54	7.99	Inflammatory (Immune C3)
TCGA-SJ-A6ZJ-01	TCGA-SJ-A6ZJ	TCGA-SJ-A6ZJ-01	UCEC	uterine corpus endometrioid carcinoma	6.52	5.41	Wound Healing (Immune C1)
TCGA-AX-A0IW-01	TCGA-AX-A0IW	TCGA-AX-A0IW-01	UCEC	uterine corpus endometrioid carcinoma	6.48	4.98	IFN-gamma Dominant (Immune C2)
TCGA-B5-A11X-01	TCGA-B5-A11X	TCGA-B5-A11X-01	UCEC	uterine corpus endometrioid carcinoma	6.47	8.39	Wound Healing (Immune C1)
TCGA-B5-A3FB-01	TCGA-B5-A3FB	TCGA-B5-A3FB-01	UCEC	uterine corpus endometrioid carcinoma	6.47	6.32	Wound Healing (Immune C1)
TCGA-EO-A3KW-01	TCGA-EO-A3KW	TCGA-EO-A3KW-01	UCEC	uterine corpus endometrioid carcinoma	6.47	6.03	IFN-gamma Dominant (Immune C2)
TCGA-B5-A0JY-01	TCGA-B5-A0JY	TCGA-B5-A0JY-01	UCEC	uterine corpus endometrioid carcinoma	6.43	6.77	Wound Healing (Immune C1)
TCGA-D1-A3DH-01	TCGA-D1-A3DH	TCGA-D1-A3DH-01	UCEC	uterine corpus endometrioid carcinoma	6.43	3.45	IFN-gamma Dominant (Immune C2)
TCGA-QS-A5YR-01	TCGA-QS-A5YR	TCGA-QS-A5YR-01	UCEC	uterine corpus endometrioid carcinoma	6.41	8.95	IFN-gamma Dominant (Immune C2)
TCGA-2E-A9G8-01	TCGA-2E-A9G8	TCGA-2E-A9G8-01	UCEC	uterine corpus endometrioid carcinoma	6.41	7.13	IFN-gamma Dominant (Immune C2)
TCGA-D1-A2G0-01	TCGA-D1-A2G0	TCGA-D1-A2G0-01	UCEC	uterine corpus endometrioid carcinoma	6.39	7.71	Wound Healing (Immune C1)
TCGA-AX-A3G4-01	TCGA-AX-A3G4	TCGA-AX-A3G4-01	UCEC	uterine corpus endometrioid carcinoma	6.37	5.5	Wound Healing (Immune C1)
TCGA-AX-A3FX-01	TCGA-AX-A3FX	TCGA-AX-A3FX-01	UCEC	uterine corpus endometrioid carcinoma	6.36	7.59	Wound Healing (Immune C1)
TCGA-A5-A0G2-01	TCGA-A5-A0G2	TCGA-A5-A0G2-01	UCEC	uterine corpus endometrioid carcinoma	6.35	7.01	Wound Healing (Immune C1)
TCGA-EO-A22U-01	TCGA-EO-A22U	TCGA-EO-A22U-01	UCEC	uterine corpus endometrioid carcinoma	6.33	6.4	Wound Healing (Immune C1)
TCGA-DF-A2KZ-01	TCGA-DF-A2KZ	TCGA-DF-A2KZ-01	UCEC	uterine corpus endometrioid carcinoma	6.32	7.11	IFN-gamma Dominant (Immune C2)
TCGA-QS-A5YQ-01	TCGA-QS-A5YQ	TCGA-QS-A5YQ-01	UCEC	uterine corpus endometrioid carcinoma	6.3	8.31	IFN-gamma Dominant (Immune C2)
TCGA-EO-A3AY-01	TCGA-EO-A3AY	TCGA-EO-A3AY-01	UCEC	uterine corpus endometrioid carcinoma	6.29	8.35	IFN-gamma Dominant (Immune C2)
TCGA-FI-A3PX-01	TCGA-FI-A3PX	TCGA-FI-A3PX-01	UCEC	uterine corpus endometrioid carcinoma	6.29	3.26	IFN-gamma Dominant (Immune C2)
TCGA-DF-A2KV-01	TCGA-DF-A2KV	TCGA-DF-A2KV-01	UCEC	uterine corpus endometrioid carcinoma	6.27	5.66	IFN-gamma Dominant (Immune C2)
TCGA-AJ-A3BF-01	TCGA-AJ-A3BF	TCGA-AJ-A3BF-01	UCEC	uterine corpus endometrioid carcinoma	6.26	5.58	IFN-gamma Dominant (Immune C2)
TCGA-EO-A1Y5-01	TCGA-EO-A1Y5	TCGA-EO-A1Y5-01	UCEC	uterine corpus endometrioid carcinoma	6.25	8.03	IFN-gamma Dominant (Immune C2)
TCGA-AJ-A3BG-01	TCGA-AJ-A3BG	TCGA-AJ-A3BG-01	UCEC	uterine corpus endometrioid carcinoma	6.24	4.55	Lymphocyte Depleted (Immune C4)
TCGA-5S-A9Q8-01	TCGA-5S-A9Q8	TCGA-5S-A9Q8-01	UCEC	uterine corpus endometrioid carcinoma	6.16	5.37	Inflammatory (Immune C3)
TCGA-AX-A3G7-01	TCGA-AX-A3G7	TCGA-AX-A3G7-01	UCEC	uterine corpus endometrioid carcinoma	6.15	5.07	IFN-gamma Dominant (Immune C2)
TCGA-KJ-A3U4-01	TCGA-KJ-A3U4	TCGA-KJ-A3U4-01	UCEC	uterine corpus endometrioid carcinoma	6.14	6.86
TCGA-EO-A1Y7-01	TCGA-EO-A1Y7	TCGA-EO-A1Y7-01	UCEC	uterine corpus endometrioid carcinoma	6.1	6.67	IFN-gamma Dominant (Immune C2)
TCGA-DI-A1BU-01	TCGA-DI-A1BU	TCGA-DI-A1BU-01	UCEC	uterine corpus endometrioid carcinoma	6.07	7.62	Wound Healing (Immune C1)
TCGA-EY-A547-01	TCGA-EY-A547	TCGA-EY-A547-01	UCEC	uterine corpus endometrioid carcinoma	6.02	3.57	Wound Healing (Immune C1)
TCGA-AX-A3G8-01	TCGA-AX-A3G8	TCGA-AX-A3G8-01	UCEC	uterine corpus endometrioid carcinoma	6	5.02	Wound Healing (Immune C1)
TCGA-PG-A6IB-01	TCGA-PG-A6IB	TCGA-PG-A6IB-01	UCEC	uterine corpus endometrioid carcinoma	5.99	9.13	IFN-gamma Dominant (Immune C2)
TCGA-B5-A11G-01	TCGA-B5-A11G	TCGA-B5-A11G-01	UCEC	uterine corpus endometrioid carcinoma	5.97	8.11	IFN-gamma Dominant (Immune C2)
TCGA-A5-A0GJ-01	TCGA-A5-A0GJ	TCGA-A5-A0GJ-01	UCEC	uterine corpus endometrioid carcinoma	5.95	8.02	Inflammatory (Immune C3)
TCGA-AP-A0LF-01	TCGA-AP-A0LF	TCGA-AP-A0LF-01	UCEC	uterine corpus endometrioid carcinoma	5.94	10.02	IFN-gamma Dominant (Immune C2)
TCGA-EY-A5W2-01	TCGA-EY-A5W2	TCGA-EY-A5W2-01	UCEC	uterine corpus endometrioid carcinoma	5.92	7.67	Wound Healing (Immune C1)
TCGA-B5-A1MX-01	TCGA-B5-A1MX	TCGA-B5-A1MX-01	UCEC	uterine corpus endometrioid carcinoma	5.91	7.52	IFN-gamma Dominant (Immune C2)
TCGA-AP-A0LD-01	TCGA-AP-A0LD	TCGA-AP-A0LD-01	UCEC	uterine corpus endometrioid carcinoma	5.86	5.93	IFN-gamma Dominant (Immune C2)
TCGA-AX-A2H2-01	TCGA-AX-A2H2	TCGA-AX-A2H2-01	UCEC	uterine corpus endometrioid carcinoma	5.82	8.19	IFN-gamma Dominant (Immune C2)
TCGA-QF-A5YT-01	TCGA-QF-A5YT	TCGA-QF-A5YT-01	UCEC	uterine corpus endometrioid carcinoma	5.81	4.64	Wound Healing (Immune C1)
TCGA-AJ-A3BI-01	TCGA-AJ-A3BI	TCGA-AJ-A3BI-01	UCEC	uterine corpus endometrioid carcinoma	5.79	8.57	IFN-gamma Dominant (Immune C2)
TCGA-D1-A1O8-01	TCGA-D1-A1O8	TCGA-D1-A1O8-01	UCEC	uterine corpus endometrioid carcinoma	5.71	9.39	IFN-gamma Dominant (Immune C2)
TCGA-A5-A0R7-01	TCGA-A5-A0R7	TCGA-A5-A0R7-01	UCEC	uterine corpus endometrioid carcinoma	5.69	8.44	IFN-gamma Dominant (Immune C2)
TCGA-QS-A8F1-01	TCGA-QS-A8F1	TCGA-QS-A8F1-01	UCEC	uterine corpus endometrioid carcinoma	5.64	6.5	Inflammatory (Immune C3)
TCGA-AX-A2H7-01	TCGA-AX-A2H7	TCGA-AX-A2H7-01	UCEC	uterine corpus endometrioid carcinoma	5.62	5.75	Wound Healing (Immune C1)
TCGA-AX-A2IN-01	TCGA-AX-A2IN	TCGA-AX-A2IN-01	UCEC	uterine corpus endometrioid carcinoma	5.58	7.46	Wound Healing (Immune C1)
TCGA-AJ-A3BK-01	TCGA-AJ-A3BK	TCGA-AJ-A3BK-01	UCEC	uterine corpus endometrioid carcinoma	5.51	7.16	IFN-gamma Dominant (Immune C2)
TCGA-BK-A139-02	TCGA-BK-A139-02	TCGA-BK-A139-02	UCEC	uterine corpus endometrioid carcinoma	5.47	4.7
TCGA-FI-A2EW-01	TCGA-FI-A2EW	TCGA-FI-A2EW-01	UCEC	uterine corpus endometrioid carcinoma	5.44	5.49	Wound Healing (Immune C1)
TCGA-DI-A2QT-01	TCGA-DI-A2QT	TCGA-DI-A2QT-01	UCEC	uterine corpus endometrioid carcinoma	5.14	4.29	IFN-gamma Dominant (Immune C2)
TCGA-E6-A8L9-01	TCGA-E6-A8L9	TCGA-E6-A8L9-01	UCEC	uterine corpus endometrioid carcinoma	5.04	8	IFN-gamma Dominant (Immune C2)
TCGA-A5-A2K5-01	TCGA-A5-A2K5	TCGA-A5-A2K5-01	UCEC	uterine corpus endometrioid carcinoma	4.98	7.14	Wound Healing (Immune C1)
TCGA-EY-A3L3-01	TCGA-EY-A3L3	TCGA-EY-A3L3-01	UCEC	uterine corpus endometrioid carcinoma	4.97	4.58	Wound Healing (Immune C1)
TCGA-AX-A06F-01	TCGA-AX-A06F	TCGA-AX-A06F-01	UCEC	uterine corpus endometrioid carcinoma	4.85	6.98	Wound Healing (Immune C1)
TCGA-E6-A1M0-01	TCGA-E6-A1M0	TCGA-E6-A1M0-01	UCEC	uterine corpus endometrioid carcinoma	4.79	6.47	Wound Healing (Immune C1)
TCGA-BK-A139-01	TCGA-BK-A139	TCGA-BK-A139-01	UCEC	uterine corpus endometrioid carcinoma	4.71	6.07	IFN-gamma Dominant (Immune C2)
TCGA-EO-A3B0-01	TCGA-EO-A3B0	TCGA-EO-A3B0-01	UCEC	uterine corpus endometrioid carcinoma	4.26	7.35	Wound Healing (Immune C1)
TCGA-BS-A0V4-01	TCGA-BS-A0V4	TCGA-BS-A0V4-01	UCEC	uterine corpus endometrioid carcinoma	4.26	5.59	Inflammatory (Immune C3)
TCGA-SL-A6J9-01	TCGA-SL-A6J9	TCGA-SL-A6J9-01	UCEC	uterine corpus endometrioid carcinoma	4.21	8.53	IFN-gamma Dominant (Immune C2)
TCGA-H5-A2HR-01	TCGA-H5-A2HR	TCGA-H5-A2HR-01	UCEC	uterine corpus endometrioid carcinoma	4.1	5.93	IFN-gamma Dominant (Immune C2)
TCGA-BS-A0UV-01	TCGA-BS-A0UV	TCGA-BS-A0UV-01	UCEC	uterine corpus endometrioid carcinoma	4.05	6.49	Wound Healing (Immune C1)
TCGA-DF-A2KS-01	TCGA-DF-A2KS	TCGA-DF-A2KS-01	UCEC	uterine corpus endometrioid carcinoma	3.51	7.6	IFN-gamma Dominant (Immune C2)
TCGA-AJ-A3EM-01	TCGA-AJ-A3EM	TCGA-AJ-A3EM-01	UCEC	uterine corpus endometrioid carcinoma	3.45	2.54	IFN-gamma Dominant (Immune C2)
TCGA-AX-A1CE-01	TCGA-AX-A1CE	TCGA-AX-A1CE-01	UCEC	uterine corpus endometrioid carcinoma	2.41	5.05	Wound Healing (Immune C1)
TCGA-DF-A2KU-01	TCGA-DF-A2KU	TCGA-DF-A2KU-01	UCEC	uterine corpus endometrioid carcinoma	1.93	9.75	IFN-gamma Dominant (Immune C2)
TCGA-AX-A3FZ-01	TCGA-AX-A3FZ	TCGA-AX-A3FZ-01	UCEC	uterine corpus endometrioid carcinoma	0.41	2.79	Wound Healing (Immune C1)
TCGA-DF-A2L0-01	TCGA-DF-A2L0	TCGA-DF-A2L0-01	UCEC	uterine corpus endometrioid carcinoma	0	7.06	IFN-gamma Dominant (Immune C2)
TCGA-AP-A053-01	TCGA-AP-A053	TCGA-AP-A053-01	UCEC	uterine corpus endometrioid carcinoma
TCGA-AP-A0LQ-01	TCGA-AP-A0LQ	TCGA-AP-A0LQ-01	UCEC	uterine corpus endometrioid carcinoma
TCGA-AX-A06D-01	TCGA-AX-A06D	TCGA-AX-A06D-01	UCEC	uterine corpus endometrioid carcinoma
TCGA-AX-A1CJ-11	TCGA-AX-A1CJ	TCGA-AX-A1CJ-11	UCEC	uterine corpus endometrioid carcinoma
TCGA-AX-A1CP-01	TCGA-AX-A1CP	TCGA-AX-A1CP-01	UCEC	uterine corpus endometrioid carcinoma
TCGA-AX-A1CR-01	TCGA-AX-A1CR	TCGA-AX-A1CR-01	UCEC	uterine corpus endometrioid carcinoma
TCGA-AX-A2H4-11	TCGA-AX-A2H4	TCGA-AX-A2H4-11	UCEC	uterine corpus endometrioid carcinoma
TCGA-AX-A2H5-11	TCGA-AX-A2H5	TCGA-AX-A2H5-11	UCEC	uterine corpus endometrioid carcinoma
TCGA-AX-A2H7-11	TCGA-AX-A2H7	TCGA-AX-A2H7-11	UCEC	uterine corpus endometrioid carcinoma
TCGA-AX-A2H8-01	TCGA-AX-A2H8	TCGA-AX-A2H8-01	UCEC	uterine corpus endometrioid carcinoma
TCGA-AX-A2H8-11	TCGA-AX-A2H8	TCGA-AX-A2H8-11	UCEC	uterine corpus endometrioid carcinoma
TCGA-AX-A2HF-01	TCGA-AX-A2HF	TCGA-AX-A2HF-01	UCEC	uterine corpus endometrioid carcinoma
TCGA-B5-A0KB-01	TCGA-B5-A0KB	TCGA-B5-A0KB-01	UCEC	uterine corpus endometrioid carcinoma
TCGA-BG-A0M8-01	TCGA-BG-A0M8	TCGA-BG-A0M8-01	UCEC	uterine corpus endometrioid carcinoma
TCGA-BG-A0MA-11	TCGA-BG-A0MA	TCGA-BG-A0MA-11	UCEC	uterine corpus endometrioid carcinoma
TCGA-BG-A0MS-01	TCGA-BG-A0MS	TCGA-BG-A0MS-01	UCEC	uterine corpus endometrioid carcinoma
TCGA-BG-A220-01	TCGA-BG-A220	TCGA-BG-A220-01	UCEC	uterine corpus endometrioid carcinoma
TCGA-BG-A221-01	TCGA-BG-A221	TCGA-BG-A221-01	UCEC	uterine corpus endometrioid carcinoma
TCGA-BG-A2AE-11	TCGA-BG-A2AE	TCGA-BG-A2AE-11	UCEC	uterine corpus endometrioid carcinoma
TCGA-BG-A2L7-11	TCGA-BG-A2L7	TCGA-BG-A2L7-11	UCEC	uterine corpus endometrioid carcinoma
TCGA-DI-A1NN-11	TCGA-DI-A1NN	TCGA-DI-A1NN-11	UCEC	uterine corpus endometrioid carcinoma
TCGA-DI-A1NO-11	TCGA-DI-A1NO	TCGA-DI-A1NO-11	UCEC	uterine corpus endometrioid carcinoma
TCGA-EO-A22R-11	TCGA-EO-A22R	TCGA-EO-A22R-11	UCEC	uterine corpus endometrioid carcinoma
TCGA-EO-A22S-11	TCGA-EO-A22S	TCGA-EO-A22S-11	UCEC	uterine corpus endometrioid carcinoma
TCGA-EO-A22T-11	TCGA-EO-A22T	TCGA-EO-A22T-11	UCEC	uterine corpus endometrioid carcinoma
TCGA-EY-A1G7-01	TCGA-EY-A1G7	TCGA-EY-A1G7-01	UCEC	uterine corpus endometrioid carcinoma
TCGA-EY-A1G8-01	TCGA-EY-A1G8	TCGA-EY-A1G8-01	UCEC	uterine corpus endometrioid carcinoma
TCGA-EY-A1GJ-01	TCGA-EY-A1GJ	TCGA-EY-A1GJ-01	UCEC	uterine corpus endometrioid carcinoma
TCGA-XM-A8RG-01	TCGA-XM-A8RG	TCGA-XM-A8RG-01	THYM	thymoma	12.54	6.86
TCGA-ZB-A96L-01	TCGA-ZB-A96L	TCGA-ZB-A96L-01	THYM	thymoma	12.21	6.83
TCGA-ZB-A969-01	TCGA-ZB-A969	TCGA-ZB-A969-01	THYM	thymoma	12.16	6.55
TCGA-ZL-A9V6-01	TCGA-ZL-A9V6	TCGA-ZL-A9V6-01	THYM	thymoma	11.73	9.37
TCGA-XU-A92Z-01	TCGA-XU-A92Z	TCGA-XU-A92Z-01	THYM	thymoma	11.48	5.84
TCGA-ZB-A964-01	TCGA-ZB-A964	TCGA-ZB-A964-01	THYM	thymoma	11.43	4.49
TCGA-ZB-A96H-01	TCGA-ZB-A96H	TCGA-ZB-A96H-01	THYM	thymoma	11.29	6.64
TCGA-XU-A931-01	TCGA-XU-A931	TCGA-XU-A931-01	THYM	thymoma	11.27	8.92
TCGA-X7-A8M3-01	TCGA-X7-A8M3	TCGA-X7-A8M3-01	THYM	thymoma	11.27	5.02
TCGA-ZB-A96C-01	TCGA-ZB-A96C	TCGA-ZB-A96C-01	THYM	thymoma	11.26	7.61
TCGA-ZB-A965-01	TCGA-ZB-A965	TCGA-ZB-A965-01	THYM	thymoma	11.13	5.86
TCGA-4X-A9FD-01	TCGA-4X-A9FD	TCGA-4X-A9FD-01	THYM	thymoma	10.97	8.59
TCGA-YT-A95G-01	TCGA-YT-A95G	TCGA-YT-A95G-01	THYM	thymoma	10.92	8.91
TCGA-XU-A930-01	TCGA-XU-A930	TCGA-XU-A930-01	THYM	thymoma	10.86	8.69
TCGA-XU-A92T-01	TCGA-XU-A92T	TCGA-XU-A92T-01	THYM	thymoma	10.73	5.58
TCGA-3G-AB19-01	TCGA-3G-AB19	TCGA-3G-AB19-01	THYM	thymoma	10.72	8.77
TCGA-ZB-A96Q-01	TCGA-ZB-A96Q	TCGA-ZB-A96Q-01	THYM	thymoma	10.63	7.02
TCGA-X7-A8D8-01	TCGA-X7-A8D8	TCGA-X7-A8D8-01	THYM	thymoma	10.59	8.42
TCGA-ZB-A963-01	TCGA-ZB-A963	TCGA-ZB-A963-01	THYM	thymoma	10.53	8.91
TCGA-XM-AAZ3-01	TCGA-XM-AAZ3	TCGA-XM-AAZ3-01	THYM	thymoma	10.53	7.2
TCGA-YT-A95F-01	TCGA-YT-A95F	TCGA-YT-A95F-01	THYM	thymoma	10.52	6.67
TCGA-X7-A8D6-11	TCGA-X7-A8D6	TCGA-X7-A8D6-11	THYM	thymoma	10.51	10.01
TCGA-XU-AAXV-01	TCGA-XU-AAXV	TCGA-XU-AAXV-01	THYM	thymoma	10.47	10.28
TCGA-ZB-A961-01	TCGA-ZB-A961	TCGA-ZB-A961-01	THYM	thymoma	10.39	9.27
TCGA-ZB-A96E-01	TCGA-ZB-A96E	TCGA-ZB-A96E-01	THYM	thymoma	10.27	7.56
TCGA-ZB-A962-01	TCGA-ZB-A962	TCGA-ZB-A962-01	THYM	thymoma	10.26	6.09
TCGA-XM-A8RI-01	TCGA-XM-A8RI	TCGA-XM-A8RI-01	THYM	thymoma	10.25	9.61
TCGA-YT-A95D-01	TCGA-YT-A95D	TCGA-YT-A95D-01	THYM	thymoma	10.18	7.88
TCGA-XU-A92W-01	TCGA-XU-A92W	TCGA-XU-A92W-01	THYM	thymoma	10.02	8.41
TCGA-XU-A92V-01	TCGA-XU-A92V	TCGA-XU-A92V-01	THYM	thymoma	10.01	7.74
TCGA-XM-AAZ2-01	TCGA-XM-AAZ2	TCGA-XM-AAZ2-01	THYM	thymoma	9.95	8.18
TCGA-ZB-A96M-01	TCGA-ZB-A96M	TCGA-ZB-A96M-01	THYM	thymoma	9.92	8.63
TCGA-X7-A8M0-01	TCGA-X7-A8M0	TCGA-X7-A8M0-01	THYM	thymoma	9.88	10.51
TCGA-4V-A9QS-01	TCGA-4V-A9QS	TCGA-4V-A9QS-01	THYM	thymoma	9.88	9
TCGA-X7-A8M1-01	TCGA-X7-A8M1	TCGA-X7-A8M1-01	THYM	thymoma	9.87	7.87
TCGA-4V-A9QM-01	TCGA-4V-A9QM	TCGA-4V-A9QM-01	THYM	thymoma	9.8	9.4
TCGA-XM-A8RD-01	TCGA-XM-A8RD	TCGA-XM-A8RD-01	THYM	thymoma	9.76	9.91
TCGA-ZB-A96I-01	TCGA-ZB-A96I	TCGA-ZB-A96I-01	THYM	thymoma	9.71	9.37
TCGA-XM-A8RF-01	TCGA-XM-A8RF	TCGA-XM-A8RF-01	THYM	thymoma	9.71	8.84
TCGA-ZB-A96F-01	TCGA-ZB-A96F	TCGA-ZB-A96F-01	THYM	thymoma	9.61	9.66
TCGA-ZB-A96D-01	TCGA-ZB-A96D	TCGA-ZB-A96D-01	THYM	thymoma	9.59	9.5
TCGA-5G-A9ZZ-01	TCGA-5G-A9ZZ	TCGA-5G-A9ZZ-01	THYM	thymoma	9.41	9.91
TCGA-ZB-A96K-01	TCGA-ZB-A96K	TCGA-ZB-A96K-01	THYM	thymoma	9.36	8.79
TCGA-XU-AAXW-01	TCGA-XU-AAXW	TCGA-XU-AAXW-01	THYM	thymoma	9.16	10.2
TCGA-4V-A9QN-01	TCGA-4V-A9QN	TCGA-4V-A9QN-01	THYM	thymoma	9.15	6.81
TCGA-X7-A8D9-01	TCGA-X7-A8D9	TCGA-X7-A8D9-01	THYM	thymoma	9.1	8.33
TCGA-XU-AAXX-01	TCGA-XU-AAXX	TCGA-XU-AAXX-01	THYM	thymoma	9.09	9.69
TCGA-3G-AB0Q-01	TCGA-3G-AB0Q	TCGA-3G-AB0Q-01	THYM	thymoma	9.08	8.02
TCGA-ZC-AAAA-01	TCGA-ZC-AAAA	TCGA-ZC-AAAA-01	THYM	thymoma	9.06	11
TCGA-XU-A92Y-01	TCGA-XU-A92Y	TCGA-XU-A92Y-01	THYM	thymoma	9.02	7.46
TCGA-4V-A9QR-01	TCGA-4V-A9QR	TCGA-4V-A9QR-01	THYM	thymoma	9	10.85
TCGA-3G-AB14-01	TCGA-3G-AB14	TCGA-3G-AB14-01	THYM	thymoma	8.91	9.34
TCGA-XU-A92Q-01	TCGA-XU-A92Q	TCGA-XU-A92Q-01	THYM	thymoma	8.91	7.28
TCGA-XM-AAZ1-01	TCGA-XM-AAZ1	TCGA-XM-AAZ1-01	THYM	thymoma	8.9	8.52
TCGA-XM-A8RC-01	TCGA-XM-A8RC	TCGA-XM-A8RC-01	THYM	thymoma	8.87	8.28
TCGA-X7-A8DJ-01	TCGA-X7-A8DJ	TCGA-X7-A8DJ-01	THYM	thymoma	8.85	9.49
TCGA-X7-A8D7-01	TCGA-X7-A8D7	TCGA-X7-A8D7-01	THYM	thymoma	8.82	10.04
TCGA-ZB-A96P-01	TCGA-ZB-A96P	TCGA-ZB-A96P-01	THYM	thymoma	8.76	8.96
TCGA-4X-A9FA-01	TCGA-4X-A9FA	TCGA-4X-A9FA-01	THYM	thymoma	8.7	9.5
TCGA-XU-A92X-01	TCGA-XU-A92X	TCGA-XU-A92X-01	THYM	thymoma	8.67	10.14
TCGA-X7-A8D6-01	TCGA-X7-A8D6	TCGA-X7-A8D6-01	THYM	thymoma	8.65	8.57
TCGA-XU-A933-01	TCGA-XU-A933	TCGA-XU-A933-01	THYM	thymoma	8.58	7.65
TCGA-XM-A8RB-01	TCGA-XM-A8RB	TCGA-XM-A8RB-01	THYM	thymoma	8.57	9.44
TCGA-4V-A9QI-01	TCGA-4V-A9QI	TCGA-4V-A9QI-01	THYM	thymoma	8.47	10.07
TCGA-XM-A8R9-01	TCGA-XM-A8R9	TCGA-XM-A8R9-01	THYM	thymoma	8.44	10.7
TCGA-XU-A92O-01	TCGA-XU-A92O	TCGA-XU-A92O-01	THYM	thymoma	8.39	7.99
TCGA-4V-A9QL-01	TCGA-4V-A9QL	TCGA-4V-A9QL-01	THYM	thymoma	8.33	8.69
TCGA-4X-A9FB-01	TCGA-4X-A9FB	TCGA-4X-A9FB-01	THYM	thymoma	8.31	9.72
TCGA-X7-A8DE-01	TCGA-X7-A8DE	TCGA-X7-A8DE-01	THYM	thymoma	8.31	9.12
TCGA-XH-A853-01	TCGA-XH-A853	TCGA-XH-A853-01	THYM	thymoma	8.26	8.84
TCGA-XM-A8RH-01	TCGA-XM-A8RH	TCGA-XM-A8RH-01	THYM	thymoma	8.22	8.33
TCGA-X7-A8D7-11	TCGA-X7-A8D7	TCGA-X7-A8D7-11	THYM	thymoma	8.14	10.35
TCGA-5U-AB0E-01	TCGA-5U-AB0E	TCGA-5U-AB0E-01	THYM	thymoma	8.1	10.58
TCGA-3G-AB0T-01	TCGA-3G-AB0T	TCGA-3G-AB0T-01	THYM	thymoma	8.06	11.14
TCGA-XM-A8R8-01	TCGA-XM-A8R8	TCGA-XM-A8R8-01	THYM	thymoma	8.05	12.15
TCGA-5V-A9RR-01	TCGA-5V-A9RR	TCGA-5V-A9RR-01	THYM	thymoma	8.02	9.39
TCGA-X7-A8M5-01	TCGA-X7-A8M5	TCGA-X7-A8M5-01	THYM	thymoma	7.91	10.82
TCGA-XU-A92U-01	TCGA-XU-A92U	TCGA-XU-A92U-01	THYM	thymoma	7.9	8.85
TCGA-5K-AAAP-01	TCGA-5K-AAAP	TCGA-5K-AAAP-01	THYM	thymoma	7.87	8.24
TCGA-YT-A95H-01	TCGA-YT-A95H	TCGA-YT-A95H-01	THYM	thymoma	7.54	8.9
TCGA-ZB-A96V-01	TCGA-ZB-A96V	TCGA-ZB-A96V-01	THYM	thymoma	7.46	10.68
TCGA-3S-A8YW-01	TCGA-3S-A8YW	TCGA-3S-A8YW-01	THYM	thymoma	7.4	6.78
TCGA-3G-AB0O-01	TCGA-3G-AB0O	TCGA-3G-AB0O-01	THYM	thymoma	7.35	10.04
TCGA-ZB-A966-01	TCGA-ZB-A966	TCGA-ZB-A966-01	THYM	thymoma	7.33	9.28
TCGA-YT-A95E-01	TCGA-YT-A95E	TCGA-YT-A95E-01	THYM	thymoma	7.31	9.02
TCGA-4X-A9FC-01	TCGA-4X-A9FC	TCGA-4X-A9FC-01	THYM	thymoma	7.31	8.75
TCGA-3S-AAYX-01	TCGA-3S-AAYX	TCGA-3S-AAYX-01	THYM	thymoma	7.28	8.99
TCGA-4V-A9QX-01	TCGA-4V-A9QX	TCGA-4V-A9QX-01	THYM	thymoma	7.27	9.53
TCGA-3Q-A9WF-01	TCGA-3Q-A9WF	TCGA-3Q-A9WF-01	THYM	thymoma	7.26	10.39
TCGA-X7-A8M7-01	TCGA-X7-A8M7	TCGA-X7-A8M7-01	THYM	thymoma	7.24	10.96
TCGA-X7-A8M8-01	TCGA-X7-A8M8	TCGA-X7-A8M8-01	THYM	thymoma	7.22	9.61
TCGA-ZC-AAAF-01	TCGA-ZC-AAAF	TCGA-ZC-AAAF-01	THYM	thymoma	7.21	8.3
TCGA-X7-A8DG-01	TCGA-X7-A8DG	TCGA-X7-A8DG-01	THYM	thymoma	7.2	11.35
TCGA-ZB-A96A-01	TCGA-ZB-A96A	TCGA-ZB-A96A-01	THYM	thymoma	7.17	9.01
TCGA-ZB-A96R-01	TCGA-ZB-A96R	TCGA-ZB-A96R-01	THYM	thymoma	7.16	9.85
TCGA-4V-A9QU-01	TCGA-4V-A9QU	TCGA-4V-A9QU-01	THYM	thymoma	7.13	8.1
TCGA-ZB-A96B-01	TCGA-ZB-A96B	TCGA-ZB-A96B-01	THYM	thymoma	7.11	10.28
TCGA-XU-AAXY-01	TCGA-XU-AAXY	TCGA-XU-AAXY-01	THYM	thymoma	7.05	11.28
TCGA-XU-A932-01	TCGA-XU-A932	TCGA-XU-A932-01	THYM	thymoma	7.01	9.75
TCGA-4X-A9F9-01	TCGA-4X-A9F9	TCGA-4X-A9F9-01	THYM	thymoma	6.9	10.86
TCGA-3T-AA9L-01	TCGA-3T-AA9L	TCGA-3T-AA9L-01	THYM	thymoma	6.89	9.75
TCGA-X7-A8M4-01	TCGA-X7-A8M4	TCGA-X7-A8M4-01	THYM	thymoma	6.88	8.78
TCGA-XU-AAXZ-01	TCGA-XU-AAXZ	TCGA-XU-AAXZ-01	THYM	thymoma	6.87	12.51
TCGA-5U-AB0F-01	TCGA-5U-AB0F	TCGA-5U-AB0F-01	THYM	thymoma	6.87	10.37
TCGA-XU-AAY0-01	TCGA-XU-AAY0	TCGA-XU-AAY0-01	THYM	thymoma	6.85	9.79
TCGA-XU-AAY1-01	TCGA-XU-AAY1	TCGA-XU-AAY1-01	THYM	thymoma	6.69	9.77
TCGA-X7-A8M6-01	TCGA-X7-A8M6	TCGA-X7-A8M6-01	THYM	thymoma	6.68	10.84
TCGA-ZC-AAAH-01	TCGA-ZC-AAAH	TCGA-ZC-AAAH-01	THYM	thymoma	6.67	11.09
TCGA-4V-A9QT-01	TCGA-4V-A9QT	TCGA-4V-A9QT-01	THYM	thymoma	6.61	9.29
TCGA-ZB-A96O-01	TCGA-ZB-A96O	TCGA-ZB-A96O-01	THYM	thymoma	6.57	10.71
TCGA-XM-A8RE-01	TCGA-XM-A8RE	TCGA-XM-A8RE-01	THYM	thymoma	6.5	9.73
TCGA-ZB-A96G-01	TCGA-ZB-A96G	TCGA-ZB-A96G-01	THYM	thymoma	6.47	9.77
TCGA-X7-A8DB-01	TCGA-X7-A8DB	TCGA-X7-A8DB-01	THYM	thymoma	6.41	9.65
TCGA-ZC-AAA7-01	TCGA-ZC-AAA7	TCGA-ZC-AAA7-01	THYM	thymoma	6.34	11.22
TCGA-X7-A8DF-01	TCGA-X7-A8DF	TCGA-X7-A8DF-01	THYM	thymoma	6.34	10.06
TCGA-4V-A9QW-01	TCGA-4V-A9QW	TCGA-4V-A9QW-01	THYM	thymoma	6.22	10.29
TCGA-XU-A936-01	TCGA-XU-A936	TCGA-XU-A936-01	THYM	thymoma	6.11	10.78
TCGA-X7-A8DD-01	TCGA-X7-A8DD	TCGA-X7-A8DD-01	THYM	thymoma	6.11	10.08
TCGA-XM-A8RL-01	TCGA-XM-A8RL	TCGA-XM-A8RL-01	THYM	thymoma	6.08	10.13
TCGA-4V-A9QJ-01	TCGA-4V-A9QJ	TCGA-4V-A9QJ-01	THYM	thymoma	5.7	9.04
TCGA-ZT-A8OM-01	TCGA-ZT-A8OM	TCGA-ZT-A8OM-01	THYM	thymoma	5.53	9.96
TCGA-5U-AB0D-01	TCGA-5U-AB0D	TCGA-5U-AB0D-01	THYM	thymoma	2.77	10.74
TCGA-4V-A9QQ-01	TCGA-4V-A9QQ	TCGA-4V-A9QQ-01	THYM	thymoma
TCGA-X7-A8DC-01	TCGA-X7-A8DC	TCGA-X7-A8DC-01	THYM	thymoma
TCGA-X7-A8DI-01	TCGA-X7-A8DI	TCGA-X7-A8DI-01	THYM	thymoma
TCGA-XU-A92R-01	TCGA-XU-A92R	TCGA-XU-A92R-01	THYM	thymoma
TCGA-DJ-A1QQ-01	TCGA-DJ-A1QQ	TCGA-DJ-A1QQ-01	THCA	thyroid carcinoma	12.06	6.53	Inflammatory (Immune C3)
TCGA-EL-A3GR-01	TCGA-EL-A3GR	TCGA-EL-A3GR-01	THCA	thyroid carcinoma	12.05	5.38	Inflammatory (Immune C3)
TCGA-IM-A3ED-01	TCGA-IM-A3ED	TCGA-IM-A3ED-01	THCA	thyroid carcinoma	11.86	8	Inflammatory (Immune C3)
TCGA-MK-A4N7-01	TCGA-MK-A4N7	TCGA-MK-A4N7-01	THCA	thyroid carcinoma	11.67	5.38	Inflammatory (Immune C3)
TCGA-FE-A236-01	TCGA-FE-A236	TCGA-FE-A236-01	THCA	thyroid carcinoma	11.67	5.15	Lymphocyte Depleted (Immune C4)
TCGA-FE-A233-01	TCGA-FE-A233	TCGA-FE-A233-01	THCA	thyroid carcinoma	11.65	4.95	Inflammatory (Immune C3)
TCGA-ET-A3BN-01	TCGA-ET-A3BN	TCGA-ET-A3BN-01	THCA	thyroid carcinoma	11.59	4.37	Inflammatory (Immune C3)
TCGA-ET-A3DP-01	TCGA-ET-A3DP	TCGA-ET-A3DP-01	THCA	thyroid carcinoma	11.56	7.62	Inflammatory (Immune C3)
TCGA-EL-A3H4-01	TCGA-EL-A3H4	TCGA-EL-A3H4-01	THCA	thyroid carcinoma	11.53	4.46	Lymphocyte Depleted (Immune C4)
TCGA-DE-A0Y2-01	TCGA-DE-A0Y2	TCGA-DE-A0Y2-01	THCA	thyroid carcinoma	11.51	4.24	Inflammatory (Immune C3)
TCGA-DJ-A13T-01	TCGA-DJ-A13T	TCGA-DJ-A13T-01	THCA	thyroid carcinoma	11.46	6.12	Inflammatory (Immune C3)
TCGA-ET-A25N-01	TCGA-ET-A25N	TCGA-ET-A25N-01	THCA	thyroid carcinoma	11.45	4.35	Inflammatory (Immune C3)
TCGA-DJ-A2PV-01	TCGA-DJ-A2PV	TCGA-DJ-A2PV-01	THCA	thyroid carcinoma	11.44	6.59	Inflammatory (Immune C3)
TCGA-EL-A3GQ-01	TCGA-EL-A3GQ	TCGA-EL-A3GQ-01	THCA	thyroid carcinoma	11.4	5.97	Inflammatory (Immune C3)
TCGA-J8-A3O1-01	TCGA-J8-A3O1	TCGA-J8-A3O1-01	THCA	thyroid carcinoma	11.37	3.59	Inflammatory (Immune C3)
TCGA-DJ-A2PU-01	TCGA-DJ-A2PU	TCGA-DJ-A2PU-01	THCA	thyroid carcinoma	11.35	7.03	Inflammatory (Immune C3)
TCGA-EL-A4K0-01	TCGA-EL-A4K0	TCGA-EL-A4K0-01	THCA	thyroid carcinoma	11.32	6.64	Inflammatory (Immune C3)
TCGA-DJ-A13X-01	TCGA-DJ-A13X	TCGA-DJ-A13X-01	THCA	thyroid carcinoma	11.28	7.42	Inflammatory (Immune C3)
TCGA-EM-A2P0-01	TCGA-EM-A2P0	TCGA-EM-A2P0-01	THCA	thyroid carcinoma	11.27	5.95	Inflammatory (Immune C3)
TCGA-EL-A3CP-01	TCGA-EL-A3CP	TCGA-EL-A3CP-01	THCA	thyroid carcinoma	11.25	5.85	Inflammatory (Immune C3)
TCGA-EL-A3GS-01	TCGA-EL-A3GS	TCGA-EL-A3GS-01	THCA	thyroid carcinoma	11.25	4.57	Lymphocyte Depleted (Immune C4)
TCGA-EM-A3FK-01	TCGA-EM-A3FK	TCGA-EM-A3FK-01	THCA	thyroid carcinoma	11.24	5.15	Inflammatory (Immune C3)
TCGA-DJ-A2PN-01	TCGA-DJ-A2PN	TCGA-DJ-A2PN-01	THCA	thyroid carcinoma	11.23	6.09	Inflammatory (Immune C3)
TCGA-DJ-A1QI-01	TCGA-DJ-A1QI	TCGA-DJ-A1QI-01	THCA	thyroid carcinoma	11.2	6.03	Inflammatory (Immune C3)
TCGA-FE-A230-01	TCGA-FE-A230	TCGA-FE-A230-01	THCA	thyroid carcinoma	11.19	8.58	Inflammatory (Immune C3)
TCGA-DJ-A3UM-01	TCGA-DJ-A3UM	TCGA-DJ-A3UM-01	THCA	thyroid carcinoma	11.19	6	Inflammatory (Immune C3)
TCGA-EL-A3T7-01	TCGA-EL-A3T7	TCGA-EL-A3T7-01	THCA	thyroid carcinoma	11.19	5.61	Inflammatory (Immune C3)
TCGA-EL-A3GV-01	TCGA-EL-A3GV	TCGA-EL-A3GV-01	THCA	thyroid carcinoma	11.17	6.82	Inflammatory (Immune C3)
TCGA-DJ-A1QF-01	TCGA-DJ-A1QF	TCGA-DJ-A1QF-01	THCA	thyroid carcinoma	11.17	4.4	Inflammatory (Immune C3)
TCGA-EM-A2CT-01	TCGA-EM-A2CT	TCGA-EM-A2CT-01	THCA	thyroid carcinoma	11.16	3.95	Inflammatory (Immune C3)
TCGA-DJ-A1QN-01	TCGA-DJ-A1QN	TCGA-DJ-A1QN-01	THCA	thyroid carcinoma	11.12	7	Inflammatory (Immune C3)
TCGA-EL-A3CS-01	TCGA-EL-A3CS	TCGA-EL-A3CS-01	THCA	thyroid carcinoma	11.12	3.64	Inflammatory (Immune C3)
TCGA-EL-A3T1-01	TCGA-EL-A3T1	TCGA-EL-A3T1-01	THCA	thyroid carcinoma	11.11	7.4	IFN-gamma Dominant (Immune C2)
TCGA-DJ-A3UK-01	TCGA-DJ-A3UK	TCGA-DJ-A3UK-01	THCA	thyroid carcinoma	11.11	6.87	Inflammatory (Immune C3)
TCGA-EL-A3H8-01	TCGA-EL-A3H8	TCGA-EL-A3H8-01	THCA	thyroid carcinoma	11.07	5.35	Inflammatory (Immune C3)
TCGA-DJ-A1QE-01	TCGA-DJ-A1QE	TCGA-DJ-A1QE-01	THCA	thyroid carcinoma	11.06	5.97	Inflammatory (Immune C3)
TCGA-EM-A1CS-01	TCGA-EM-A1CS	TCGA-EM-A1CS-01	THCA	thyroid carcinoma	11.06	5.07	Inflammatory (Immune C3)
TCGA-DJ-A2Q9-01	TCGA-DJ-A2Q9	TCGA-DJ-A2Q9-01	THCA	thyroid carcinoma	11.05	9.16	Inflammatory (Immune C3)
TCGA-EM-A1CV-01	TCGA-EM-A1CV	TCGA-EM-A1CV-01	THCA	thyroid carcinoma	11.05	5.86	Inflammatory (Immune C3)
TCGA-EM-A1CU-01	TCGA-EM-A1CU	TCGA-EM-A1CU-01	THCA	thyroid carcinoma	11.05	5.45	Inflammatory (Immune C3)
TCGA-EL-A3T2-11	TCGA-EL-A3T2	TCGA-EL-A3T2-11	THCA	thyroid carcinoma	11.05	4.8
TCGA-ET-A39L-01	TCGA-ET-A39L	TCGA-ET-A39L-01	THCA	thyroid carcinoma	11.04	5.8	Inflammatory (Immune C3)
TCGA-DJ-A3VE-01	TCGA-DJ-A3VE	TCGA-DJ-A3VE-01	THCA	thyroid carcinoma	11.03	5.21	Inflammatory (Immune C3)
TCGA-EM-A2CQ-01	TCGA-EM-A2CQ	TCGA-EM-A2CQ-01	THCA	thyroid carcinoma	11.01	4.94	Inflammatory (Immune C3)
TCGA-J8-A3YE-01	TCGA-J8-A3YE	TCGA-J8-A3YE-01	THCA	thyroid carcinoma	11	4.36	Inflammatory (Immune C3)
TCGA-DE-A69K-01	TCGA-DE-A69K	TCGA-DE-A69K-01	THCA	thyroid carcinoma	10.98	6.71	Inflammatory (Immune C3)
TCGA-EL-A3CL-01	TCGA-EL-A3CL	TCGA-EL-A3CL-01	THCA	thyroid carcinoma	10.97	6.16	Inflammatory (Immune C3)
TCGA-DE-A0Y3-01	TCGA-DE-A0Y3	TCGA-DE-A0Y3-01	THCA	thyroid carcinoma	10.97	5.68	Inflammatory (Immune C3)
TCGA-FK-A3SB-01	TCGA-FK-A3SB	TCGA-FK-A3SB-01	THCA	thyroid carcinoma	10.96	7.61	Inflammatory (Immune C3)
TCGA-ET-A25K-01	TCGA-ET-A25K	TCGA-ET-A25K-01	THCA	thyroid carcinoma	10.96	6.59	Inflammatory (Immune C3)
TCGA-DE-A4M9-01	TCGA-DE-A4M9	TCGA-DE-A4M9-01	THCA	thyroid carcinoma	10.96	4.09	Inflammatory (Immune C3)
TCGA-DJ-A2PP-01	TCGA-DJ-A2PP	TCGA-DJ-A2PP-01	THCA	thyroid carcinoma	10.96	2.96	Inflammatory (Immune C3)
TCGA-EL-A3T9-01	TCGA-EL-A3T9	TCGA-EL-A3T9-01	THCA	thyroid carcinoma	10.95	7.69	TGF-beta Dominant (Immune C6)
TCGA-ET-A3BV-01	TCGA-ET-A3BV	TCGA-ET-A3BV-01	THCA	thyroid carcinoma	10.95	7.31	Wound Healing (Immune C1)
TCGA-EL-A3GY-01	TCGA-EL-A3GY	TCGA-EL-A3GY-01	THCA	thyroid carcinoma	10.92	5.9	Inflammatory (Immune C3)
TCGA-DJ-A2Q4-01	TCGA-DJ-A2Q4	TCGA-DJ-A2Q4-01	THCA	thyroid carcinoma	10.91	6.74	Inflammatory (Immune C3)
TCGA-DJ-A1QD-01	TCGA-DJ-A1QD	TCGA-DJ-A1QD-01	THCA	thyroid carcinoma	10.88	5.47	Inflammatory (Immune C3)
TCGA-ET-A3BX-01	TCGA-ET-A3BX	TCGA-ET-A3BX-01	THCA	thyroid carcinoma	10.85	4.93	Inflammatory (Immune C3)
TCGA-DJ-A3UU-01	TCGA-DJ-A3UU	TCGA-DJ-A3UU-01	THCA	thyroid carcinoma	10.83	7.45	Inflammatory (Immune C3)
TCGA-ET-A2MZ-01	TCGA-ET-A2MZ	TCGA-ET-A2MZ-01	THCA	thyroid carcinoma	10.82	8.22	Inflammatory (Immune C3)
TCGA-DJ-A13U-01	TCGA-DJ-A13U	TCGA-DJ-A13U-01	THCA	thyroid carcinoma	10.82	5.11	Inflammatory (Immune C3)
TCGA-ET-A3BU-01	TCGA-ET-A3BU	TCGA-ET-A3BU-01	THCA	thyroid carcinoma	10.81	5.79	Inflammatory (Immune C3)
TCGA-ET-A39J-01	TCGA-ET-A39J	TCGA-ET-A39J-01	THCA	thyroid carcinoma	10.79	5.51	Lymphocyte Depleted (Immune C4)
TCGA-EM-A2CS-01	TCGA-EM-A2CS	TCGA-EM-A2CS-01	THCA	thyroid carcinoma	10.78	6.66	Inflammatory (Immune C3)
TCGA-FY-A3NN-01	TCGA-FY-A3NN	TCGA-FY-A3NN-01	THCA	thyroid carcinoma	10.76	4.87	Inflammatory (Immune C3)
TCGA-DJ-A13P-01	TCGA-DJ-A13P	TCGA-DJ-A13P-01	THCA	thyroid carcinoma	10.75	5.82	Inflammatory (Immune C3)
TCGA-H2-A422-01	TCGA-H2-A422	TCGA-H2-A422-01	THCA	thyroid carcinoma	10.73	4.96	Inflammatory (Immune C3)
TCGA-E3-A3DY-01	TCGA-E3-A3DY	TCGA-E3-A3DY-01	THCA	thyroid carcinoma	10.72	7.22	Inflammatory (Immune C3)
TCGA-EL-A4JW-01	TCGA-EL-A4JW	TCGA-EL-A4JW-01	THCA	thyroid carcinoma	10.72	6.08	IFN-gamma Dominant (Immune C2)
TCGA-ET-A3DT-01	TCGA-ET-A3DT	TCGA-ET-A3DT-01	THCA	thyroid carcinoma	10.7	10.14	Inflammatory (Immune C3)
TCGA-EL-A3ZT-11	TCGA-EL-A3ZT	TCGA-EL-A3ZT-11	THCA	thyroid carcinoma	10.69	7.16
TCGA-DO-A1K0-01	TCGA-DO-A1K0	TCGA-DO-A1K0-01	THCA	thyroid carcinoma	10.69	5.34	Inflammatory (Immune C3)
TCGA-EL-A3CV-01	TCGA-EL-A3CV	TCGA-EL-A3CV-01	THCA	thyroid carcinoma	10.68	8.06	Inflammatory (Immune C3)
TCGA-FY-A3I4-01	TCGA-FY-A3I4	TCGA-FY-A3I4-01	THCA	thyroid carcinoma	10.68	7.37	Inflammatory (Immune C3)
TCGA-FE-A22Z-01	TCGA-FE-A22Z	TCGA-FE-A22Z-01	THCA	thyroid carcinoma	10.68	6.1	Inflammatory (Immune C3)
TCGA-EM-A2OZ-01	TCGA-EM-A2OZ	TCGA-EM-A2OZ-01	THCA	thyroid carcinoma	10.68	5.78	Inflammatory (Immune C3)
TCGA-FY-A3ON-01	TCGA-FY-A3ON	TCGA-FY-A3ON-01	THCA	thyroid carcinoma	10.67	7.24	Inflammatory (Immune C3)
TCGA-DJ-A3VA-01	TCGA-DJ-A3VA	TCGA-DJ-A3VA-01	THCA	thyroid carcinoma	10.65	6.79	Inflammatory (Immune C3)
TCGA-DJ-A3UY-01	TCGA-DJ-A3UY	TCGA-DJ-A3UY-01	THCA	thyroid carcinoma	10.64	6.79	Inflammatory (Immune C3)
TCGA-FY-A3BL-01	TCGA-FY-A3BL	TCGA-FY-A3BL-01	THCA	thyroid carcinoma	10.63	5.36	Inflammatory (Immune C3)
TCGA-ET-A39T-01	TCGA-ET-A39T	TCGA-ET-A39T-01	THCA	thyroid carcinoma	10.61	4.85	Inflammatory (Immune C3)
TCGA-DJ-A2PO-01	TCGA-DJ-A2PO	TCGA-DJ-A2PO-01	THCA	thyroid carcinoma	10.59	8.31	Inflammatory (Immune C3)
TCGA-EL-A4K4-01	TCGA-EL-A4K4	TCGA-EL-A4K4-01	THCA	thyroid carcinoma	10.59	6.09	Inflammatory (Immune C3)
TCGA-ET-A3BO-01	TCGA-ET-A3BO	TCGA-ET-A3BO-01	THCA	thyroid carcinoma	10.58	8.67	Inflammatory (Immune C3)
TCGA-ET-A3BS-01	TCGA-ET-A3BS	TCGA-ET-A3BS-01	THCA	thyroid carcinoma	10.57	9.86	Inflammatory (Immune C3)
TCGA-FY-A3RA-01	TCGA-FY-A3RA	TCGA-FY-A3RA-01	THCA	thyroid carcinoma	10.57	4.98	Inflammatory (Immune C3)
TCGA-BJ-A0Z3-01	TCGA-BJ-A0Z3	TCGA-BJ-A0Z3-01	THCA	thyroid carcinoma	10.54	9.68	Inflammatory (Immune C3)
TCGA-EL-A3GW-01	TCGA-EL-A3GW	TCGA-EL-A3GW-01	THCA	thyroid carcinoma	10.53	8.73	Inflammatory (Immune C3)
TCGA-FY-A3R7-01	TCGA-FY-A3R7	TCGA-FY-A3R7-01	THCA	thyroid carcinoma	10.53	7.09	Inflammatory (Immune C3)
TCGA-DJ-A2Q5-01	TCGA-DJ-A2Q5	TCGA-DJ-A2Q5-01	THCA	thyroid carcinoma	10.51	9.61	Inflammatory (Immune C3)
TCGA-EM-A4FV-01	TCGA-EM-A4FV	TCGA-EM-A4FV-01	THCA	thyroid carcinoma	10.51	9.29	Inflammatory (Immune C3)
TCGA-DJ-A2Q6-01	TCGA-DJ-A2Q6	TCGA-DJ-A2Q6-01	THCA	thyroid carcinoma	10.51	6.8	Inflammatory (Immune C3)
TCGA-DE-A2OL-01	TCGA-DE-A2OL	TCGA-DE-A2OL-01	THCA	thyroid carcinoma	10.5	7.33	Inflammatory (Immune C3)
TCGA-EL-A3MW-11	TCGA-EL-A3MW	TCGA-EL-A3MW-11	THCA	thyroid carcinoma	10.5	6.42
TCGA-EL-A3GZ-01	TCGA-EL-A3GZ	TCGA-EL-A3GZ-01	THCA	thyroid carcinoma	10.49	6.34	Inflammatory (Immune C3)
TCGA-FE-A238-01	TCGA-FE-A238	TCGA-FE-A238-01	THCA	thyroid carcinoma	10.48	6.05	IFN-gamma Dominant (Immune C2)
TCGA-DJ-A3V9-01	TCGA-DJ-A3V9	TCGA-DJ-A3V9-01	THCA	thyroid carcinoma	10.47	7.09	Inflammatory (Immune C3)
TCGA-ET-A25M-01	TCGA-ET-A25M	TCGA-ET-A25M-01	THCA	thyroid carcinoma	10.47	4.77	Inflammatory (Immune C3)
TCGA-ET-A25O-01	TCGA-ET-A25O	TCGA-ET-A25O-01	THCA	thyroid carcinoma	10.47	4.49	Inflammatory (Immune C3)
TCGA-DE-A69J-01	TCGA-DE-A69J	TCGA-DE-A69J-01	THCA	thyroid carcinoma	10.46	6.18	Inflammatory (Immune C3)
TCGA-EM-A1CT-01	TCGA-EM-A1CT	TCGA-EM-A1CT-01	THCA	thyroid carcinoma	10.45	5.34	Inflammatory (Immune C3)
TCGA-DJ-A3UX-01	TCGA-DJ-A3UX	TCGA-DJ-A3UX-01	THCA	thyroid carcinoma	10.44	8.04	Inflammatory (Immune C3)
TCGA-EM-A3AK-01	TCGA-EM-A3AK	TCGA-EM-A3AK-01	THCA	thyroid carcinoma	10.44	7.27	Inflammatory (Immune C3)
TCGA-EL-A3T8-01	TCGA-EL-A3T8	TCGA-EL-A3T8-01	THCA	thyroid carcinoma	10.44	6.86	Inflammatory (Immune C3)
TCGA-J8-A3O2-01	TCGA-J8-A3O2	TCGA-J8-A3O2-01	THCA	thyroid carcinoma	10.43	7.96	Inflammatory (Immune C3)
TCGA-DJ-A2PR-01	TCGA-DJ-A2PR	TCGA-DJ-A2PR-01	THCA	thyroid carcinoma	10.43	7.58	Inflammatory (Immune C3)
TCGA-H2-A2K9-11	TCGA-H2-A2K9	TCGA-H2-A2K9-11	THCA	thyroid carcinoma	10.42	9.23
TCGA-EL-A3CU-01	TCGA-EL-A3CU	TCGA-EL-A3CU-01	THCA	thyroid carcinoma	10.42	8.58	Inflammatory (Immune C3)
TCGA-EL-A3D0-01	TCGA-EL-A3D0	TCGA-EL-A3D0-01	THCA	thyroid carcinoma	10.42	4.72
TCGA-H2-A2K9-01	TCGA-H2-A2K9	TCGA-H2-A2K9-01	THCA	thyroid carcinoma	10.41	13.75	Inflammatory (Immune C3)
TCGA-FY-A40K-01	TCGA-FY-A40K	TCGA-FY-A40K-01	THCA	thyroid carcinoma	10.4	7.47	Inflammatory (Immune C3)
TCGA-EL-A3ZK-01	TCGA-EL-A3ZK	TCGA-EL-A3ZK-01	THCA	thyroid carcinoma	10.4	6.27	Inflammatory (Immune C3)
TCGA-FE-A231-01	TCGA-FE-A231	TCGA-FE-A231-01	THCA	thyroid carcinoma	10.4	4.86	Inflammatory (Immune C3)
TCGA-E3-A3E1-01	TCGA-E3-A3E1	TCGA-E3-A3E1-01	THCA	thyroid carcinoma	10.39	6.23	Inflammatory (Immune C3)
TCGA-CE-A3ME-01	TCGA-CE-A3ME	TCGA-CE-A3ME-01	THCA	thyroid carcinoma	10.39	5.21	Inflammatory (Immune C3)
TCGA-FY-A40N-01	TCGA-FY-A40N	TCGA-FY-A40N-01	THCA	thyroid carcinoma	10.38	7.37	Inflammatory (Immune C3)
TCGA-EL-A3ZH-01	TCGA-EL-A3ZH	TCGA-EL-A3ZH-01	THCA	thyroid carcinoma	10.37	9.01	Inflammatory (Immune C3)
TCGA-DE-A7U5-01	TCGA-DE-A7U5	TCGA-DE-A7U5-01	THCA	thyroid carcinoma	10.37	8.44	Inflammatory (Immune C3)
TCGA-DJ-A1QM-01	TCGA-DJ-A1QM	TCGA-DJ-A1QM-01	THCA	thyroid carcinoma	10.37	7.53	Inflammatory (Immune C3)
TCGA-J8-A4HW-01	TCGA-J8-A4HW	TCGA-J8-A4HW-01	THCA	thyroid carcinoma	10.37	5.11	Inflammatory (Immune C3)
TCGA-EM-A4FK-01	TCGA-EM-A4FK	TCGA-EM-A4FK-01	THCA	thyroid carcinoma	10.36	3.03	Inflammatory (Immune C3)
TCGA-EL-A3ZR-11	TCGA-EL-A3ZR	TCGA-EL-A3ZR-11	THCA	thyroid carcinoma	10.35	8.09
TCGA-EM-A22I-01	TCGA-EM-A22I	TCGA-EM-A22I-01	THCA	thyroid carcinoma	10.35	6.24	Inflammatory (Immune C3)
TCGA-BJ-A0YZ-01	TCGA-BJ-A0YZ	TCGA-BJ-A0YZ-01	THCA	thyroid carcinoma	10.35	3.04	Inflammatory (Immune C3)
TCGA-DJ-A3VD-01	TCGA-DJ-A3VD	TCGA-DJ-A3VD-01	THCA	thyroid carcinoma	10.34	9.56	Inflammatory (Immune C3)
TCGA-EL-A3T7-11	TCGA-EL-A3T7	TCGA-EL-A3T7-11	THCA	thyroid carcinoma	10.34	7.61
TCGA-DJ-A3VI-01	TCGA-DJ-A3VI	TCGA-DJ-A3VI-01	THCA	thyroid carcinoma	10.34	6.62	Inflammatory (Immune C3)
TCGA-EM-A2P3-01	TCGA-EM-A2P3	TCGA-EM-A2P3-01	THCA	thyroid carcinoma	10.34	5.79	Inflammatory (Immune C3)
TCGA-DJ-A3UR-01	TCGA-DJ-A3UR	TCGA-DJ-A3UR-01	THCA	thyroid carcinoma	10.34	5.1	Inflammatory (Immune C3)
TCGA-J8-A4HW-06	TCGA-J8-A4HW-06	TCGA-J8-A4HW-06	THCA	thyroid carcinoma	10.33	9.36
TCGA-FY-A4B3-01	TCGA-FY-A4B3	TCGA-FY-A4B3-01	THCA	thyroid carcinoma	10.33	6.51	Inflammatory (Immune C3)
TCGA-ET-A3BW-01	TCGA-ET-A3BW	TCGA-ET-A3BW-01	THCA	thyroid carcinoma	10.33	4	Inflammatory (Immune C3)
TCGA-DE-A0XZ-01	TCGA-DE-A0XZ	TCGA-DE-A0XZ-01	THCA	thyroid carcinoma	10.32	9.23	Inflammatory (Immune C3)
TCGA-4C-A93U-01	TCGA-4C-A93U	TCGA-4C-A93U-01	THCA	thyroid carcinoma	10.32	7.33	Inflammatory (Immune C3)
TCGA-ET-A3BQ-01	TCGA-ET-A3BQ	TCGA-ET-A3BQ-01	THCA	thyroid carcinoma	10.32	5.95	Inflammatory (Immune C3)
TCGA-MK-A4N9-01	TCGA-MK-A4N9	TCGA-MK-A4N9-01	THCA	thyroid carcinoma	10.31	6.6	Inflammatory (Immune C3)
TCGA-EL-A3CT-01	TCGA-EL-A3CT	TCGA-EL-A3CT-01	THCA	thyroid carcinoma	10.31	6.16	Inflammatory (Immune C3)
TCGA-E3-A3E3-01	TCGA-E3-A3E3	TCGA-E3-A3E3-01	THCA	thyroid carcinoma	10.31	5.7	Inflammatory (Immune C3)
TCGA-EL-A3T2-01	TCGA-EL-A3T2	TCGA-EL-A3T2-01	THCA	thyroid carcinoma	10.3	8.58	Inflammatory (Immune C3)
TCGA-EL-A3CN-01	TCGA-EL-A3CN	TCGA-EL-A3CN-01	THCA	thyroid carcinoma	10.3	8.55	IFN-gamma Dominant (Immune C2)
TCGA-EL-A3MY-11	TCGA-EL-A3MY	TCGA-EL-A3MY-11	THCA	thyroid carcinoma	10.3	6.39
TCGA-ET-A3DR-01	TCGA-ET-A3DR	TCGA-ET-A3DR-01	THCA	thyroid carcinoma	10.3	4.84	Inflammatory (Immune C3)
TCGA-EL-A3GX-01	TCGA-EL-A3GX	TCGA-EL-A3GX-01	THCA	thyroid carcinoma	10.29	6.39	Lymphocyte Depleted (Immune C4)
TCGA-H2-A26U-01	TCGA-H2-A26U	TCGA-H2-A26U-01	THCA	thyroid carcinoma	10.28	8.56	Inflammatory (Immune C3)
TCGA-GE-A2C6-01	TCGA-GE-A2C6	TCGA-GE-A2C6-01	THCA	thyroid carcinoma	10.27	8.58	Inflammatory (Immune C3)
TCGA-DJ-A2Q3-01	TCGA-DJ-A2Q3	TCGA-DJ-A2Q3-01	THCA	thyroid carcinoma	10.27	8.19	Inflammatory (Immune C3)
TCGA-EL-A3N2-11	TCGA-EL-A3N2	TCGA-EL-A3N2-11	THCA	thyroid carcinoma	10.27	6.28
TCGA-EL-A3CM-01	TCGA-EL-A3CM	TCGA-EL-A3CM-01	THCA	thyroid carcinoma	10.27	5.9	Inflammatory (Immune C3)
TCGA-BJ-A0ZB-01	TCGA-BJ-A0ZB	TCGA-BJ-A0ZB-01	THCA	thyroid carcinoma	10.27	5.88	Inflammatory (Immune C3)
TCGA-BJ-A0Z9-01	TCGA-BJ-A0Z9	TCGA-BJ-A0Z9-01	THCA	thyroid carcinoma	10.27	5.87	Lymphocyte Depleted (Immune C4)
TCGA-BJ-A290-11	TCGA-BJ-A290	TCGA-BJ-A290-11	THCA	thyroid carcinoma	10.26	7.63
TCGA-BJ-A4O8-01	TCGA-BJ-A4O8	TCGA-BJ-A4O8-01	THCA	thyroid carcinoma	10.26	7.05	Inflammatory (Immune C3)
TCGA-DJ-A3V5-01	TCGA-DJ-A3V5	TCGA-DJ-A3V5-01	THCA	thyroid carcinoma	10.26	5.77	Inflammatory (Immune C3)
TCGA-ET-A25G-01	TCGA-ET-A25G	TCGA-ET-A25G-01	THCA	thyroid carcinoma	10.26	5.72	Inflammatory (Immune C3)
TCGA-EM-A1YB-01	TCGA-EM-A1YB	TCGA-EM-A1YB-01	THCA	thyroid carcinoma	10.26	2.94	Inflammatory (Immune C3)
TCGA-CE-A482-01	TCGA-CE-A482	TCGA-CE-A482-01	THCA	thyroid carcinoma	10.25	7.31	Inflammatory (Immune C3)
TCGA-E8-A414-01	TCGA-E8-A414	TCGA-E8-A414-01	THCA	thyroid carcinoma	10.24	6.87	IFN-gamma Dominant (Immune C2)
TCGA-DE-A3KN-01	TCGA-DE-A3KN	TCGA-DE-A3KN-01	THCA	thyroid carcinoma	10.23	9.16	Inflammatory (Immune C3)
TCGA-DJ-A4V5-01	TCGA-DJ-A4V5	TCGA-DJ-A4V5-01	THCA	thyroid carcinoma	10.23	8.25	Inflammatory (Immune C3)
TCGA-DJ-A2PS-01	TCGA-DJ-A2PS	TCGA-DJ-A2PS-01	THCA	thyroid carcinoma	10.23	7.21	Inflammatory (Immune C3)
TCGA-CE-A485-01	TCGA-CE-A485	TCGA-CE-A485-01	THCA	thyroid carcinoma	10.22	7.3	Inflammatory (Immune C3)
TCGA-DO-A1JZ-01	TCGA-DO-A1JZ	TCGA-DO-A1JZ-01	THCA	thyroid carcinoma	10.21	5.41	Inflammatory (Immune C3)
TCGA-DJ-A3UZ-01	TCGA-DJ-A3UZ	TCGA-DJ-A3UZ-01	THCA	thyroid carcinoma	10.2	8.25	Inflammatory (Immune C3)
TCGA-CE-A483-01	TCGA-CE-A483	TCGA-CE-A483-01	THCA	thyroid carcinoma	10.2	5.12	Inflammatory (Immune C3)
TCGA-EM-A2OX-01	TCGA-EM-A2OX	TCGA-EM-A2OX-01	THCA	thyroid carcinoma	10.19	7.06	Inflammatory (Immune C3)
TCGA-DJ-A1QO-01	TCGA-DJ-A1QO	TCGA-DJ-A1QO-01	THCA	thyroid carcinoma	10.18	7.21	Inflammatory (Immune C3)
TCGA-FE-A237-01	TCGA-FE-A237	TCGA-FE-A237-01	THCA	thyroid carcinoma	10.18	6.69	Inflammatory (Immune C3)
TCGA-EL-A3MW-01	TCGA-EL-A3MW	TCGA-EL-A3MW-01	THCA	thyroid carcinoma	10.17	6.75	Inflammatory (Immune C3)
TCGA-DJ-A1QH-01	TCGA-DJ-A1QH	TCGA-DJ-A1QH-01	THCA	thyroid carcinoma	10.17	5.55	Inflammatory (Immune C3)
TCGA-ET-A3DP-11	TCGA-ET-A3DP	TCGA-ET-A3DP-11	THCA	thyroid carcinoma	10.16	7.85
TCGA-DO-A2HM-01	TCGA-DO-A2HM	TCGA-DO-A2HM-01	THCA	thyroid carcinoma	10.15	9.77	Inflammatory (Immune C3)
TCGA-ET-A3DQ-01	TCGA-ET-A3DQ	TCGA-ET-A3DQ-01	THCA	thyroid carcinoma	10.14	10.88	Inflammatory (Immune C3)
TCGA-EL-A3T0-11	TCGA-EL-A3T0	TCGA-EL-A3T0-11	THCA	thyroid carcinoma	10.14	8.26
TCGA-ET-A25R-01	TCGA-ET-A25R	TCGA-ET-A25R-01	THCA	thyroid carcinoma	10.14	6.66	Inflammatory (Immune C3)
TCGA-DJ-A3UQ-01	TCGA-DJ-A3UQ	TCGA-DJ-A3UQ-01	THCA	thyroid carcinoma	10.13	6.71	Inflammatory (Immune C3)
TCGA-DJ-A4V2-01	TCGA-DJ-A4V2	TCGA-DJ-A4V2-01	THCA	thyroid carcinoma	10.13	6.05	Inflammatory (Immune C3)
TCGA-J8-A3O2-06	TCGA-J8-A3O2-06	TCGA-J8-A3O2-06	THCA	thyroid carcinoma	10.13	5.58
TCGA-EL-A3T6-01	TCGA-EL-A3T6	TCGA-EL-A3T6-01	THCA	thyroid carcinoma	10.12	8.36	Inflammatory (Immune C3)
TCGA-BJ-A28R-11	TCGA-BJ-A28R	TCGA-BJ-A28R-11	THCA	thyroid carcinoma	10.11	9.67
TCGA-FE-A234-01	TCGA-FE-A234	TCGA-FE-A234-01	THCA	thyroid carcinoma	10.11	6.22	Inflammatory (Immune C3)
TCGA-ET-A25J-01	TCGA-ET-A25J	TCGA-ET-A25J-01	THCA	thyroid carcinoma	10.11	5.58	Inflammatory (Immune C3)
TCGA-DJ-A3V2-01	TCGA-DJ-A3V2	TCGA-DJ-A3V2-01	THCA	thyroid carcinoma	10.1	9.32	Inflammatory (Immune C3)
TCGA-EL-A3N2-01	TCGA-EL-A3N2	TCGA-EL-A3N2-01	THCA	thyroid carcinoma	10.1	6.25	Inflammatory (Immune C3)
TCGA-FY-A3TY-11	TCGA-FY-A3TY	TCGA-FY-A3TY-11	THCA	thyroid carcinoma	10.09	6.33
TCGA-DJ-A13V-01	TCGA-DJ-A13V	TCGA-DJ-A13V-01	THCA	thyroid carcinoma	10.08	6.59	Inflammatory (Immune C3)
TCGA-KS-A4I3-01	TCGA-KS-A4I3	TCGA-KS-A4I3-01	THCA	thyroid carcinoma	10.08	5.74	Inflammatory (Immune C3)
TCGA-FK-A3SE-01	TCGA-FK-A3SE	TCGA-FK-A3SE-01	THCA	thyroid carcinoma	10.07	5.71	Inflammatory (Immune C3)
TCGA-BJ-A28V-01	TCGA-BJ-A28V	TCGA-BJ-A28V-01	THCA	thyroid carcinoma	10.06	8.06	Inflammatory (Immune C3)
TCGA-BJ-A28R-01	TCGA-BJ-A28R	TCGA-BJ-A28R-01	THCA	thyroid carcinoma	10.06	8	Inflammatory (Immune C3)
TCGA-EL-A3MY-01	TCGA-EL-A3MY	TCGA-EL-A3MY-01	THCA	thyroid carcinoma	10.06	7.27	Inflammatory (Immune C3)
TCGA-EM-A3SU-06	TCGA-EM-A3SU-06	TCGA-EM-A3SU-06	THCA	thyroid carcinoma	10.05	9.78
TCGA-MK-A4N6-01	TCGA-MK-A4N6	TCGA-MK-A4N6-01	THCA	thyroid carcinoma	10.05	6.26	TGF-beta Dominant (Immune C6)
TCGA-BJ-A3EZ-01	TCGA-BJ-A3EZ	TCGA-BJ-A3EZ-01	THCA	thyroid carcinoma	10.05	5.95	Inflammatory (Immune C3)
TCGA-EM-A3O7-01	TCGA-EM-A3O7	TCGA-EM-A3O7-01	THCA	thyroid carcinoma	10.05	5.83	Inflammatory (Immune C3)
TCGA-DJ-A2Q7-01	TCGA-DJ-A2Q7	TCGA-DJ-A2Q7-01	THCA	thyroid carcinoma	10.03	7.64	Inflammatory (Immune C3)
TCGA-DJ-A3V4-01	TCGA-DJ-A3V4	TCGA-DJ-A3V4-01	THCA	thyroid carcinoma	10.03	6.36	Inflammatory (Immune C3)
TCGA-EL-A3GU-01	TCGA-EL-A3GU	TCGA-EL-A3GU-01	THCA	thyroid carcinoma	10.03	5.41	Inflammatory (Immune C3)
TCGA-EM-A3OA-01	TCGA-EM-A3OA	TCGA-EM-A3OA-01	THCA	thyroid carcinoma	10.03	5.32	Inflammatory (Immune C3)
TCGA-EM-A3SX-01	TCGA-EM-A3SX	TCGA-EM-A3SX-01	THCA	thyroid carcinoma	10.02	7.37	Inflammatory (Immune C3)
TCGA-DO-A1JZ-11	TCGA-DO-A1JZ	TCGA-DO-A1JZ-11	THCA	thyroid carcinoma	10.02	7.35
TCGA-FY-A4B4-01	TCGA-FY-A4B4	TCGA-FY-A4B4-01	THCA	thyroid carcinoma	10.02	6.69	IFN-gamma Dominant (Immune C2)
TCGA-EL-A3H2-11	TCGA-EL-A3H2	TCGA-EL-A3H2-11	THCA	thyroid carcinoma	10.01	7.71
TCGA-E8-A417-01	TCGA-E8-A417	TCGA-E8-A417-01	THCA	thyroid carcinoma	10.01	7.67	Inflammatory (Immune C3)
TCGA-EL-A3ZH-11	TCGA-EL-A3ZH	TCGA-EL-A3ZH-11	THCA	thyroid carcinoma	10	7.55
TCGA-J8-A42S-01	TCGA-J8-A42S	TCGA-J8-A42S-01	THCA	thyroid carcinoma	10	6	Inflammatory (Immune C3)
TCGA-FY-A3R6-01	TCGA-FY-A3R6	TCGA-FY-A3R6-01	THCA	thyroid carcinoma	9.99	9.89	Inflammatory (Immune C3)
TCGA-EL-A3ZQ-11	TCGA-EL-A3ZQ	TCGA-EL-A3ZQ-11	THCA	thyroid carcinoma	9.99	7.98
TCGA-E8-A415-01	TCGA-E8-A415	TCGA-E8-A415-01	THCA	thyroid carcinoma	9.99	6.41	Inflammatory (Immune C3)
TCGA-DJ-A2PY-01	TCGA-DJ-A2PY	TCGA-DJ-A2PY-01	THCA	thyroid carcinoma	9.99	6.24	Inflammatory (Immune C3)
TCGA-J8-A3NZ-01	TCGA-J8-A3NZ	TCGA-J8-A3NZ-01	THCA	thyroid carcinoma	9.99	5.96	Inflammatory (Immune C3)
TCGA-DJ-A3US-01	TCGA-DJ-A3US	TCGA-DJ-A3US-01	THCA	thyroid carcinoma	9.98	10.04	Inflammatory (Immune C3)
TCGA-ET-A3DW-01	TCGA-ET-A3DW	TCGA-ET-A3DW-01	THCA	thyroid carcinoma	9.98	6.78	Inflammatory (Immune C3)
TCGA-H2-A3RI-01	TCGA-H2-A3RI	TCGA-H2-A3RI-01	THCA	thyroid carcinoma	9.98	6.59	Inflammatory (Immune C3)
TCGA-ET-A25L-01	TCGA-ET-A25L	TCGA-ET-A25L-01	THCA	thyroid carcinoma	9.98	6.47	Inflammatory (Immune C3)
TCGA-IM-A3EB-01	TCGA-IM-A3EB	TCGA-IM-A3EB-01	THCA	thyroid carcinoma	9.97	7.81	IFN-gamma Dominant (Immune C2)
TCGA-ET-A3DW-11	TCGA-ET-A3DW	TCGA-ET-A3DW-11	THCA	thyroid carcinoma	9.97	7.35
TCGA-EL-A3N3-01	TCGA-EL-A3N3	TCGA-EL-A3N3-01	THCA	thyroid carcinoma	9.96	9.11	Inflammatory (Immune C3)
TCGA-J8-A3YG-01	TCGA-J8-A3YG	TCGA-J8-A3YG-01	THCA	thyroid carcinoma	9.96	6.54	Inflammatory (Immune C3)
TCGA-EM-A2P1-06	TCGA-EM-A2P1-06	TCGA-EM-A2P1-06	THCA	thyroid carcinoma	9.95	8.96
TCGA-ET-A3BT-01	TCGA-ET-A3BT	TCGA-ET-A3BT-01	THCA	thyroid carcinoma	9.94	6.45	Inflammatory (Immune C3)
TCGA-BJ-A28X-01	TCGA-BJ-A28X	TCGA-BJ-A28X-01	THCA	thyroid carcinoma	9.93	9.37	Inflammatory (Immune C3)
TCGA-EL-A3GZ-11	TCGA-EL-A3GZ	TCGA-EL-A3GZ-11	THCA	thyroid carcinoma	9.93	5.49
TCGA-BJ-A0ZA-01	TCGA-BJ-A0ZA	TCGA-BJ-A0ZA-01	THCA	thyroid carcinoma	9.92	8.9	Inflammatory (Immune C3)
TCGA-IM-A3U3-01	TCGA-IM-A3U3	TCGA-IM-A3U3-01	THCA	thyroid carcinoma	9.92	7.27	Inflammatory (Immune C3)
TCGA-ET-A39S-01	TCGA-ET-A39S	TCGA-ET-A39S-01	THCA	thyroid carcinoma	9.92	7.05	Inflammatory (Immune C3)
TCGA-EL-A3ZL-11	TCGA-EL-A3ZL	TCGA-EL-A3ZL-11	THCA	thyroid carcinoma	9.92	6.73
TCGA-EL-A3N3-11	TCGA-EL-A3N3	TCGA-EL-A3N3-11	THCA	thyroid carcinoma	9.91	9.53
TCGA-BJ-A2NA-01	TCGA-BJ-A2NA	TCGA-BJ-A2NA-01	THCA	thyroid carcinoma	9.91	5.86	Inflammatory (Immune C3)
TCGA-EM-A22O-01	TCGA-EM-A22O	TCGA-EM-A22O-01	THCA	thyroid carcinoma	9.91	4.6	Inflammatory (Immune C3)
TCGA-DJ-A3UV-01	TCGA-DJ-A3UV	TCGA-DJ-A3UV-01	THCA	thyroid carcinoma	9.9	7.7
TCGA-BJ-A2N8-11	TCGA-BJ-A2N8	TCGA-BJ-A2N8-11	THCA	thyroid carcinoma	9.9	7.62
TCGA-FE-A232-01	TCGA-FE-A232	TCGA-FE-A232-01	THCA	thyroid carcinoma	9.9	7.28	Inflammatory (Immune C3)
TCGA-EL-A3ZO-11	TCGA-EL-A3ZO	TCGA-EL-A3ZO-11	THCA	thyroid carcinoma	9.89	7.54
TCGA-EL-A3CO-01	TCGA-EL-A3CO	TCGA-EL-A3CO-01	THCA	thyroid carcinoma	9.89	7.38	Inflammatory (Immune C3)
TCGA-EL-A3MX-11	TCGA-EL-A3MX	TCGA-EL-A3MX-11	THCA	thyroid carcinoma	9.89	6.87
TCGA-FY-A3NM-01	TCGA-FY-A3NM	TCGA-FY-A3NM-01	THCA	thyroid carcinoma	9.89	4.94	Inflammatory (Immune C3)
TCGA-H2-A3RI-11	TCGA-H2-A3RI	TCGA-H2-A3RI-11	THCA	thyroid carcinoma	9.88	7.92
TCGA-E3-A3E5-01	TCGA-E3-A3E5	TCGA-E3-A3E5-01	THCA	thyroid carcinoma	9.87	7.18	Inflammatory (Immune C3)
TCGA-L6-A4ET-01	TCGA-L6-A4ET	TCGA-L6-A4ET-01	THCA	thyroid carcinoma	9.86	6.68	Inflammatory (Immune C3)
TCGA-BJ-A290-01	TCGA-BJ-A290	TCGA-BJ-A290-01	THCA	thyroid carcinoma	9.85	7.3	Inflammatory (Immune C3)
TCGA-BJ-A28X-11	TCGA-BJ-A28X	TCGA-BJ-A28X-11	THCA	thyroid carcinoma	9.83	10.57
TCGA-EL-A3H1-11	TCGA-EL-A3H1	TCGA-EL-A3H1-11	THCA	thyroid carcinoma	9.83	9.13
TCGA-EL-A4K9-01	TCGA-EL-A4K9	TCGA-EL-A4K9-01	THCA	thyroid carcinoma	9.83	7.36	Inflammatory (Immune C3)
TCGA-E8-A416-01	TCGA-E8-A416	TCGA-E8-A416-01	THCA	thyroid carcinoma	9.83	7.02	Inflammatory (Immune C3)
TCGA-DJ-A1QG-01	TCGA-DJ-A1QG	TCGA-DJ-A1QG-01	THCA	thyroid carcinoma	9.82	7.05	Inflammatory (Immune C3)
TCGA-BJ-A4O9-01	TCGA-BJ-A4O9	TCGA-BJ-A4O9-01	THCA	thyroid carcinoma	9.82	6.06	Inflammatory (Immune C3)
TCGA-BJ-A28Z-01	TCGA-BJ-A28Z	TCGA-BJ-A28Z-01	THCA	thyroid carcinoma	9.81	9.94	Inflammatory (Immune C3)
TCGA-EL-A3H7-01	TCGA-EL-A3H7	TCGA-EL-A3H7-01	THCA	thyroid carcinoma	9.81	8.43	Inflammatory (Immune C3)
TCGA-EL-A3TB-11	TCGA-EL-A3TB	TCGA-EL-A3TB-11	THCA	thyroid carcinoma	9.81	7.82
TCGA-EM-A1CW-11	TCGA-EM-A1CW	TCGA-EM-A1CW-11	THCA	thyroid carcinoma	9.81	6.9
TCGA-DJ-A3UN-01	TCGA-DJ-A3UN	TCGA-DJ-A3UN-01	THCA	thyroid carcinoma	9.8	7.81	Inflammatory (Immune C3)
TCGA-DJ-A2PW-01	TCGA-DJ-A2PW	TCGA-DJ-A2PW-01	THCA	thyroid carcinoma	9.8	6.46	IFN-gamma Dominant (Immune C2)
TCGA-EL-A3ZT-01	TCGA-EL-A3ZT	TCGA-EL-A3ZT-01	THCA	thyroid carcinoma	9.8	6.06	Inflammatory (Immune C3)
TCGA-ET-A39O-01	TCGA-ET-A39O	TCGA-ET-A39O-01	THCA	thyroid carcinoma	9.79	7.03	Inflammatory (Immune C3)
TCGA-DE-A4MD-01	TCGA-DE-A4MD	TCGA-DE-A4MD-01	THCA	thyroid carcinoma	9.79	5.54	Inflammatory (Immune C3)
TCGA-DJ-A2PQ-01	TCGA-DJ-A2PQ	TCGA-DJ-A2PQ-01	THCA	thyroid carcinoma	9.79	5.34	Inflammatory (Immune C3)
TCGA-EL-A3H5-01	TCGA-EL-A3H5	TCGA-EL-A3H5-01	THCA	thyroid carcinoma	9.78	8	Inflammatory (Immune C3)
TCGA-DJ-A4UQ-01	TCGA-DJ-A4UQ	TCGA-DJ-A4UQ-01	THCA	thyroid carcinoma	9.78	6.87	Inflammatory (Immune C3)
TCGA-EL-A3T3-01	TCGA-EL-A3T3	TCGA-EL-A3T3-01	THCA	thyroid carcinoma	9.78	5.99	Inflammatory (Immune C3)
TCGA-ET-A39P-01	TCGA-ET-A39P	TCGA-ET-A39P-01	THCA	thyroid carcinoma	9.78	4.82	Inflammatory (Immune C3)
TCGA-DJ-A3V8-01	TCGA-DJ-A3V8	TCGA-DJ-A3V8-01	THCA	thyroid carcinoma	9.75	6.13	Inflammatory (Immune C3)
TCGA-EL-A4JX-01	TCGA-EL-A4JX	TCGA-EL-A4JX-01	THCA	thyroid carcinoma	9.74	10.23	Inflammatory (Immune C3)
TCGA-EL-A3ZK-11	TCGA-EL-A3ZK	TCGA-EL-A3ZK-11	THCA	thyroid carcinoma	9.74	8.72
TCGA-DJ-A2Q0-01	TCGA-DJ-A2Q0	TCGA-DJ-A2Q0-01	THCA	thyroid carcinoma	9.74	2.84	Inflammatory (Immune C3)
TCGA-H2-A3RH-01	TCGA-H2-A3RH	TCGA-H2-A3RH-01	THCA	thyroid carcinoma	9.73	8.93	Inflammatory (Immune C3)
TCGA-DJ-A3VF-01	TCGA-DJ-A3VF	TCGA-DJ-A3VF-01	THCA	thyroid carcinoma	9.73	7.25	Inflammatory (Immune C3)
TCGA-BJ-A18Z-01	TCGA-BJ-A18Z	TCGA-BJ-A18Z-01	THCA	thyroid carcinoma	9.73	5.97	Inflammatory (Immune C3)
TCGA-ET-A3DU-01	TCGA-ET-A3DU	TCGA-ET-A3DU-01	THCA	thyroid carcinoma	9.72	10.77	Inflammatory (Immune C3)
TCGA-CE-A481-01	TCGA-CE-A481	TCGA-CE-A481-01	THCA	thyroid carcinoma	9.72	9.49	Inflammatory (Immune C3)
TCGA-ET-A3DO-01	TCGA-ET-A3DO	TCGA-ET-A3DO-01	THCA	thyroid carcinoma	9.71	9.38	Inflammatory (Immune C3)
TCGA-E8-A242-01	TCGA-E8-A242	TCGA-E8-A242-01	THCA	thyroid carcinoma	9.71	8.83	Inflammatory (Immune C3)
TCGA-J8-A3YH-06	TCGA-J8-A3YH-06	TCGA-J8-A3YH-06	THCA	thyroid carcinoma	9.71	8.13
TCGA-EL-A3CZ-01	TCGA-EL-A3CZ	TCGA-EL-A3CZ-01	THCA	thyroid carcinoma	9.71	7.95	Inflammatory (Immune C3)
TCGA-IM-A41Y-01	TCGA-IM-A41Y	TCGA-IM-A41Y-01	THCA	thyroid carcinoma	9.71	5.27	Inflammatory (Immune C3)
TCGA-GE-A2C6-11	TCGA-GE-A2C6	TCGA-GE-A2C6-11	THCA	thyroid carcinoma	9.7	10.24
TCGA-EM-A3AJ-01	TCGA-EM-A3AJ	TCGA-EM-A3AJ-01	THCA	thyroid carcinoma	9.7	9.34	Inflammatory (Immune C3)
TCGA-BJ-A28T-01	TCGA-BJ-A28T	TCGA-BJ-A28T-01	THCA	thyroid carcinoma	9.69	10.12	Inflammatory (Immune C3)
TCGA-EM-A1CU-11	TCGA-EM-A1CU	TCGA-EM-A1CU-11	THCA	thyroid carcinoma	9.69	8.36
TCGA-EM-A22N-01	TCGA-EM-A22N	TCGA-EM-A22N-01	THCA	thyroid carcinoma	9.69	6.24	Inflammatory (Immune C3)
TCGA-DE-A4MC-01	TCGA-DE-A4MC	TCGA-DE-A4MC-01	THCA	thyroid carcinoma	9.68	7.42	Inflammatory (Immune C3)
TCGA-EM-A3FJ-01	TCGA-EM-A3FJ	TCGA-EM-A3FJ-01	THCA	thyroid carcinoma	9.68	5.73	Inflammatory (Immune C3)
TCGA-BJ-A2N7-11	TCGA-BJ-A2N7	TCGA-BJ-A2N7-11	THCA	thyroid carcinoma	9.67	7.03
TCGA-EL-A3H7-11	TCGA-EL-A3H7	TCGA-EL-A3H7-11	THCA	thyroid carcinoma	9.66	8.22
TCGA-EL-A3TA-11	TCGA-EL-A3TA	TCGA-EL-A3TA-11	THCA	thyroid carcinoma	9.65	7.3
TCGA-E8-A413-01	TCGA-E8-A413	TCGA-E8-A413-01	THCA	thyroid carcinoma	9.65	6.34	Inflammatory (Immune C3)
TCGA-DJ-A4V0-01	TCGA-DJ-A4V0	TCGA-DJ-A4V0-01	THCA	thyroid carcinoma	9.64	9.79	Inflammatory (Immune C3)
TCGA-J8-A3YH-01	TCGA-J8-A3YH	TCGA-J8-A3YH-01	THCA	thyroid carcinoma	9.64	6.57	Inflammatory (Immune C3)
TCGA-DJ-A2Q2-01	TCGA-DJ-A2Q2	TCGA-DJ-A2Q2-01	THCA	thyroid carcinoma	9.64	6.03	Inflammatory (Immune C3)
TCGA-EL-A3GO-01	TCGA-EL-A3GO	TCGA-EL-A3GO-01	THCA	thyroid carcinoma	9.63	6.9	Inflammatory (Immune C3)
TCGA-ET-A39I-01	TCGA-ET-A39I	TCGA-ET-A39I-01	THCA	thyroid carcinoma	9.62	9.13	Inflammatory (Immune C3)
TCGA-EL-A3T1-11	TCGA-EL-A3T1	TCGA-EL-A3T1-11	THCA	thyroid carcinoma	9.62	8.94
TCGA-KS-A41J-11	TCGA-KS-A41J	TCGA-KS-A41J-11	THCA	thyroid carcinoma	9.62	8.51
TCGA-EL-A3ZS-01	TCGA-EL-A3ZS	TCGA-EL-A3ZS-01	THCA	thyroid carcinoma	9.61	9.18	Inflammatory (Immune C3)
TCGA-J8-A3YF-01	TCGA-J8-A3YF	TCGA-J8-A3YF-01	THCA	thyroid carcinoma	9.6	8.68	Inflammatory (Immune C3)
TCGA-CE-A13K-01	TCGA-CE-A13K	TCGA-CE-A13K-01	THCA	thyroid carcinoma	9.6	6.87	Inflammatory (Immune C3)
TCGA-FY-A40M-01	TCGA-FY-A40M	TCGA-FY-A40M-01	THCA	thyroid carcinoma	9.6	4.77	Inflammatory (Immune C3)
TCGA-FK-A3S3-01	TCGA-FK-A3S3	TCGA-FK-A3S3-01	THCA	thyroid carcinoma	9.59	9.98	Inflammatory (Immune C3)
TCGA-FY-A2QD-01	TCGA-FY-A2QD	TCGA-FY-A2QD-01	THCA	thyroid carcinoma	9.59	9.17	Inflammatory (Immune C3)
TCGA-BJ-A45J-01	TCGA-BJ-A45J	TCGA-BJ-A45J-01	THCA	thyroid carcinoma	9.59	5.52	Inflammatory (Immune C3)
TCGA-DJ-A4UT-01	TCGA-DJ-A4UT	TCGA-DJ-A4UT-01	THCA	thyroid carcinoma	9.57	9.02	Inflammatory (Immune C3)
TCGA-ET-A40T-01	TCGA-ET-A40T	TCGA-ET-A40T-01	THCA	thyroid carcinoma	9.57	8.1	Inflammatory (Immune C3)
TCGA-BJ-A191-01	TCGA-BJ-A191	TCGA-BJ-A191-01	THCA	thyroid carcinoma	9.57	7.86	Inflammatory (Immune C3)
TCGA-DE-A4MB-01	TCGA-DE-A4MB	TCGA-DE-A4MB-01	THCA	thyroid carcinoma	9.57	6.47	Inflammatory (Immune C3)
TCGA-EL-A3CW-01	TCGA-EL-A3CW	TCGA-EL-A3CW-01	THCA	thyroid carcinoma	9.56	9.74	Inflammatory (Immune C3)
TCGA-E8-A436-01	TCGA-E8-A436	TCGA-E8-A436-01	THCA	thyroid carcinoma	9.56	6.19	Inflammatory (Immune C3)
TCGA-EM-A22P-01	TCGA-EM-A22P	TCGA-EM-A22P-01	THCA	thyroid carcinoma	9.54	9.47	Inflammatory (Immune C3)
TCGA-EL-A3T8-11	TCGA-EL-A3T8	TCGA-EL-A3T8-11	THCA	thyroid carcinoma	9.54	7.46
TCGA-DJ-A3V6-01	TCGA-DJ-A3V6	TCGA-DJ-A3V6-01	THCA	thyroid carcinoma	9.54	6.86
TCGA-KS-A41L-11	TCGA-KS-A41L	TCGA-KS-A41L-11	THCA	thyroid carcinoma	9.53	7.68
TCGA-EM-A3AL-01	TCGA-EM-A3AL	TCGA-EM-A3AL-01	THCA	thyroid carcinoma	9.53	7.35	Inflammatory (Immune C3)
TCGA-FY-A4B0-01	TCGA-FY-A4B0	TCGA-FY-A4B0-01	THCA	thyroid carcinoma	9.52	10.39	Inflammatory (Immune C3)
TCGA-EL-A3H1-01	TCGA-EL-A3H1	TCGA-EL-A3H1-01	THCA	thyroid carcinoma	9.52	9.89	Inflammatory (Immune C3)
TCGA-EL-A3CY-01	TCGA-EL-A3CY	TCGA-EL-A3CY-01	THCA	thyroid carcinoma	9.52	9.88	Inflammatory (Immune C3)
TCGA-E8-A2JQ-01	TCGA-E8-A2JQ	TCGA-E8-A2JQ-01	THCA	thyroid carcinoma	9.51	10.02	Inflammatory (Immune C3)
TCGA-DJ-A4UP-01	TCGA-DJ-A4UP	TCGA-DJ-A4UP-01	THCA	thyroid carcinoma	9.51	9.01	Inflammatory (Immune C3)
TCGA-EM-A1YC-01	TCGA-EM-A1YC	TCGA-EM-A1YC-01	THCA	thyroid carcinoma	9.51	1.94	Lymphocyte Depleted (Immune C4)
TCGA-EM-A2P1-01	TCGA-EM-A2P1	TCGA-EM-A2P1-01	THCA	thyroid carcinoma	9.5	9.85	Inflammatory (Immune C3)
TCGA-E3-A3E2-01	TCGA-E3-A3E2	TCGA-E3-A3E2-01	THCA	thyroid carcinoma	9.5	9.45	Inflammatory (Immune C3)
TCGA-E8-A2JQ-11	TCGA-E8-A2JQ	TCGA-E8-A2JQ-11	THCA	thyroid carcinoma	9.49	10.52
TCGA-EL-A3MZ-01	TCGA-EL-A3MZ	TCGA-EL-A3MZ-01	THCA	thyroid carcinoma	9.49	6.13	Inflammatory (Immune C3)
TCGA-FY-A76V-01	TCGA-FY-A76V	TCGA-FY-A76V-01	THCA	thyroid carcinoma	9.47	8.33	Inflammatory (Immune C3)
TCGA-BJ-A45K-01	TCGA-BJ-A45K	TCGA-BJ-A45K-01	THCA	thyroid carcinoma	9.47	7.84	Inflammatory (Immune C3)
TCGA-KS-A4I5-01	TCGA-KS-A4I5	TCGA-KS-A4I5-01	THCA	thyroid carcinoma	9.47	5.66	Lymphocyte Depleted (Immune C4)
TCGA-EL-A3D6-01	TCGA-EL-A3D6	TCGA-EL-A3D6-01	THCA	thyroid carcinoma	9.46	8.06	Inflammatory (Immune C3)
TCGA-BJ-A3PU-11	TCGA-BJ-A3PU	TCGA-BJ-A3PU-11	THCA	thyroid carcinoma	9.46	7.3
TCGA-EL-A3ZM-11	TCGA-EL-A3ZM	TCGA-EL-A3ZM-11	THCA	thyroid carcinoma	9.46	5.89
TCGA-FY-A3TY-01	TCGA-FY-A3TY	TCGA-FY-A3TY-01	THCA	thyroid carcinoma	9.45	6.8	Inflammatory (Immune C3)
TCGA-KS-A4IC-01	TCGA-KS-A4IC	TCGA-KS-A4IC-01	THCA	thyroid carcinoma	9.45	6.29	Inflammatory (Immune C3)
TCGA-E8-A419-01	TCGA-E8-A419	TCGA-E8-A419-01	THCA	thyroid carcinoma	9.44	8.93	Inflammatory (Immune C3)
TCGA-EM-A2OY-01	TCGA-EM-A2OY	TCGA-EM-A2OY-01	THCA	thyroid carcinoma	9.44	2.26	Inflammatory (Immune C3)
TCGA-ET-A4KQ-01	TCGA-ET-A4KQ	TCGA-ET-A4KQ-01	THCA	thyroid carcinoma	9.41	7.81	Inflammatory (Immune C3)
TCGA-ET-A2N5-11	TCGA-ET-A2N5	TCGA-ET-A2N5-11	THCA	thyroid carcinoma	9.41	7.24
TCGA-FY-A40L-01	TCGA-FY-A40L	TCGA-FY-A40L-01	THCA	thyroid carcinoma	9.41	6.49	Inflammatory (Immune C3)
TCGA-EM-A3AN-01	TCGA-EM-A3AN	TCGA-EM-A3AN-01	THCA	thyroid carcinoma	9.41	5.88	Inflammatory (Immune C3)
TCGA-BJ-A2NA-11	TCGA-BJ-A2NA	TCGA-BJ-A2NA-11	THCA	thyroid carcinoma	9.4	9.43
TCGA-EL-A4KD-01	TCGA-EL-A4KD	TCGA-EL-A4KD-01	THCA	thyroid carcinoma	9.4	8.83	Inflammatory (Immune C3)
TCGA-EL-A3T3-11	TCGA-EL-A3T3	TCGA-EL-A3T3-11	THCA	thyroid carcinoma	9.4	5.85
TCGA-BJ-A0Z0-01	TCGA-BJ-A0Z0	TCGA-BJ-A0Z0-01	THCA	thyroid carcinoma	9.38	10.68	Inflammatory (Immune C3)
TCGA-BJ-A0ZG-01	TCGA-BJ-A0ZG	TCGA-BJ-A0ZG-01	THCA	thyroid carcinoma	9.38	8.34	Inflammatory (Immune C3)
TCGA-DJ-A3VJ-01	TCGA-DJ-A3VJ	TCGA-DJ-A3VJ-01	THCA	thyroid carcinoma	9.38	7.13	Wound Healing (Immune C1)
TCGA-FY-A3YR-01	TCGA-FY-A3YR	TCGA-FY-A3YR-01	THCA	thyroid carcinoma	9.38	6.92	Inflammatory (Immune C3)
TCGA-EM-A1CT-11	TCGA-EM-A1CT	TCGA-EM-A1CT-11	THCA	thyroid carcinoma	9.38	6.15
TCGA-ET-A2MY-01	TCGA-ET-A2MY	TCGA-ET-A2MY-01	THCA	thyroid carcinoma	9.37	4.95	Inflammatory (Immune C3)
TCGA-FY-A3W9-01	TCGA-FY-A3W9	TCGA-FY-A3W9-01	THCA	thyroid carcinoma	9.36	9.34	Inflammatory (Immune C3)
TCGA-DJ-A13L-01	TCGA-DJ-A13L	TCGA-DJ-A13L-01	THCA	thyroid carcinoma	9.36	9.09	Inflammatory (Immune C3)
TCGA-ET-A40Q-01	TCGA-ET-A40Q	TCGA-ET-A40Q-01	THCA	thyroid carcinoma	9.36	8.35	Inflammatory (Immune C3)
TCGA-EM-A3FQ-01	TCGA-EM-A3FQ	TCGA-EM-A3FQ-01	THCA	thyroid carcinoma	9.36	8.07	Inflammatory (Immune C3)
TCGA-DJ-A2PZ-01	TCGA-DJ-A2PZ	TCGA-DJ-A2PZ-01	THCA	thyroid carcinoma	9.36	5.77	Inflammatory (Immune C3)
TCGA-E3-A3E0-01	TCGA-E3-A3E0	TCGA-E3-A3E0-01	THCA	thyroid carcinoma	9.35	7.42	Inflammatory (Immune C3)
TCGA-BJ-A45H-01	TCGA-BJ-A45H	TCGA-BJ-A45H-01	THCA	thyroid carcinoma	9.35	7.31	Inflammatory (Immune C3)
TCGA-BJ-A0Z5-01	TCGA-BJ-A0Z5	TCGA-BJ-A0Z5-01	THCA	thyroid carcinoma	9.35	5.84	Inflammatory (Immune C3)
TCGA-DJ-A2PX-01	TCGA-DJ-A2PX	TCGA-DJ-A2PX-01	THCA	thyroid carcinoma	9.34	9.39	Inflammatory (Immune C3)
TCGA-DJ-A3V3-01	TCGA-DJ-A3V3	TCGA-DJ-A3V3-01	THCA	thyroid carcinoma	9.34	8.96	Inflammatory (Immune C3)
TCGA-E8-A437-01	TCGA-E8-A437	TCGA-E8-A437-01	THCA	thyroid carcinoma	9.34	5.95	Inflammatory (Immune C3)
TCGA-FE-A23A-01	TCGA-FE-A23A	TCGA-FE-A23A-01	THCA	thyroid carcinoma	9.33	9.5	Inflammatory (Immune C3)
TCGA-EL-A3ZP-11	TCGA-EL-A3ZP	TCGA-EL-A3ZP-11	THCA	thyroid carcinoma	9.33	9.37
TCGA-EM-A3FL-01	TCGA-EM-A3FL	TCGA-EM-A3FL-01	THCA	thyroid carcinoma	9.33	8.42	Inflammatory (Immune C3)
TCGA-DJ-A4UW-01	TCGA-DJ-A4UW	TCGA-DJ-A4UW-01	THCA	thyroid carcinoma	9.33	6.88	Inflammatory (Immune C3)
TCGA-E8-A44M-01	TCGA-E8-A44M	TCGA-E8-A44M-01	THCA	thyroid carcinoma	9.32	10.21	Inflammatory (Immune C3)
TCGA-DJ-A3UW-01	TCGA-DJ-A3UW	TCGA-DJ-A3UW-01	THCA	thyroid carcinoma	9.32	10.05	Inflammatory (Immune C3)
TCGA-EM-A3SZ-01	TCGA-EM-A3SZ	TCGA-EM-A3SZ-01	THCA	thyroid carcinoma	9.32	8.26	Inflammatory (Immune C3)
TCGA-EM-A3AR-01	TCGA-EM-A3AR	TCGA-EM-A3AR-01	THCA	thyroid carcinoma	9.32	7.03	Inflammatory (Immune C3)
TCGA-ET-A39R-01	TCGA-ET-A39R	TCGA-ET-A39R-01	THCA	thyroid carcinoma	9.31	9.11	Inflammatory (Immune C3)
TCGA-J8-A3YD-01	TCGA-J8-A3YD	TCGA-J8-A3YD-01	THCA	thyroid carcinoma	9.31	8.03	Inflammatory (Immune C3)
TCGA-EM-A2CL-01	TCGA-EM-A2CL	TCGA-EM-A2CL-01	THCA	thyroid carcinoma	9.3	8.39	Inflammatory (Immune C3)
TCGA-EM-A1CW-01	TCGA-EM-A1CW	TCGA-EM-A1CW-01	THCA	thyroid carcinoma	9.28	9.07	Inflammatory (Immune C3)
TCGA-BJ-A0ZF-01	TCGA-BJ-A0ZF	TCGA-BJ-A0ZF-01	THCA	thyroid carcinoma	9.28	5.71
TCGA-EL-A4KG-01	TCGA-EL-A4KG	TCGA-EL-A4KG-01	THCA	thyroid carcinoma	9.28	5.47	Lymphocyte Depleted (Immune C4)
TCGA-EM-A1YA-01	TCGA-EM-A1YA	TCGA-EM-A1YA-01	THCA	thyroid carcinoma	9.27	3.92	Inflammatory (Immune C3)
TCGA-EL-A3H3-01	TCGA-EL-A3H3	TCGA-EL-A3H3-01	THCA	thyroid carcinoma	9.26	7.87	Inflammatory (Immune C3)
TCGA-FY-A3R8-01	TCGA-FY-A3R8	TCGA-FY-A3R8-01	THCA	thyroid carcinoma	9.26	6.21	Inflammatory (Immune C3)
TCGA-FY-A3NP-01	TCGA-FY-A3NP	TCGA-FY-A3NP-01	THCA	thyroid carcinoma	9.25	9.3	Inflammatory (Immune C3)
TCGA-EM-A2OV-01	TCGA-EM-A2OV	TCGA-EM-A2OV-01	THCA	thyroid carcinoma	9.25	2.71	Lymphocyte Depleted (Immune C4)
TCGA-EM-A4G1-01	TCGA-EM-A4G1	TCGA-EM-A4G1-01	THCA	thyroid carcinoma	9.24	5.91	Inflammatory (Immune C3)
TCGA-DJ-A3UO-01	TCGA-DJ-A3UO	TCGA-DJ-A3UO-01	THCA	thyroid carcinoma	9.23	7.23	Lymphocyte Depleted (Immune C4)
TCGA-DJ-A3V0-01	TCGA-DJ-A3V0	TCGA-DJ-A3V0-01	THCA	thyroid carcinoma	9.23	6.5	Inflammatory (Immune C3)
TCGA-EL-A3T6-11	TCGA-EL-A3T6	TCGA-EL-A3T6-11	THCA	thyroid carcinoma	9.22	9.13
TCGA-EM-A1CV-11	TCGA-EM-A1CV	TCGA-EM-A1CV-11	THCA	thyroid carcinoma	9.22	5.23
TCGA-DJ-A3V7-01	TCGA-DJ-A3V7	TCGA-DJ-A3V7-01	THCA	thyroid carcinoma	9.21	6.47	Inflammatory (Immune C3)
TCGA-EL-A3T0-01	TCGA-EL-A3T0	TCGA-EL-A3T0-01	THCA	thyroid carcinoma	9.19	7.71	Inflammatory (Immune C3)
TCGA-EM-A2CU-01	TCGA-EM-A2CU	TCGA-EM-A2CU-01	THCA	thyroid carcinoma	9.18	10.19	Inflammatory (Immune C3)
TCGA-E8-A432-01	TCGA-E8-A432	TCGA-E8-A432-01	THCA	thyroid carcinoma	9.18	7.72	Inflammatory (Immune C3)
TCGA-EM-A1CS-11	TCGA-EM-A1CS	TCGA-EM-A1CS-11	THCA	thyroid carcinoma	9.17	6.63
TCGA-E8-A418-01	TCGA-E8-A418	TCGA-E8-A418-01	THCA	thyroid carcinoma	9.15	5.74	Lymphocyte Depleted (Immune C4)
TCGA-DE-A4M8-01	TCGA-DE-A4M8	TCGA-DE-A4M8-01	THCA	thyroid carcinoma	9.14	10.81	Inflammatory (Immune C3)
TCGA-EM-A4FF-01	TCGA-EM-A4FF	TCGA-EM-A4FF-01	THCA	thyroid carcinoma	9.14	7.86	Inflammatory (Immune C3)
TCGA-BJ-A0ZH-01	TCGA-BJ-A0ZH	TCGA-BJ-A0ZH-01	THCA	thyroid carcinoma	9.14	6.93	Inflammatory (Immune C3)
TCGA-FE-A239-01	TCGA-FE-A239	TCGA-FE-A239-01	THCA	thyroid carcinoma	9.13	9.8	Inflammatory (Immune C3)
TCGA-BJ-A45G-01	TCGA-BJ-A45G	TCGA-BJ-A45G-01	THCA	thyroid carcinoma	9.13	8.48	Inflammatory (Immune C3)
TCGA-EL-A3TA-01	TCGA-EL-A3TA	TCGA-EL-A3TA-01	THCA	thyroid carcinoma	9.13	8.31	Inflammatory (Immune C3)
TCGA-E8-A44K-01	TCGA-E8-A44K	TCGA-E8-A44K-01	THCA	thyroid carcinoma	9.13	6.96	Inflammatory (Immune C3)
TCGA-DJ-A4V4-01	TCGA-DJ-A4V4	TCGA-DJ-A4V4-01	THCA	thyroid carcinoma	9.13	6.19	Inflammatory (Immune C3)
TCGA-BJ-A192-01	TCGA-BJ-A192	TCGA-BJ-A192-01	THCA	thyroid carcinoma	9.12	6.59	Lymphocyte Depleted (Immune C4)
TCGA-KS-A4IB-01	TCGA-KS-A4IB	TCGA-KS-A4IB-01	THCA	thyroid carcinoma	9.12	4.71	Inflammatory (Immune C3)
TCGA-EM-A1YD-01	TCGA-EM-A1YD	TCGA-EM-A1YD-01	THCA	thyroid carcinoma	9.1	7.92	Inflammatory (Immune C3)
TCGA-IM-A41Z-01	TCGA-IM-A41Z	TCGA-IM-A41Z-01	THCA	thyroid carcinoma	9.1	7.03	Inflammatory (Immune C3)
TCGA-EM-A3FM-01	TCGA-EM-A3FM	TCGA-EM-A3FM-01	THCA	thyroid carcinoma	9.1	6.96	Inflammatory (Immune C3)
TCGA-EM-A22L-01	TCGA-EM-A22L	TCGA-EM-A22L-01	THCA	thyroid carcinoma	9.09	9.8	Inflammatory (Immune C3)
TCGA-IM-A420-01	TCGA-IM-A420	TCGA-IM-A420-01	THCA	thyroid carcinoma	9.09	8.93	Inflammatory (Immune C3)
TCGA-CE-A27D-01	TCGA-CE-A27D	TCGA-CE-A27D-01	THCA	thyroid carcinoma	9.08	9.44	Inflammatory (Immune C3)
TCGA-BJ-A2N7-01	TCGA-BJ-A2N7	TCGA-BJ-A2N7-01	THCA	thyroid carcinoma	9.07	8.9	Inflammatory (Immune C3)
TCGA-EL-A3ZG-01	TCGA-EL-A3ZG	TCGA-EL-A3ZG-01	THCA	thyroid carcinoma	9.07	4.84	Inflammatory (Immune C3)
TCGA-FE-A3PD-01	TCGA-FE-A3PD	TCGA-FE-A3PD-01	THCA	thyroid carcinoma	9.06	7.68	Inflammatory (Immune C3)
TCGA-L6-A4EQ-01	TCGA-L6-A4EQ	TCGA-L6-A4EQ-01	THCA	thyroid carcinoma	9.06	5.63	Inflammatory (Immune C3)
TCGA-EM-A22M-01	TCGA-EM-A22M	TCGA-EM-A22M-01	THCA	thyroid carcinoma	9.03	10.2	Inflammatory (Immune C3)
TCGA-EL-A3ZN-01	TCGA-EL-A3ZN	TCGA-EL-A3ZN-01	THCA	thyroid carcinoma	9.03	7.47	Inflammatory (Immune C3)
TCGA-E8-A434-01	TCGA-E8-A434	TCGA-E8-A434-01	THCA	thyroid carcinoma	9.03	6.2	Inflammatory (Immune C3)
TCGA-EM-A4FM-01	TCGA-EM-A4FM	TCGA-EM-A4FM-01	THCA	thyroid carcinoma	9.02	7	Inflammatory (Immune C3)
TCGA-DJ-A3UP-01	TCGA-DJ-A3UP	TCGA-DJ-A3UP-01	THCA	thyroid carcinoma	9.01	8.89	Inflammatory (Immune C3)
TCGA-DJ-A3VM-01	TCGA-DJ-A3VM	TCGA-DJ-A3VM-01	THCA	thyroid carcinoma	9.01	6.66	Inflammatory (Immune C3)
TCGA-IM-A3U2-01	TCGA-IM-A3U2	TCGA-IM-A3U2-01	THCA	thyroid carcinoma	9	6.72	Inflammatory (Immune C3)
TCGA-EM-A3AP-01	TCGA-EM-A3AP	TCGA-EM-A3AP-01	THCA	thyroid carcinoma	8.99	9.05	Inflammatory (Immune C3)
TCGA-EL-A3H2-01	TCGA-EL-A3H2	TCGA-EL-A3H2-01	THCA	thyroid carcinoma	8.99	7.4	Inflammatory (Immune C3)
TCGA-EM-A3FO-01	TCGA-EM-A3FO	TCGA-EM-A3FO-01	THCA	thyroid carcinoma	8.99	5.62	Inflammatory (Immune C3)
TCGA-DJ-A13S-01	TCGA-DJ-A13S	TCGA-DJ-A13S-01	THCA	thyroid carcinoma	8.99	5.08	Inflammatory (Immune C3)
TCGA-KS-A4I7-01	TCGA-KS-A4I7	TCGA-KS-A4I7-01	THCA	thyroid carcinoma	8.98	7.2	Inflammatory (Immune C3)
TCGA-BJ-A45I-01	TCGA-BJ-A45I	TCGA-BJ-A45I-01	THCA	thyroid carcinoma	8.97	8.38	IFN-gamma Dominant (Immune C2)
TCGA-BJ-A2N8-01	TCGA-BJ-A2N8	TCGA-BJ-A2N8-01	THCA	thyroid carcinoma	8.96	8.83	Inflammatory (Immune C3)
TCGA-DJ-A1QL-01	TCGA-DJ-A1QL	TCGA-DJ-A1QL-01	THCA	thyroid carcinoma	8.96	8.37	Inflammatory (Immune C3)
TCGA-EL-A3MX-01	TCGA-EL-A3MX	TCGA-EL-A3MX-01	THCA	thyroid carcinoma	8.96	7.42	Inflammatory (Immune C3)
TCGA-L6-A4EP-01	TCGA-L6-A4EP	TCGA-L6-A4EP-01	THCA	thyroid carcinoma	8.96	6.53	Inflammatory (Immune C3)
TCGA-J8-A3O0-01	TCGA-J8-A3O0	TCGA-J8-A3O0-01	THCA	thyroid carcinoma	8.95	11.5	Inflammatory (Immune C3)
TCGA-KS-A4I1-01	TCGA-KS-A4I1	TCGA-KS-A4I1-01	THCA	thyroid carcinoma	8.95	7.21	Inflammatory (Immune C3)
TCGA-EM-A2CM-01	TCGA-EM-A2CM	TCGA-EM-A2CM-01	THCA	thyroid carcinoma	8.95	6.69	Inflammatory (Immune C3)
TCGA-EM-A22J-01	TCGA-EM-A22J	TCGA-EM-A22J-01	THCA	thyroid carcinoma	8.95	3.42	Inflammatory (Immune C3)
TCGA-EM-A3AO-01	TCGA-EM-A3AO	TCGA-EM-A3AO-01	THCA	thyroid carcinoma	8.94	8.93	Inflammatory (Immune C3)
TCGA-BJ-A45C-01	TCGA-BJ-A45C	TCGA-BJ-A45C-01	THCA	thyroid carcinoma	8.94	8.8	Lymphocyte Depleted (Immune C4)
TCGA-EL-A3D5-01	TCGA-EL-A3D5	TCGA-EL-A3D5-01	THCA	thyroid carcinoma	8.94	7.01
TCGA-EL-A3ZP-01	TCGA-EL-A3ZP	TCGA-EL-A3ZP-01	THCA	thyroid carcinoma	8.93	8.69	Inflammatory (Immune C3)
TCGA-ET-A2MX-01	TCGA-ET-A2MX	TCGA-ET-A2MX-01	THCA	thyroid carcinoma	8.93	3.87	Inflammatory (Immune C3)
TCGA-EL-A3GP-01	TCGA-EL-A3GP	TCGA-EL-A3GP-01	THCA	thyroid carcinoma	8.9	8.73	TGF-beta Dominant (Immune C6)
TCGA-KS-A4I9-01	TCGA-KS-A4I9	TCGA-KS-A4I9-01	THCA	thyroid carcinoma	8.9	6.34	Inflammatory (Immune C3)
TCGA-EM-A2CO-01	TCGA-EM-A2CO	TCGA-EM-A2CO-01	THCA	thyroid carcinoma	8.89	3.62	Inflammatory (Immune C3)
TCGA-DJ-A2QB-01	TCGA-DJ-A2QB	TCGA-DJ-A2QB-01	THCA	thyroid carcinoma	8.88	5.1	Inflammatory (Immune C3)
TCGA-EL-A3TB-01	TCGA-EL-A3TB	TCGA-EL-A3TB-01	THCA	thyroid carcinoma	8.87	6.74	Inflammatory (Immune C3)
TCGA-BJ-A45E-01	TCGA-BJ-A45E	TCGA-BJ-A45E-01	THCA	thyroid carcinoma	8.86	11.15	Inflammatory (Immune C3)
TCGA-ET-A39N-01	TCGA-ET-A39N	TCGA-ET-A39N-01	THCA	thyroid carcinoma	8.85	4.78	Inflammatory (Immune C3)
TCGA-IM-A4EB-01	TCGA-IM-A4EB	TCGA-IM-A4EB-01	THCA	thyroid carcinoma	8.82	9.29	Inflammatory (Immune C3)
TCGA-DJ-A2QC-01	TCGA-DJ-A2QC	TCGA-DJ-A2QC-01	THCA	thyroid carcinoma	8.82	8.64	Inflammatory (Immune C3)
TCGA-CE-A3MD-01	TCGA-CE-A3MD	TCGA-CE-A3MD-01	THCA	thyroid carcinoma	8.82	7.49	Inflammatory (Immune C3)
TCGA-EM-A2P2-01	TCGA-EM-A2P2	TCGA-EM-A2P2-01	THCA	thyroid carcinoma	8.79	9.51	Lymphocyte Depleted (Immune C4)
TCGA-FK-A3SG-01	TCGA-FK-A3SG	TCGA-FK-A3SG-01	THCA	thyroid carcinoma	8.79	6.93	Inflammatory (Immune C3)
TCGA-EM-A3SY-01	TCGA-EM-A3SY	TCGA-EM-A3SY-01	THCA	thyroid carcinoma	8.79	4.8	Lymphocyte Depleted (Immune C4)
TCGA-EM-A2CN-01	TCGA-EM-A2CN	TCGA-EM-A2CN-01	THCA	thyroid carcinoma	8.78	7.91	Inflammatory (Immune C3)
TCGA-FE-A3PC-01	TCGA-FE-A3PC	TCGA-FE-A3PC-01	THCA	thyroid carcinoma	8.78	6.94	Inflammatory (Immune C3)
TCGA-FK-A3SH-01	TCGA-FK-A3SH	TCGA-FK-A3SH-01	THCA	thyroid carcinoma	8.78	6.74	Inflammatory (Immune C3)
TCGA-EL-A3D4-01	TCGA-EL-A3D4	TCGA-EL-A3D4-01	THCA	thyroid carcinoma	8.77	9.02	Inflammatory (Immune C3)
TCGA-EM-A22K-01	TCGA-EM-A22K	TCGA-EM-A22K-01	THCA	thyroid carcinoma	8.76	10.1	Inflammatory (Immune C3)
TCGA-EM-A2OW-01	TCGA-EM-A2OW	TCGA-EM-A2OW-01	THCA	thyroid carcinoma	8.76	5.6	Inflammatory (Immune C3)
TCGA-EM-A4FQ-01	TCGA-EM-A4FQ	TCGA-EM-A4FQ-01	THCA	thyroid carcinoma	8.75	7.61	Inflammatory (Immune C3)
TCGA-DJ-A4UL-01	TCGA-DJ-A4UL	TCGA-DJ-A4UL-01	THCA	thyroid carcinoma	8.75	7.29	Inflammatory (Immune C3)
TCGA-E8-A3X7-01	TCGA-E8-A3X7	TCGA-E8-A3X7-01	THCA	thyroid carcinoma	8.75	6.66	Inflammatory (Immune C3)
TCGA-J8-A4HY-01	TCGA-J8-A4HY	TCGA-J8-A4HY-01	THCA	thyroid carcinoma	8.75	6.28	Inflammatory (Immune C3)
TCGA-ET-A25P-01	TCGA-ET-A25P	TCGA-ET-A25P-01	THCA	thyroid carcinoma	8.74	8.65	Inflammatory (Immune C3)
TCGA-ET-A39K-01	TCGA-ET-A39K	TCGA-ET-A39K-01	THCA	thyroid carcinoma	8.74	7.19	Inflammatory (Immune C3)
TCGA-ET-A3DV-01	TCGA-ET-A3DV	TCGA-ET-A3DV-01	THCA	thyroid carcinoma	8.73	7.25	Lymphocyte Depleted (Immune C4)
TCGA-EL-A3ZL-01	TCGA-EL-A3ZL	TCGA-EL-A3ZL-01	THCA	thyroid carcinoma	8.73	6.2	Inflammatory (Immune C3)
TCGA-EL-A4JZ-01	TCGA-EL-A4JZ	TCGA-EL-A4JZ-01	THCA	thyroid carcinoma	8.71	8.55	Inflammatory (Immune C3)
TCGA-DJ-A3VK-01	TCGA-DJ-A3VK	TCGA-DJ-A3VK-01	THCA	thyroid carcinoma	8.71	7.9	Inflammatory (Immune C3)
TCGA-EL-A4K1-01	TCGA-EL-A4K1	TCGA-EL-A4K1-01	THCA	thyroid carcinoma	8.69	6.14	Inflammatory (Immune C3)
TCGA-KS-A41I-11	TCGA-KS-A41I	TCGA-KS-A41I-11	THCA	thyroid carcinoma	8.68	10.86
TCGA-BJ-A2N9-11	TCGA-BJ-A2N9	TCGA-BJ-A2N9-11	THCA	thyroid carcinoma	8.68	10.61
TCGA-DJ-A2Q1-01	TCGA-DJ-A2Q1	TCGA-DJ-A2Q1-01	THCA	thyroid carcinoma	8.68	8.85	Inflammatory (Immune C3)
TCGA-EM-A2CS-06	TCGA-EM-A2CS-06	TCGA-EM-A2CS-06	THCA	thyroid carcinoma	8.68	7.45
TCGA-ET-A3DS-01	TCGA-ET-A3DS	TCGA-ET-A3DS-01	THCA	thyroid carcinoma	8.67	7.17	Lymphocyte Depleted (Immune C4)
TCGA-EM-A3FR-01	TCGA-EM-A3FR	TCGA-EM-A3FR-01	THCA	thyroid carcinoma	8.66	9.77	Inflammatory (Immune C3)
TCGA-QD-A8IV-01	TCGA-QD-A8IV	TCGA-QD-A8IV-01	THCA	thyroid carcinoma	8.66	9.71	Inflammatory (Immune C3)
TCGA-EL-A3ZO-01	TCGA-EL-A3ZO	TCGA-EL-A3ZO-01	THCA	thyroid carcinoma	8.66	8.39	Inflammatory (Immune C3)
TCGA-ET-A3BP-01	TCGA-ET-A3BP	TCGA-ET-A3BP-01	THCA	thyroid carcinoma	8.66	6.69	Inflammatory (Immune C3)
TCGA-DJ-A3VG-01	TCGA-DJ-A3VG	TCGA-DJ-A3VG-01	THCA	thyroid carcinoma	8.65	9.27	Inflammatory (Immune C3)
TCGA-DJ-A3VB-01	TCGA-DJ-A3VB	TCGA-DJ-A3VB-01	THCA	thyroid carcinoma	8.65	6.95	IFN-gamma Dominant (Immune C2)
TCGA-EL-A3ZM-01	TCGA-EL-A3ZM	TCGA-EL-A3ZM-01	THCA	thyroid carcinoma	8.61	6.22	IFN-gamma Dominant (Immune C2)
TCGA-BJ-A0ZJ-01	TCGA-BJ-A0ZJ	TCGA-BJ-A0ZJ-01	THCA	thyroid carcinoma	8.59	9.21	Inflammatory (Immune C3)
TCGA-FY-A3R9-01	TCGA-FY-A3R9	TCGA-FY-A3R9-01	THCA	thyroid carcinoma	8.59	6.3	Inflammatory (Immune C3)
TCGA-ET-A2N4-01	TCGA-ET-A2N4	TCGA-ET-A2N4-01	THCA	thyroid carcinoma	8.58	8.26	Inflammatory (Immune C3)
TCGA-H2-A421-01	TCGA-H2-A421	TCGA-H2-A421-01	THCA	thyroid carcinoma	8.57	9.33	Inflammatory (Immune C3)
TCGA-ET-A40S-01	TCGA-ET-A40S	TCGA-ET-A40S-01	THCA	thyroid carcinoma	8.56	8.33	Inflammatory (Immune C3)
TCGA-EM-A2CP-01	TCGA-EM-A2CP	TCGA-EM-A2CP-01	THCA	thyroid carcinoma	8.55	10.87	Inflammatory (Immune C3)
TCGA-EL-A4K2-01	TCGA-EL-A4K2	TCGA-EL-A4K2-01	THCA	thyroid carcinoma	8.55	9.63	Inflammatory (Immune C3)
TCGA-EM-A3AQ-01	TCGA-EM-A3AQ	TCGA-EM-A3AQ-01	THCA	thyroid carcinoma	8.55	6.45	Inflammatory (Immune C3)
TCGA-EL-A3CR-01	TCGA-EL-A3CR	TCGA-EL-A3CR-01	THCA	thyroid carcinoma	8.55	6.09	Inflammatory (Immune C3)
TCGA-FE-A3PB-01	TCGA-FE-A3PB	TCGA-FE-A3PB-01	THCA	thyroid carcinoma	8.52	8.16	Inflammatory (Immune C3)
TCGA-DJ-A2PT-01	TCGA-DJ-A2PT	TCGA-DJ-A2PT-01	THCA	thyroid carcinoma	8.51	7.47	Inflammatory (Immune C3)
TCGA-ET-A2MX-11	TCGA-ET-A2MX	TCGA-ET-A2MX-11	THCA	thyroid carcinoma	8.51	7.25
TCGA-BJ-A3PR-01	TCGA-BJ-A3PR	TCGA-BJ-A3PR-01	THCA	thyroid carcinoma	8.5	11.28	IFN-gamma Dominant (Immune C2)
TCGA-DJ-A3UT-01	TCGA-DJ-A3UT	TCGA-DJ-A3UT-01	THCA	thyroid carcinoma	8.5	8.67	Inflammatory (Immune C3)
TCGA-EM-A4FO-01	TCGA-EM-A4FO	TCGA-EM-A4FO-01	THCA	thyroid carcinoma	8.49	10.39	Inflammatory (Immune C3)
TCGA-FE-A235-01	TCGA-FE-A235	TCGA-FE-A235-01	THCA	thyroid carcinoma	8.49	7.44	Inflammatory (Immune C3)
TCGA-EM-A3OB-01	TCGA-EM-A3OB	TCGA-EM-A3OB-01	THCA	thyroid carcinoma	8.47	9.03	Inflammatory (Immune C3)
TCGA-L6-A4EU-01	TCGA-L6-A4EU	TCGA-L6-A4EU-01	THCA	thyroid carcinoma	8.45	6.52	Inflammatory (Immune C3)
TCGA-EM-A3AI-01	TCGA-EM-A3AI	TCGA-EM-A3AI-01	THCA	thyroid carcinoma	8.45	2.46	Inflammatory (Immune C3)
TCGA-BJ-A18Y-01	TCGA-BJ-A18Y	TCGA-BJ-A18Y-01	THCA	thyroid carcinoma	8.44	9.64	Inflammatory (Immune C3)
TCGA-EM-A3O8-01	TCGA-EM-A3O8	TCGA-EM-A3O8-01	THCA	thyroid carcinoma	8.43	9.07	Inflammatory (Immune C3)
TCGA-BJ-A0Z2-01	TCGA-BJ-A0Z2	TCGA-BJ-A0Z2-01	THCA	thyroid carcinoma	8.4	9.77	Inflammatory (Immune C3)
TCGA-DJ-A13O-01	TCGA-DJ-A13O	TCGA-DJ-A13O-01	THCA	thyroid carcinoma	8.4	9.22	Inflammatory (Immune C3)
TCGA-FY-A3WA-01	TCGA-FY-A3WA	TCGA-FY-A3WA-01	THCA	thyroid carcinoma	8.37	5.77	Inflammatory (Immune C3)
TCGA-EM-A3FQ-06	TCGA-EM-A3FQ-06	TCGA-EM-A3FQ-06	THCA	thyroid carcinoma	8.36	7.41
TCGA-EL-A4KH-01	TCGA-EL-A4KH	TCGA-EL-A4KH-01	THCA	thyroid carcinoma	8.36	6.55	Inflammatory (Immune C3)
TCGA-DJ-A2QA-01	TCGA-DJ-A2QA	TCGA-DJ-A2QA-01	THCA	thyroid carcinoma	8.35	7.86	Inflammatory (Immune C3)
TCGA-EL-A4JV-01	TCGA-EL-A4JV	TCGA-EL-A4JV-01	THCA	thyroid carcinoma	8.33	10.2	Inflammatory (Immune C3)
TCGA-ET-A40R-01	TCGA-ET-A40R	TCGA-ET-A40R-01	THCA	thyroid carcinoma	8.33	7.69	Inflammatory (Immune C3)
TCGA-KS-A41F-01	TCGA-KS-A41F	TCGA-KS-A41F-01	THCA	thyroid carcinoma	8.33	6.4	Inflammatory (Immune C3)
TCGA-EM-A2CK-01	TCGA-EM-A2CK	TCGA-EM-A2CK-01	THCA	thyroid carcinoma	8.32	10.7	Inflammatory (Immune C3)
TCGA-EL-A3ZQ-01	TCGA-EL-A3ZQ	TCGA-EL-A3ZQ-01	THCA	thyroid carcinoma	8.32	9.37	Inflammatory (Immune C3)
TCGA-FY-A3I5-01	TCGA-FY-A3I5	TCGA-FY-A3I5-01	THCA	thyroid carcinoma	8.32	7.48	Inflammatory (Immune C3)
TCGA-BJ-A28S-01	TCGA-BJ-A28S	TCGA-BJ-A28S-01	THCA	thyroid carcinoma	8.27	7.94	Inflammatory (Immune C3)
TCGA-ET-A39M-01	TCGA-ET-A39M	TCGA-ET-A39M-01	THCA	thyroid carcinoma	8.25	10.62	Inflammatory (Immune C3)
TCGA-EM-A4FN-01	TCGA-EM-A4FN	TCGA-EM-A4FN-01	THCA	thyroid carcinoma	8.25	6.3	Inflammatory (Immune C3)
TCGA-EL-A3ZR-01	TCGA-EL-A3ZR	TCGA-EL-A3ZR-01	THCA	thyroid carcinoma	8.23	9.58	Inflammatory (Immune C3)
TCGA-BJ-A3PU-01	TCGA-BJ-A3PU	TCGA-BJ-A3PU-01	THCA	thyroid carcinoma	8.22	7.17	Inflammatory (Immune C3)
TCGA-BJ-A0ZC-01	TCGA-BJ-A0ZC	TCGA-BJ-A0ZC-01	THCA	thyroid carcinoma	8.21	11.46	Inflammatory (Immune C3)
TCGA-E8-A438-01	TCGA-E8-A438	TCGA-E8-A438-01	THCA	thyroid carcinoma	8.21	10.18	Inflammatory (Immune C3)
TCGA-E8-A2EA-01	TCGA-E8-A2EA	TCGA-E8-A2EA-01	THCA	thyroid carcinoma	8.2	9.13	Inflammatory (Immune C3)
TCGA-ET-A25I-01	TCGA-ET-A25I	TCGA-ET-A25I-01	THCA	thyroid carcinoma	8.19	7.7	Inflammatory (Immune C3)
TCGA-KS-A4ID-01	TCGA-KS-A4ID	TCGA-KS-A4ID-01	THCA	thyroid carcinoma	8.18	9.33	Inflammatory (Immune C3)
TCGA-EL-A4K7-01	TCGA-EL-A4K7	TCGA-EL-A4K7-01	THCA	thyroid carcinoma	8.17	5.76	Inflammatory (Immune C3)
TCGA-FE-A3PA-01	TCGA-FE-A3PA	TCGA-FE-A3PA-01	THCA	thyroid carcinoma	8.16	8.68	Inflammatory (Immune C3)
TCGA-EM-A3SU-01	TCGA-EM-A3SU	TCGA-EM-A3SU-01	THCA	thyroid carcinoma	8.15	9.27	Inflammatory (Immune C3)
TCGA-ET-A2N5-01	TCGA-ET-A2N5	TCGA-ET-A2N5-01	THCA	thyroid carcinoma	8.15	8.81	Inflammatory (Immune C3)
TCGA-EM-A2CJ-01	TCGA-EM-A2CJ	TCGA-EM-A2CJ-01	THCA	thyroid carcinoma	8.1	8.24	Inflammatory (Immune C3)
TCGA-E3-A3DZ-01	TCGA-E3-A3DZ	TCGA-E3-A3DZ-01	THCA	thyroid carcinoma	8.09	9.84	Inflammatory (Immune C3)
TCGA-EM-A3O9-01	TCGA-EM-A3O9	TCGA-EM-A3O9-01	THCA	thyroid carcinoma	8.09	3.97	Lymphocyte Depleted (Immune C4)
TCGA-KS-A41J-01	TCGA-KS-A41J	TCGA-KS-A41J-01	THCA	thyroid carcinoma	8.07	7.99	Inflammatory (Immune C3)
TCGA-FK-A4UB-01	TCGA-FK-A4UB	TCGA-FK-A4UB-01	THCA	thyroid carcinoma	8.07	6.67	Inflammatory (Immune C3)
TCGA-EM-A1YC-11	TCGA-EM-A1YC	TCGA-EM-A1YC-11	THCA	thyroid carcinoma	8.06	9.13
TCGA-BJ-A45F-01	TCGA-BJ-A45F	TCGA-BJ-A45F-01	THCA	thyroid carcinoma	7.97	7.52	Inflammatory (Immune C3)
TCGA-DJ-A13W-01	TCGA-DJ-A13W	TCGA-DJ-A13W-01	THCA	thyroid carcinoma	7.88	9.65	Lymphocyte Depleted (Immune C4)
TCGA-ET-A2N0-01	TCGA-ET-A2N0	TCGA-ET-A2N0-01	THCA	thyroid carcinoma	7.88	8.75	Inflammatory (Immune C3)
TCGA-BJ-A190-01	TCGA-BJ-A190	TCGA-BJ-A190-01	THCA	thyroid carcinoma	7.88	5.13	Inflammatory (Immune C3)
TCGA-KS-A41L-01	TCGA-KS-A41L	TCGA-KS-A41L-01	THCA	thyroid carcinoma	7.85	2.57	Inflammatory (Immune C3)
TCGA-EM-A1YE-01	TCGA-EM-A1YE	TCGA-EM-A1YE-01	THCA	thyroid carcinoma	7.82	6.84	Inflammatory (Immune C3)
TCGA-BJ-A3F0-01	TCGA-BJ-A3F0	TCGA-BJ-A3F0-01	THCA	thyroid carcinoma	7.79	11.79	Inflammatory (Immune C3)
TCGA-EL-A3D1-01	TCGA-EL-A3D1	TCGA-EL-A3D1-01	THCA	thyroid carcinoma	7.78	9.38	Inflammatory (Immune C3)
TCGA-BJ-A2N9-01	TCGA-BJ-A2N9	TCGA-BJ-A2N9-01	THCA	thyroid carcinoma	7.78	8.22	Inflammatory (Immune C3)
TCGA-ET-A2N3-01	TCGA-ET-A2N3	TCGA-ET-A2N3-01	THCA	thyroid carcinoma	7.77	8.66	Inflammatory (Immune C3)
TCGA-E8-A433-01	TCGA-E8-A433	TCGA-E8-A433-01	THCA	thyroid carcinoma	7.71	7.05	Inflammatory (Immune C3)
TCGA-DJ-A4UR-01	TCGA-DJ-A4UR	TCGA-DJ-A4UR-01	THCA	thyroid carcinoma	7.68	9.05	Inflammatory (Immune C3)
TCGA-DE-A4MA-01	TCGA-DE-A4MA	TCGA-DE-A4MA-01	THCA	thyroid carcinoma	7.65	7.79	Inflammatory (Immune C3)
TCGA-EM-A3ST-11	TCGA-EM-A3ST	TCGA-EM-A3ST-11	THCA	thyroid carcinoma	7.58	8.62
TCGA-EL-A4K6-01	TCGA-EL-A4K6	TCGA-EL-A4K6-01	THCA	thyroid carcinoma	7.57	11.14	Lymphocyte Depleted (Immune C4)
TCGA-MK-A84Z-01	TCGA-MK-A84Z	TCGA-MK-A84Z-01	THCA	thyroid carcinoma	7.52	9.41	Inflammatory (Immune C3)
TCGA-DE-A4MD-06	TCGA-DE-A4MD-06	TCGA-DE-A4MD-06	THCA	thyroid carcinoma	7.52	8.22
TCGA-EL-A3ZG-11	TCGA-EL-A3ZG	TCGA-EL-A3ZG-11	THCA	thyroid carcinoma	7.52	7.13
TCGA-EM-A3O3-01	TCGA-EM-A3O3	TCGA-EM-A3O3-01	THCA	thyroid carcinoma	7.44	8.28	Inflammatory (Immune C3)
TCGA-BJ-A291-01	TCGA-BJ-A291	TCGA-BJ-A291-01	THCA	thyroid carcinoma	7.43	4.91	Inflammatory (Immune C3)
TCGA-EM-A4FU-01	TCGA-EM-A4FU	TCGA-EM-A4FU-01	THCA	thyroid carcinoma	7.42	9.02	Inflammatory (Immune C3)
TCGA-EM-A4FH-01	TCGA-EM-A4FH	TCGA-EM-A4FH-01	THCA	thyroid carcinoma	7.35	8.57	Inflammatory (Immune C3)
TCGA-EM-A4FR-01	TCGA-EM-A4FR	TCGA-EM-A4FR-01	THCA	thyroid carcinoma	7.3	8.86	Inflammatory (Immune C3)
TCGA-FK-A3SD-01	TCGA-FK-A3SD	TCGA-FK-A3SD-01	THCA	thyroid carcinoma	7.29	9.15	Inflammatory (Immune C3)
TCGA-CE-A484-01	TCGA-CE-A484	TCGA-CE-A484-01	THCA	thyroid carcinoma	7.18	7.88	Inflammatory (Immune C3)
TCGA-BJ-A3PT-01	TCGA-BJ-A3PT	TCGA-BJ-A3PT-01	THCA	thyroid carcinoma	7.14	8.83	Inflammatory (Immune C3)
TCGA-DJ-A3VL-01	TCGA-DJ-A3VL	TCGA-DJ-A3VL-01	THCA	thyroid carcinoma	7.07	10.11	Inflammatory (Immune C3)
TCGA-DJ-A13R-01	TCGA-DJ-A13R	TCGA-DJ-A13R-01	THCA	thyroid carcinoma	7.04	10.85	Inflammatory (Immune C3)
TCGA-ET-A40P-01	TCGA-ET-A40P	TCGA-ET-A40P-01	THCA	thyroid carcinoma	7.04	10.26	Inflammatory (Immune C3)
TCGA-EM-A3FP-01	TCGA-EM-A3FP	TCGA-EM-A3FP-01	THCA	thyroid carcinoma	7.02	10.05	Inflammatory (Immune C3)
TCGA-EM-A2CR-01	TCGA-EM-A2CR	TCGA-EM-A2CR-01	THCA	thyroid carcinoma	6.95	11.76	Inflammatory (Immune C3)
TCGA-BJ-A0ZE-01	TCGA-BJ-A0ZE	TCGA-BJ-A0ZE-01	THCA	thyroid carcinoma	6.94	8.32	Inflammatory (Immune C3)
TCGA-EM-A3FN-01	TCGA-EM-A3FN	TCGA-EM-A3FN-01	THCA	thyroid carcinoma	6.88	10.12	Inflammatory (Immune C3)
TCGA-KS-A41I-01	TCGA-KS-A41I	TCGA-KS-A41I-01	THCA	thyroid carcinoma	6.82	7.3	Inflammatory (Immune C3)
TCGA-BJ-A3PR-11	TCGA-BJ-A3PR	TCGA-BJ-A3PR-11	THCA	thyroid carcinoma	6.76	11.17
TCGA-EL-A4KI-01	TCGA-EL-A4KI	TCGA-EL-A4KI-01	THCA	thyroid carcinoma	6.73	8.9	Inflammatory (Immune C3)
TCGA-EM-A3O6-01	TCGA-EM-A3O6	TCGA-EM-A3O6-01	THCA	thyroid carcinoma	6.71	12.08	Inflammatory (Immune C3)
TCGA-EM-A22Q-01	TCGA-EM-A22Q	TCGA-EM-A22Q-01	THCA	thyroid carcinoma	6.7	13.57	Inflammatory (Immune C3)
TCGA-EM-A3ST-01	TCGA-EM-A3ST	TCGA-EM-A3ST-01	THCA	thyroid carcinoma	6.7	9	Inflammatory (Immune C3)
TCGA-BJ-A45D-01	TCGA-BJ-A45D	TCGA-BJ-A45D-01	THCA	thyroid carcinoma	6.69	12.01	Inflammatory (Immune C3)
TCGA-DJ-A13M-01	TCGA-DJ-A13M	TCGA-DJ-A13M-01	THCA	thyroid carcinoma	6.59	11.11	Inflammatory (Immune C3)
TCGA-BJ-A28W-01	TCGA-BJ-A28W	TCGA-BJ-A28W-01	THCA	thyroid carcinoma	6.38	12.27	IFN-gamma Dominant (Immune C2)
TCGA-BJ-A28W-11	TCGA-BJ-A28W	TCGA-BJ-A28W-11	THCA	thyroid carcinoma	6.36	10.36
TCGA-ET-A4KN-01	TCGA-ET-A4KN	TCGA-ET-A4KN-01	THCA	thyroid carcinoma	6.34	11.74	Inflammatory (Immune C3)
TCGA-EL-A3ZS-11	TCGA-EL-A3ZS	TCGA-EL-A3ZS-11	THCA	thyroid carcinoma	6.29	12.05
TCGA-BJ-A2P4-01	TCGA-BJ-A2P4	TCGA-BJ-A2P4-01	THCA	thyroid carcinoma	6.25	11.89	Inflammatory (Immune C3)
TCGA-EL-A3CX-01	TCGA-EL-A3CX	TCGA-EL-A3CX-01	THCA	thyroid carcinoma	5.1	4.86	Lymphocyte Depleted (Immune C4)
TCGA-BJ-A28T-11	TCGA-BJ-A28T	TCGA-BJ-A28T-11	THCA	thyroid carcinoma
TCGA-DJ-A2Q8-01	TCGA-DJ-A2Q8	TCGA-DJ-A2Q8-01	THCA	thyroid carcinoma
TCGA-EM-A1YD-11	TCGA-EM-A1YD	TCGA-EM-A1YD-11	THCA	thyroid carcinoma
TCGA-EM-A1YE-11	TCGA-EM-A1YE	TCGA-EM-A1YE-11	THCA	thyroid carcinoma
TCGA-ET-A25J-11	TCGA-ET-A25J	TCGA-ET-A25J-11	THCA	thyroid carcinoma
TCGA-ET-A25N-11	TCGA-ET-A25N	TCGA-ET-A25N-11	THCA	thyroid carcinoma
TCGA-ET-A2MY-11	TCGA-ET-A2MY	TCGA-ET-A2MY-11	THCA	thyroid carcinoma
TCGA-ET-A2N1-01	TCGA-ET-A2N1	TCGA-ET-A2N1-01	THCA	thyroid carcinoma
TCGA-2G-AAGV-01	TCGA-2G-AAGV	TCGA-2G-AAGV-01	TGCT	testicular germ cell tumor	10.93	6.01	Wound Healing (Immune C1)
TCGA-2G-AAGX-01	TCGA-2G-AAGX	TCGA-2G-AAGX-01	TGCT	testicular germ cell tumor	10.86	4.95	Wound Healing (Immune C1)
TCGA-2G-AAG6-01	TCGA-2G-AAG6	TCGA-2G-AAG6-01	TGCT	testicular germ cell tumor	10.67	7.07	Inflammatory (Immune C3)
TCGA-2G-AAFJ-01	TCGA-2G-AAFJ	TCGA-2G-AAFJ-01	TGCT	testicular germ cell tumor	10.59	5.1	Wound Healing (Immune C1)
TCGA-2G-AAGI-01	TCGA-2G-AAGI	TCGA-2G-AAGI-01	TGCT	testicular germ cell tumor	9.92	8.37	IFN-gamma Dominant (Immune C2)
TCGA-2G-AAFZ-01	TCGA-2G-AAFZ	TCGA-2G-AAFZ-01	TGCT	testicular germ cell tumor	9.9	6.35	Wound Healing (Immune C1)
TCGA-SN-A84W-01	TCGA-SN-A84W	TCGA-SN-A84W-01	TGCT	testicular germ cell tumor	9.87	6.31	Wound Healing (Immune C1)
TCGA-2G-AAG5-01	TCGA-2G-AAG5	TCGA-2G-AAG5-01	TGCT	testicular germ cell tumor	9.7	6.76	Wound Healing (Immune C1)
TCGA-2G-AAGP-01	TCGA-2G-AAGP	TCGA-2G-AAGP-01	TGCT	testicular germ cell tumor	9.37	9.62	IFN-gamma Dominant (Immune C2)
TCGA-2G-AAH3-01	TCGA-2G-AAH3	TCGA-2G-AAH3-01	TGCT	testicular germ cell tumor	9.24	7.62	IFN-gamma Dominant (Immune C2)
TCGA-XY-A9T9-01	TCGA-XY-A9T9	TCGA-XY-A9T9-01	TGCT	testicular germ cell tumor	9.23	9.63	IFN-gamma Dominant (Immune C2)
TCGA-SN-A6IS-01	TCGA-SN-A6IS	TCGA-SN-A6IS-01	TGCT	testicular germ cell tumor	9.22	8.98	IFN-gamma Dominant (Immune C2)
TCGA-YU-A94D-01	TCGA-YU-A94D	TCGA-YU-A94D-01	TGCT	testicular germ cell tumor	9.18	5.68	Wound Healing (Immune C1)
TCGA-2G-AAG3-01	TCGA-2G-AAG3	TCGA-2G-AAG3-01	TGCT	testicular germ cell tumor	9.02	7.59	Wound Healing (Immune C1)
TCGA-2G-AAL5-01	TCGA-2G-AAL5	TCGA-2G-AAL5-01	TGCT	testicular germ cell tumor	8.63	5.31	Wound Healing (Immune C1)
TCGA-2G-AAH2-01	TCGA-2G-AAH2	TCGA-2G-AAH2-01	TGCT	testicular germ cell tumor	8.62	7.62	IFN-gamma Dominant (Immune C2)
TCGA-2G-AAGY-01	TCGA-2G-AAGY	TCGA-2G-AAGY-01	TGCT	testicular germ cell tumor	8.61	7.7	Wound Healing (Immune C1)
TCGA-2G-AAGG-01	TCGA-2G-AAGG	TCGA-2G-AAGG-01	TGCT	testicular germ cell tumor	8.59	8.09	IFN-gamma Dominant (Immune C2)
TCGA-2G-AAGI-05	TCGA-2G-AAGI-05	TCGA-2G-AAGI-05	TGCT	testicular germ cell tumor	8.44	9.46
TCGA-WZ-A7V3-01	TCGA-WZ-A7V3	TCGA-WZ-A7V3-01	TGCT	testicular germ cell tumor	8.44	8.31	IFN-gamma Dominant (Immune C2)
TCGA-W4-A7U3-01	TCGA-W4-A7U3	TCGA-W4-A7U3-01	TGCT	testicular germ cell tumor	8.42	8.5	Wound Healing (Immune C1)
TCGA-2G-AAGS-01	TCGA-2G-AAGS	TCGA-2G-AAGS-01	TGCT	testicular germ cell tumor	8.39	3.68	Wound Healing (Immune C1)
TCGA-XE-AANI-01	TCGA-XE-AANI	TCGA-XE-AANI-01	TGCT	testicular germ cell tumor	8.38	7.07	Wound Healing (Immune C1)
TCGA-YU-AA61-01	TCGA-YU-AA61	TCGA-YU-AA61-01	TGCT	testicular germ cell tumor	8.29	7.92	IFN-gamma Dominant (Immune C2)
TCGA-S6-A8JX-01	TCGA-S6-A8JX	TCGA-S6-A8JX-01	TGCT	testicular germ cell tumor	8.28	5.02	Wound Healing (Immune C1)
TCGA-YU-A90W-01	TCGA-YU-A90W	TCGA-YU-A90W-01	TGCT	testicular germ cell tumor	8.22	7.75	IFN-gamma Dominant (Immune C2)
TCGA-SN-A84X-01	TCGA-SN-A84X	TCGA-SN-A84X-01	TGCT	testicular germ cell tumor	8.18	8.18	IFN-gamma Dominant (Immune C2)
TCGA-2G-AAGK-01	TCGA-2G-AAGK	TCGA-2G-AAGK-01	TGCT	testicular germ cell tumor	8.11	7.89	IFN-gamma Dominant (Immune C2)
TCGA-VF-A8AB-01	TCGA-VF-A8AB	TCGA-VF-A8AB-01	TGCT	testicular germ cell tumor	7.98	9.54	IFN-gamma Dominant (Immune C2)
TCGA-2G-AAHG-01	TCGA-2G-AAHG	TCGA-2G-AAHG-01	TGCT	testicular germ cell tumor	7.88	7.73	IFN-gamma Dominant (Immune C2)
TCGA-XY-A8S2-01	TCGA-XY-A8S2	TCGA-XY-A8S2-01	TGCT	testicular germ cell tumor	7.81	8.43	Wound Healing (Immune C1)
TCGA-SB-A6J6-01	TCGA-SB-A6J6	TCGA-SB-A6J6-01	TGCT	testicular germ cell tumor	7.74	9.52	IFN-gamma Dominant (Immune C2)
TCGA-VF-A8A9-01	TCGA-VF-A8A9	TCGA-VF-A8A9-01	TGCT	testicular germ cell tumor	7.73	9.99	IFN-gamma Dominant (Immune C2)
TCGA-XE-AAOC-01	TCGA-XE-AAOC	TCGA-XE-AAOC-01	TGCT	testicular germ cell tumor	7.68	7.25	Wound Healing (Immune C1)
TCGA-4K-AA1H-01	TCGA-4K-AA1H	TCGA-4K-AA1H-01	TGCT	testicular germ cell tumor	7.65	11.34	IFN-gamma Dominant (Immune C2)
TCGA-2G-AAGE-01	TCGA-2G-AAGE	TCGA-2G-AAGE-01	TGCT	testicular germ cell tumor	7.63	6.52	IFN-gamma Dominant (Immune C2)
TCGA-ZM-AA0N-01	TCGA-ZM-AA0N	TCGA-ZM-AA0N-01	TGCT	testicular germ cell tumor	7.59	10.98	IFN-gamma Dominant (Immune C2)
TCGA-2G-AAGC-01	TCGA-2G-AAGC	TCGA-2G-AAGC-01	TGCT	testicular germ cell tumor	7.57	8.3	IFN-gamma Dominant (Immune C2)
TCGA-2G-AAF4-01	TCGA-2G-AAF4	TCGA-2G-AAF4-01	TGCT	testicular germ cell tumor	7.56	9.08	IFN-gamma Dominant (Immune C2)
TCGA-XY-A8S3-01	TCGA-XY-A8S3	TCGA-XY-A8S3-01	TGCT	testicular germ cell tumor	7.56	5.43	IFN-gamma Dominant (Immune C2)
TCGA-XE-A9SE-01	TCGA-XE-A9SE	TCGA-XE-A9SE-01	TGCT	testicular germ cell tumor	7.5	8.89	IFN-gamma Dominant (Immune C2)
TCGA-XE-AAOJ-01	TCGA-XE-AAOJ	TCGA-XE-AAOJ-01	TGCT	testicular germ cell tumor	7.5	6.61	Wound Healing (Immune C1)
TCGA-2G-AAFH-01	TCGA-2G-AAFH	TCGA-2G-AAFH-01	TGCT	testicular germ cell tumor	7.48	10.25	IFN-gamma Dominant (Immune C2)
TCGA-YU-A90Y-01	TCGA-YU-A90Y	TCGA-YU-A90Y-01	TGCT	testicular germ cell tumor	7.46	8.06	IFN-gamma Dominant (Immune C2)
TCGA-2G-AAG7-01	TCGA-2G-AAG7	TCGA-2G-AAG7-01	TGCT	testicular germ cell tumor	7.42	5.29	Wound Healing (Immune C1)
TCGA-2G-AAKM-01	TCGA-2G-AAKM	TCGA-2G-AAKM-01	TGCT	testicular germ cell tumor	7.36	5.58	Wound Healing (Immune C1)
TCGA-XE-AANR-01	TCGA-XE-AANR	TCGA-XE-AANR-01	TGCT	testicular germ cell tumor	7.35	7.64	IFN-gamma Dominant (Immune C2)
TCGA-XE-AAO3-01	TCGA-XE-AAO3	TCGA-XE-AAO3-01	TGCT	testicular germ cell tumor	7.31	8.26	IFN-gamma Dominant (Immune C2)
TCGA-2G-AAGM-01	TCGA-2G-AAGM	TCGA-2G-AAGM-01	TGCT	testicular germ cell tumor	7.25	5.7	Wound Healing (Immune C1)
TCGA-2G-AAF6-01	TCGA-2G-AAF6	TCGA-2G-AAF6-01	TGCT	testicular germ cell tumor	7.23	8.82	IFN-gamma Dominant (Immune C2)
TCGA-2G-AAF8-01	TCGA-2G-AAF8	TCGA-2G-AAF8-01	TGCT	testicular germ cell tumor	7.22	9.67	IFN-gamma Dominant (Immune C2)
TCGA-2G-AAGT-01	TCGA-2G-AAGT	TCGA-2G-AAGT-01	TGCT	testicular germ cell tumor	7.22	6.54	Wound Healing (Immune C1)
TCGA-XE-A8H5-01	TCGA-XE-A8H5	TCGA-XE-A8H5-01	TGCT	testicular germ cell tumor	7.21	7.53	IFN-gamma Dominant (Immune C2)
TCGA-2G-AAFI-01	TCGA-2G-AAFI	TCGA-2G-AAFI-01	TGCT	testicular germ cell tumor	7.19	6.92	IFN-gamma Dominant (Immune C2)
TCGA-2G-AAHP-01	TCGA-2G-AAHP	TCGA-2G-AAHP-01	TGCT	testicular germ cell tumor	7.16	7.84	IFN-gamma Dominant (Immune C2)
TCGA-2G-AAH4-01	TCGA-2G-AAH4	TCGA-2G-AAH4-01	TGCT	testicular germ cell tumor	7.16	7.23	Wound Healing (Immune C1)
TCGA-2G-AAGF-01	TCGA-2G-AAGF	TCGA-2G-AAGF-01	TGCT	testicular germ cell tumor	7.14	6.21	Wound Healing (Immune C1)
TCGA-SO-A8JP-01	TCGA-SO-A8JP	TCGA-SO-A8JP-01	TGCT	testicular germ cell tumor	7.07	7.25	Wound Healing (Immune C1)
TCGA-YU-AA4L-01	TCGA-YU-AA4L	TCGA-YU-AA4L-01	TGCT	testicular germ cell tumor	7.06	4.48	Lymphocyte Depleted (Immune C4)
TCGA-2G-AALP-01	TCGA-2G-AALP	TCGA-2G-AALP-01	TGCT	testicular germ cell tumor	7.05	7.52	Wound Healing (Immune C1)
TCGA-2G-AAGZ-01	TCGA-2G-AAGZ	TCGA-2G-AAGZ-01	TGCT	testicular germ cell tumor	7.04	9.22	IFN-gamma Dominant (Immune C2)
TCGA-2X-A9D5-01	TCGA-2X-A9D5	TCGA-2X-A9D5-01	TGCT	testicular germ cell tumor	7.02	9.18	IFN-gamma Dominant (Immune C2)
TCGA-2G-AAKH-01	TCGA-2G-AAKH	TCGA-2G-AAKH-01	TGCT	testicular germ cell tumor	7.01	8.41	IFN-gamma Dominant (Immune C2)
TCGA-2G-AAFV-01	TCGA-2G-AAFV	TCGA-2G-AAFV-01	TGCT	testicular germ cell tumor	7	7.36	Wound Healing (Immune C1)
TCGA-YU-A90P-01	TCGA-YU-A90P	TCGA-YU-A90P-01	TGCT	testicular germ cell tumor	6.94	8.09	IFN-gamma Dominant (Immune C2)
TCGA-X3-A8G4-01	TCGA-X3-A8G4	TCGA-X3-A8G4-01	TGCT	testicular germ cell tumor	6.89	9.97	IFN-gamma Dominant (Immune C2)
TCGA-WZ-A8D5-01	TCGA-WZ-A8D5	TCGA-WZ-A8D5-01	TGCT	testicular germ cell tumor	6.84	9.75	IFN-gamma Dominant (Immune C2)
TCGA-2G-AAGJ-01	TCGA-2G-AAGJ	TCGA-2G-AAGJ-01	TGCT	testicular germ cell tumor	6.84	7.52	IFN-gamma Dominant (Immune C2)
TCGA-2G-AAH0-01	TCGA-2G-AAH0	TCGA-2G-AAH0-01	TGCT	testicular germ cell tumor	6.78	8.57	IFN-gamma Dominant (Immune C2)
TCGA-WZ-A7V5-01	TCGA-WZ-A7V5	TCGA-WZ-A7V5-01	TGCT	testicular germ cell tumor	6.76	10.05	IFN-gamma Dominant (Immune C2)
TCGA-2X-A9D6-01	TCGA-2X-A9D6	TCGA-2X-A9D6-01	TGCT	testicular germ cell tumor	6.73	9.09	IFN-gamma Dominant (Immune C2)
TCGA-2G-AAGO-01	TCGA-2G-AAGO	TCGA-2G-AAGO-01	TGCT	testicular germ cell tumor	6.71	5.81	IFN-gamma Dominant (Immune C2)
TCGA-SB-A76C-01	TCGA-SB-A76C	TCGA-SB-A76C-01	TGCT	testicular germ cell tumor	6.7	8.35	IFN-gamma Dominant (Immune C2)
TCGA-W4-A7U2-01	TCGA-W4-A7U2	TCGA-W4-A7U2-01	TGCT	testicular germ cell tumor	6.7	8.22	IFN-gamma Dominant (Immune C2)
TCGA-ZM-AA06-01	TCGA-ZM-AA06	TCGA-ZM-AA06-01	TGCT	testicular germ cell tumor	6.67	9.93	IFN-gamma Dominant (Immune C2)
TCGA-2G-AAG9-01	TCGA-2G-AAG9	TCGA-2G-AAG9-01	TGCT	testicular germ cell tumor	6.65	9.53	IFN-gamma Dominant (Immune C2)
TCGA-4K-AAAL-01	TCGA-4K-AAAL	TCGA-4K-AAAL-01	TGCT	testicular germ cell tumor	6.65	9.15	IFN-gamma Dominant (Immune C2)
TCGA-2G-AAGW-01	TCGA-2G-AAGW	TCGA-2G-AAGW-01	TGCT	testicular germ cell tumor	6.65	2.61	Wound Healing (Immune C1)
TCGA-YU-A912-01	TCGA-YU-A912	TCGA-YU-A912-01	TGCT	testicular germ cell tumor	6.64	8.26	IFN-gamma Dominant (Immune C2)
TCGA-2G-AAFE-01	TCGA-2G-AAFE	TCGA-2G-AAFE-01	TGCT	testicular germ cell tumor	6.63	8.18
TCGA-2G-AAKG-01	TCGA-2G-AAKG	TCGA-2G-AAKG-01	TGCT	testicular germ cell tumor	6.61	8.47	IFN-gamma Dominant (Immune C2)
TCGA-2G-AAG8-01	TCGA-2G-AAG8	TCGA-2G-AAG8-01	TGCT	testicular germ cell tumor	6.61	8.14	IFN-gamma Dominant (Immune C2)
TCGA-2G-AAG0-01	TCGA-2G-AAG0	TCGA-2G-AAG0-01	TGCT	testicular germ cell tumor	6.61	6.95	IFN-gamma Dominant (Immune C2)
TCGA-VF-A8A8-01	TCGA-VF-A8A8	TCGA-VF-A8A8-01	TGCT	testicular germ cell tumor	6.56	5.13	Wound Healing (Immune C1)
TCGA-WZ-A7V4-01	TCGA-WZ-A7V4	TCGA-WZ-A7V4-01	TGCT	testicular germ cell tumor	6.55	9.88	IFN-gamma Dominant (Immune C2)
TCGA-XE-A8H1-01	TCGA-XE-A8H1	TCGA-XE-A8H1-01	TGCT	testicular germ cell tumor	6.5	6.3	IFN-gamma Dominant (Immune C2)
TCGA-2G-AAFY-01	TCGA-2G-AAFY	TCGA-2G-AAFY-01	TGCT	testicular germ cell tumor	6.47	9.07	IFN-gamma Dominant (Immune C2)
TCGA-VF-A8AD-01	TCGA-VF-A8AD	TCGA-VF-A8AD-01	TGCT	testicular germ cell tumor	6.45	9.07	IFN-gamma Dominant (Immune C2)
TCGA-XE-AAOB-01	TCGA-XE-AAOB	TCGA-XE-AAOB-01	TGCT	testicular germ cell tumor	6.41	10.87	IFN-gamma Dominant (Immune C2)
TCGA-2G-AAGA-01	TCGA-2G-AAGA	TCGA-2G-AAGA-01	TGCT	testicular germ cell tumor	6.4	5.64	Wound Healing (Immune C1)
TCGA-W4-A7U4-01	TCGA-W4-A7U4	TCGA-W4-A7U4-01	TGCT	testicular germ cell tumor	6.32	7.16	IFN-gamma Dominant (Immune C2)
TCGA-2G-AAHC-01	TCGA-2G-AAHC	TCGA-2G-AAHC-01	TGCT	testicular germ cell tumor	6.31	9.61	IFN-gamma Dominant (Immune C2)
TCGA-ZM-AA0F-01	TCGA-ZM-AA0F	TCGA-ZM-AA0F-01	TGCT	testicular germ cell tumor	6.28	10.52	IFN-gamma Dominant (Immune C2)
TCGA-ZM-AA0B-01	TCGA-ZM-AA0B	TCGA-ZM-AA0B-01	TGCT	testicular germ cell tumor	6.24	10.65	IFN-gamma Dominant (Immune C2)
TCGA-2G-AAKG-05	TCGA-2G-AAKG-05	TCGA-2G-AAKG-05	TGCT	testicular germ cell tumor	6.21	11.91
TCGA-XE-AAOL-01	TCGA-XE-AAOL	TCGA-XE-AAOL-01	TGCT	testicular germ cell tumor	6.16	7.59	IFN-gamma Dominant (Immune C2)
TCGA-XE-AAOD-01	TCGA-XE-AAOD	TCGA-XE-AAOD-01	TGCT	testicular germ cell tumor	6.15	10.7	IFN-gamma Dominant (Immune C2)
TCGA-2G-AAGN-01	TCGA-2G-AAGN	TCGA-2G-AAGN-01	TGCT	testicular germ cell tumor	6.12	6.5	IFN-gamma Dominant (Immune C2)
TCGA-2G-AAEX-01	TCGA-2G-AAEX	TCGA-2G-AAEX-01	TGCT	testicular germ cell tumor	6.1	9.81	IFN-gamma Dominant (Immune C2)
TCGA-XY-A89B-01	TCGA-XY-A89B	TCGA-XY-A89B-01	TGCT	testicular germ cell tumor	6.07	9.87	IFN-gamma Dominant (Immune C2)
TCGA-SN-A84Y-01	TCGA-SN-A84Y	TCGA-SN-A84Y-01	TGCT	testicular germ cell tumor	6.07	7.19	IFN-gamma Dominant (Immune C2)
TCGA-2G-AAFL-01	TCGA-2G-AAFL	TCGA-2G-AAFL-01	TGCT	testicular germ cell tumor	5.91	8.96	IFN-gamma Dominant (Immune C2)
TCGA-XE-AANV-01	TCGA-XE-AANV	TCGA-XE-AANV-01	TGCT	testicular germ cell tumor	5.89	9.42	IFN-gamma Dominant (Immune C2)
TCGA-VF-A8AA-01	TCGA-VF-A8AA	TCGA-VF-A8AA-01	TGCT	testicular germ cell tumor	5.88	9.45	IFN-gamma Dominant (Immune C2)
TCGA-2G-AAHP-05	TCGA-2G-AAHP-05	TCGA-2G-AAHP-05	TGCT	testicular germ cell tumor	5.88	8.64
TCGA-2G-AAKD-01	TCGA-2G-AAKD	TCGA-2G-AAKD-01	TGCT	testicular germ cell tumor	5.88	7.56	IFN-gamma Dominant (Immune C2)
TCGA-S6-A8JW-01	TCGA-S6-A8JW	TCGA-S6-A8JW-01	TGCT	testicular germ cell tumor	5.87	8.33	IFN-gamma Dominant (Immune C2)
TCGA-2G-AAFG-01	TCGA-2G-AAFG	TCGA-2G-AAFG-01	TGCT	testicular germ cell tumor	5.8	9.45	IFN-gamma Dominant (Immune C2)
TCGA-2G-AAF1-01	TCGA-2G-AAF1	TCGA-2G-AAF1-01	TGCT	testicular germ cell tumor	5.77	9.04	IFN-gamma Dominant (Immune C2)
TCGA-2G-AAEW-01	TCGA-2G-AAEW	TCGA-2G-AAEW-01	TGCT	testicular germ cell tumor	5.75	7.65	IFN-gamma Dominant (Immune C2)
TCGA-XE-AAO4-01	TCGA-XE-AAO4	TCGA-XE-AAO4-01	TGCT	testicular germ cell tumor	5.73	8.91	IFN-gamma Dominant (Immune C2)
TCGA-YU-A90S-01	TCGA-YU-A90S	TCGA-YU-A90S-01	TGCT	testicular germ cell tumor	5.69	10.57	IFN-gamma Dominant (Immune C2)
TCGA-XE-A8H4-01	TCGA-XE-A8H4	TCGA-XE-A8H4-01	TGCT	testicular germ cell tumor	5.68	9.47	IFN-gamma Dominant (Immune C2)
TCGA-2G-AAKL-01	TCGA-2G-AAKL	TCGA-2G-AAKL-01	TGCT	testicular germ cell tumor	5.61	7.04	IFN-gamma Dominant (Immune C2)
TCGA-2G-AAFO-01	TCGA-2G-AAFO	TCGA-2G-AAFO-01	TGCT	testicular germ cell tumor	5.58	8.69	IFN-gamma Dominant (Immune C2)
TCGA-ZM-AA0E-01	TCGA-ZM-AA0E	TCGA-ZM-AA0E-01	TGCT	testicular germ cell tumor	5.44	9.72	IFN-gamma Dominant (Immune C2)
TCGA-2G-AAHA-01	TCGA-2G-AAHA	TCGA-2G-AAHA-01	TGCT	testicular germ cell tumor	5.4	8.29	IFN-gamma Dominant (Immune C2)
TCGA-YU-A90Q-01	TCGA-YU-A90Q	TCGA-YU-A90Q-01	TGCT	testicular germ cell tumor	5.4	6.9	IFN-gamma Dominant (Immune C2)
TCGA-2G-AAL7-01	TCGA-2G-AAL7	TCGA-2G-AAL7-01	TGCT	testicular germ cell tumor	5.38	6.91	IFN-gamma Dominant (Immune C2)
TCGA-VF-A8AC-01	TCGA-VF-A8AC	TCGA-VF-A8AC-01	TGCT	testicular germ cell tumor	5.33	9.65	IFN-gamma Dominant (Immune C2)
TCGA-2G-AAH8-01	TCGA-2G-AAH8	TCGA-2G-AAH8-01	TGCT	testicular germ cell tumor	5.26	7.76	IFN-gamma Dominant (Immune C2)
TCGA-4K-AA1I-01	TCGA-4K-AA1I	TCGA-4K-AA1I-01	TGCT	testicular germ cell tumor	5.2	9.87	IFN-gamma Dominant (Immune C2)
TCGA-ZM-AA0D-01	TCGA-ZM-AA0D	TCGA-ZM-AA0D-01	TGCT	testicular germ cell tumor	5.16	10.22	IFN-gamma Dominant (Immune C2)
TCGA-2G-AAFG-05	TCGA-2G-AAFG-05	TCGA-2G-AAFG-05	TGCT	testicular germ cell tumor	5.13	9.94
TCGA-2G-AAFN-01	TCGA-2G-AAFN	TCGA-2G-AAFN-01	TGCT	testicular germ cell tumor	5.1	7.7	IFN-gamma Dominant (Immune C2)
TCGA-XE-AANJ-01	TCGA-XE-AANJ	TCGA-XE-AANJ-01	TGCT	testicular germ cell tumor	5	8.9	IFN-gamma Dominant (Immune C2)
TCGA-YU-A94I-01	TCGA-YU-A94I	TCGA-YU-A94I-01	TGCT	testicular germ cell tumor	4.84	3.3	Wound Healing (Immune C1)
TCGA-2G-AAGY-05	TCGA-2G-AAGY-05	TCGA-2G-AAGY-05	TGCT	testicular germ cell tumor	4.82	7.25
TCGA-VF-A8AE-01	TCGA-VF-A8AE	TCGA-VF-A8AE-01	TGCT	testicular germ cell tumor	4.76	10.82	IFN-gamma Dominant (Immune C2)
TCGA-2G-AAHN-01	TCGA-2G-AAHN	TCGA-2G-AAHN-01	TGCT	testicular germ cell tumor	4.67	9.53	IFN-gamma Dominant (Immune C2)
TCGA-2G-AAHT-01	TCGA-2G-AAHT	TCGA-2G-AAHT-01	TGCT	testicular germ cell tumor	4.59	7.94	IFN-gamma Dominant (Immune C2)
TCGA-XE-AAOF-01	TCGA-XE-AAOF	TCGA-XE-AAOF-01	TGCT	testicular germ cell tumor	4.4	9.97	IFN-gamma Dominant (Immune C2)
TCGA-S6-A8JY-01	TCGA-S6-A8JY	TCGA-S6-A8JY-01	TGCT	testicular germ cell tumor	4.36	7.09	IFN-gamma Dominant (Immune C2)
TCGA-2G-AAFM-01	TCGA-2G-AAFM	TCGA-2G-AAFM-01	TGCT	testicular germ cell tumor	4.27	9.26	IFN-gamma Dominant (Immune C2)
TCGA-ZM-AA05-01	TCGA-ZM-AA05	TCGA-ZM-AA05-01	TGCT	testicular germ cell tumor	4.26	9.7	IFN-gamma Dominant (Immune C2)
TCGA-4K-AA1G-01	TCGA-4K-AA1G	TCGA-4K-AA1G-01	TGCT	testicular germ cell tumor	4.24	6.44	IFN-gamma Dominant (Immune C2)
TCGA-2G-AAHL-01	TCGA-2G-AAHL	TCGA-2G-AAHL-01	TGCT	testicular germ cell tumor	3.54	8.38	IFN-gamma Dominant (Immune C2)
TCGA-ZM-AA0H-01	TCGA-ZM-AA0H	TCGA-ZM-AA0H-01	TGCT	testicular germ cell tumor	3.22	10.63	IFN-gamma Dominant (Immune C2)
TCGA-XE-AAO6-01	TCGA-XE-AAO6	TCGA-XE-AAO6-01	TGCT	testicular germ cell tumor	3.13	8.12	IFN-gamma Dominant (Immune C2)
TCGA-VQ-AA6I-01	TCGA-VQ-AA6I	TCGA-VQ-AA6I-01	STAD	stomach adenocarcinoma	15.24	7.06	Wound Healing (Immune C1)
TCGA-BR-6458-01	TCGA-BR-6458	TCGA-BR-6458-01	STAD	stomach adenocarcinoma	15	7.74	IFN-gamma Dominant (Immune C2)
TCGA-RD-A7C1-01	TCGA-RD-A7C1	TCGA-RD-A7C1-01	STAD	stomach adenocarcinoma	14.58	8.63	IFN-gamma Dominant (Immune C2)
TCGA-HU-8243-01	TCGA-HU-8243	TCGA-HU-8243-01	STAD	stomach adenocarcinoma	14.53	6.17
TCGA-CD-8528-01	TCGA-CD-8528	TCGA-CD-8528-01	STAD	stomach adenocarcinoma	14.52	4.45	Lymphocyte Depleted (Immune C4)
TCGA-KB-A93H-01	TCGA-KB-A93H	TCGA-KB-A93H-01	STAD	stomach adenocarcinoma	14.49	3.19	IFN-gamma Dominant (Immune C2)
TCGA-FP-8099-01	TCGA-FP-8099	TCGA-FP-8099-01	STAD	stomach adenocarcinoma	14.21	6.4	IFN-gamma Dominant (Immune C2)
TCGA-BR-4369-01	TCGA-BR-4369	TCGA-BR-4369-01	STAD	stomach adenocarcinoma	14.17	8.44	Wound Healing (Immune C1)
TCGA-FP-A4BF-01	TCGA-FP-A4BF	TCGA-FP-A4BF-01	STAD	stomach adenocarcinoma	13.97	9	IFN-gamma Dominant (Immune C2)
TCGA-BR-7717-01	TCGA-BR-7717	TCGA-BR-7717-01	STAD	stomach adenocarcinoma	13.9	6.89	IFN-gamma Dominant (Immune C2)
TCGA-ZQ-A9CR-01	TCGA-ZQ-A9CR	TCGA-ZQ-A9CR-01	STAD	stomach adenocarcinoma	13	7.37	Wound Healing (Immune C1)
TCGA-BR-8362-01	TCGA-BR-8362	TCGA-BR-8362-01	STAD	stomach adenocarcinoma	12.65	6.97	Wound Healing (Immune C1)
TCGA-BR-A4IY-01	TCGA-BR-A4IY	TCGA-BR-A4IY-01	STAD	stomach adenocarcinoma	12.2	8.12	IFN-gamma Dominant (Immune C2)
TCGA-BR-6706-01	TCGA-BR-6706	TCGA-BR-6706-01	STAD	stomach adenocarcinoma	12.15	10.35	IFN-gamma Dominant (Immune C2)
TCGA-D7-8575-01	TCGA-D7-8575	TCGA-D7-8575-01	STAD	stomach adenocarcinoma	12.07	7.17	Inflammatory (Immune C3)
TCGA-VQ-AA68-01	TCGA-VQ-AA68	TCGA-VQ-AA68-01	STAD	stomach adenocarcinoma	11.8	6.68	IFN-gamma Dominant (Immune C2)
TCGA-BR-A4J4-01	TCGA-BR-A4J4	TCGA-BR-A4J4-01	STAD	stomach adenocarcinoma	11.62	6	Wound Healing (Immune C1)
TCGA-FP-7829-11	TCGA-FP-7829	TCGA-FP-7829-11	STAD	stomach adenocarcinoma	11.61	2.46
TCGA-IN-AB1V-11	TCGA-IN-AB1V	TCGA-IN-AB1V-11	STAD	stomach adenocarcinoma	11.59	5.06
TCGA-BR-8683-01	TCGA-BR-8683	TCGA-BR-8683-01	STAD	stomach adenocarcinoma	11.57	5.87	IFN-gamma Dominant (Immune C2)
TCGA-IN-8462-11	TCGA-IN-8462	TCGA-IN-8462-11	STAD	stomach adenocarcinoma	11.49	5.28
TCGA-IN-8663-01	TCGA-IN-8663	TCGA-IN-8663-01	STAD	stomach adenocarcinoma	11.48	4.23	IFN-gamma Dominant (Immune C2)
TCGA-IN-A7NT-01	TCGA-IN-A7NT	TCGA-IN-A7NT-01	STAD	stomach adenocarcinoma	11.33	4.53	IFN-gamma Dominant (Immune C2)
TCGA-IN-AB1X-11	TCGA-IN-AB1X	TCGA-IN-AB1X-11	STAD	stomach adenocarcinoma	11.29	4.25
TCGA-IN-8462-01	TCGA-IN-8462	TCGA-IN-8462-01	STAD	stomach adenocarcinoma	11.06	6.68	IFN-gamma Dominant (Immune C2)
TCGA-VQ-A8E3-01	TCGA-VQ-A8E3	TCGA-VQ-A8E3-01	STAD	stomach adenocarcinoma	11.04	6.92	IFN-gamma Dominant (Immune C2)
TCGA-VQ-A91N-01	TCGA-VQ-A91N	TCGA-VQ-A91N-01	STAD	stomach adenocarcinoma	11.03	7.02	Wound Healing (Immune C1)
TCGA-CG-5724-01	TCGA-CG-5724	TCGA-CG-5724-01	STAD	stomach adenocarcinoma	11.02	6.05	IFN-gamma Dominant (Immune C2)
TCGA-IN-A6RJ-01	TCGA-IN-A6RJ	TCGA-IN-A6RJ-01	STAD	stomach adenocarcinoma	11.01	4.67	Lymphocyte Depleted (Immune C4)
TCGA-CD-A486-01	TCGA-CD-A486	TCGA-CD-A486-01	STAD	stomach adenocarcinoma	11	6.49	IFN-gamma Dominant (Immune C2)
TCGA-IN-AB1X-01	TCGA-IN-AB1X	TCGA-IN-AB1X-01	STAD	stomach adenocarcinoma	10.95	8.57	IFN-gamma Dominant (Immune C2)
TCGA-IN-A7NR-01	TCGA-IN-A7NR	TCGA-IN-A7NR-01	STAD	stomach adenocarcinoma	10.95	8.22	IFN-gamma Dominant (Immune C2)
TCGA-VQ-AA6A-01	TCGA-VQ-AA6A	TCGA-VQ-AA6A-01	STAD	stomach adenocarcinoma	10.95	5.22	Wound Healing (Immune C1)
TCGA-IN-A6RR-01	TCGA-IN-A6RR	TCGA-IN-A6RR-01	STAD	stomach adenocarcinoma	10.94	6.99	IFN-gamma Dominant (Immune C2)
TCGA-IP-7968-11	TCGA-IP-7968	TCGA-IP-7968-11	STAD	stomach adenocarcinoma	10.94	6.64
TCGA-HF-7136-01	TCGA-HF-7136	TCGA-HF-7136-01	STAD	stomach adenocarcinoma	10.86	5.8	Wound Healing (Immune C1)
TCGA-IN-7806-11	TCGA-IN-7806	TCGA-IN-7806-11	STAD	stomach adenocarcinoma	10.84	5.27
TCGA-BR-8380-01	TCGA-BR-8380	TCGA-BR-8380-01	STAD	stomach adenocarcinoma	10.75	6.46	Wound Healing (Immune C1)
TCGA-VQ-A94R-01	TCGA-VQ-A94R	TCGA-VQ-A94R-01	STAD	stomach adenocarcinoma	10.74	6.65	Wound Healing (Immune C1)
TCGA-FP-8209-01	TCGA-FP-8209	TCGA-FP-8209-01	STAD	stomach adenocarcinoma	10.69	8.86	Inflammatory (Immune C3)
TCGA-IN-AB1V-01	TCGA-IN-AB1V	TCGA-IN-AB1V-01	STAD	stomach adenocarcinoma	10.69	6.4	Inflammatory (Immune C3)
TCGA-F1-6177-01	TCGA-F1-6177	TCGA-F1-6177-01	STAD	stomach adenocarcinoma	10.69	4.94	IFN-gamma Dominant (Immune C2)
TCGA-D7-6525-01	TCGA-D7-6525	TCGA-D7-6525-01	STAD	stomach adenocarcinoma	10.64	5.39	IFN-gamma Dominant (Immune C2)
TCGA-VQ-A91V-01	TCGA-VQ-A91V	TCGA-VQ-A91V-01	STAD	stomach adenocarcinoma	10.64	4.39	IFN-gamma Dominant (Immune C2)
TCGA-BR-8365-01	TCGA-BR-8365	TCGA-BR-8365-01	STAD	stomach adenocarcinoma	10.63	7.51	Inflammatory (Immune C3)
TCGA-RD-A7BW-01	TCGA-RD-A7BW	TCGA-RD-A7BW-01	STAD	stomach adenocarcinoma	10.62	7.69	TGF-beta Dominant (Immune C6)
TCGA-HU-A4G3-11	TCGA-HU-A4G3	TCGA-HU-A4G3-11	STAD	stomach adenocarcinoma	10.62	3.77
TCGA-BR-A4QI-01	TCGA-BR-A4QI	TCGA-BR-A4QI-01	STAD	stomach adenocarcinoma	10.6	6.16	IFN-gamma Dominant (Immune C2)
TCGA-BR-8366-01	TCGA-BR-8366	TCGA-BR-8366-01	STAD	stomach adenocarcinoma	10.56	9.42	IFN-gamma Dominant (Immune C2)
TCGA-BR-8364-01	TCGA-BR-8364	TCGA-BR-8364-01	STAD	stomach adenocarcinoma	10.55	7.25	Inflammatory (Immune C3)
TCGA-CG-5717-01	TCGA-CG-5717	TCGA-CG-5717-01	STAD	stomach adenocarcinoma	10.54	7.76	IFN-gamma Dominant (Immune C2)
TCGA-HU-A4GY-11	TCGA-HU-A4GY	TCGA-HU-A4GY-11	STAD	stomach adenocarcinoma	10.51	3.55
TCGA-BR-8371-01	TCGA-BR-8371	TCGA-BR-8371-01	STAD	stomach adenocarcinoma	10.5	8.4	Inflammatory (Immune C3)
TCGA-BR-7704-11	TCGA-BR-7704	TCGA-BR-7704-11	STAD	stomach adenocarcinoma	10.49	8
TCGA-ZA-A8F6-01	TCGA-ZA-A8F6	TCGA-ZA-A8F6-01	STAD	stomach adenocarcinoma	10.49	5.72	Inflammatory (Immune C3)
TCGA-CG-4440-01	TCGA-CG-4440	TCGA-CG-4440-01	STAD	stomach adenocarcinoma	10.49	4.53	IFN-gamma Dominant (Immune C2)
TCGA-BR-8384-01	TCGA-BR-8384	TCGA-BR-8384-01	STAD	stomach adenocarcinoma	10.48	7.18	Inflammatory (Immune C3)
TCGA-CD-8534-01	TCGA-CD-8534	TCGA-CD-8534-01	STAD	stomach adenocarcinoma	10.48	7.07	IFN-gamma Dominant (Immune C2)
TCGA-BR-8361-01	TCGA-BR-8361	TCGA-BR-8361-01	STAD	stomach adenocarcinoma	10.47	7.24	IFN-gamma Dominant (Immune C2)
TCGA-F1-6874-01	TCGA-F1-6874	TCGA-F1-6874-01	STAD	stomach adenocarcinoma	10.47	5.85	Wound Healing (Immune C1)
TCGA-HJ-7597-01	TCGA-HJ-7597	TCGA-HJ-7597-01	STAD	stomach adenocarcinoma	10.46	7.36
TCGA-CG-4460-01	TCGA-CG-4460	TCGA-CG-4460-01	STAD	stomach adenocarcinoma	10.44	6.64
TCGA-HU-A4GH-11	TCGA-HU-A4GH	TCGA-HU-A4GH-11	STAD	stomach adenocarcinoma	10.44	3.34
TCGA-IN-8663-11	TCGA-IN-8663	TCGA-IN-8663-11	STAD	stomach adenocarcinoma	10.41	1.45
TCGA-BR-8592-01	TCGA-BR-8592	TCGA-BR-8592-01	STAD	stomach adenocarcinoma	10.4	8.16	Inflammatory (Immune C3)
TCGA-VQ-A8PB-01	TCGA-VQ-A8PB	TCGA-VQ-A8PB-01	STAD	stomach adenocarcinoma	10.37	6.55	Wound Healing (Immune C1)
TCGA-HU-A4GQ-01	TCGA-HU-A4GQ	TCGA-HU-A4GQ-01	STAD	stomach adenocarcinoma	10.37	5.18	IFN-gamma Dominant (Immune C2)
TCGA-HF-7131-01	TCGA-HF-7131	TCGA-HF-7131-01	STAD	stomach adenocarcinoma	10.35	7.13
TCGA-R5-A7ZF-01	TCGA-R5-A7ZF	TCGA-R5-A7ZF-01	STAD	stomach adenocarcinoma	10.35	3.18	IFN-gamma Dominant (Immune C2)
TCGA-BR-6709-01	TCGA-BR-6709	TCGA-BR-6709-01	STAD	stomach adenocarcinoma	10.34	9.56
TCGA-BR-A4J2-01	TCGA-BR-A4J2	TCGA-BR-A4J2-01	STAD	stomach adenocarcinoma	10.34	9.32	Inflammatory (Immune C3)
TCGA-BR-8297-01	TCGA-BR-8297	TCGA-BR-8297-01	STAD	stomach adenocarcinoma	10.34	7.14	IFN-gamma Dominant (Immune C2)
TCGA-BR-8682-01	TCGA-BR-8682	TCGA-BR-8682-01	STAD	stomach adenocarcinoma	10.34	6.7	Inflammatory (Immune C3)
TCGA-BR-6456-01	TCGA-BR-6456	TCGA-BR-6456-01	STAD	stomach adenocarcinoma	10.34	6.39	IFN-gamma Dominant (Immune C2)
TCGA-BR-4370-01	TCGA-BR-4370	TCGA-BR-4370-01	STAD	stomach adenocarcinoma	10.31	7.65	Wound Healing (Immune C1)
TCGA-RD-A8N2-01	TCGA-RD-A8N2	TCGA-RD-A8N2-01	STAD	stomach adenocarcinoma	10.31	6.65	Inflammatory (Immune C3)
TCGA-BR-8367-01	TCGA-BR-8367	TCGA-BR-8367-01	STAD	stomach adenocarcinoma	10.31	5.94	Wound Healing (Immune C1)
TCGA-BR-A4J9-01	TCGA-BR-A4J9	TCGA-BR-A4J9-01	STAD	stomach adenocarcinoma	10.29	8.35	Inflammatory (Immune C3)
TCGA-VQ-A91K-01	TCGA-VQ-A91K	TCGA-VQ-A91K-01	STAD	stomach adenocarcinoma	10.29	6.41	IFN-gamma Dominant (Immune C2)
TCGA-CG-4466-01	TCGA-CG-4466	TCGA-CG-4466-01	STAD	stomach adenocarcinoma	10.29	4.54	Wound Healing (Immune C1)
TCGA-D7-8579-01	TCGA-D7-8579	TCGA-D7-8579-01	STAD	stomach adenocarcinoma	10.27	7.31	Inflammatory (Immune C3)
TCGA-BR-8363-01	TCGA-BR-8363	TCGA-BR-8363-01	STAD	stomach adenocarcinoma	10.22	8.4	IFN-gamma Dominant (Immune C2)
TCGA-VQ-A928-01	TCGA-VQ-A928	TCGA-VQ-A928-01	STAD	stomach adenocarcinoma	10.2	5.81	Wound Healing (Immune C1)
TCGA-RD-A8N6-01	TCGA-RD-A8N6	TCGA-RD-A8N6-01	STAD	stomach adenocarcinoma	10.19	4.16	Wound Healing (Immune C1)
TCGA-BR-A4IZ-01	TCGA-BR-A4IZ	TCGA-BR-A4IZ-01	STAD	stomach adenocarcinoma	10.18	7.11	Wound Healing (Immune C1)
TCGA-HU-A4GN-11	TCGA-HU-A4GN	TCGA-HU-A4GN-11	STAD	stomach adenocarcinoma	10.18	5.66
TCGA-VQ-A8E0-01	TCGA-VQ-A8E0	TCGA-VQ-A8E0-01	STAD	stomach adenocarcinoma	10.15	5.11	Wound Healing (Immune C1)
TCGA-D7-A4YU-01	TCGA-D7-A4YU	TCGA-D7-A4YU-01	STAD	stomach adenocarcinoma	10.14	9.33	IFN-gamma Dominant (Immune C2)
TCGA-CG-4476-01	TCGA-CG-4476	TCGA-CG-4476-01	STAD	stomach adenocarcinoma	10.14	7.3	IFN-gamma Dominant (Immune C2)
TCGA-BR-A4PF-01	TCGA-BR-A4PF	TCGA-BR-A4PF-01	STAD	stomach adenocarcinoma	10.13	6.03	IFN-gamma Dominant (Immune C2)
TCGA-MX-A5UG-01	TCGA-MX-A5UG	TCGA-MX-A5UG-01	STAD	stomach adenocarcinoma	10.11	9.07	Inflammatory (Immune C3)
TCGA-VQ-A8PP-01	TCGA-VQ-A8PP	TCGA-VQ-A8PP-01	STAD	stomach adenocarcinoma	10.11	6.7	Wound Healing (Immune C1)
TCGA-FP-7735-11	TCGA-FP-7735	TCGA-FP-7735-11	STAD	stomach adenocarcinoma	10.1	5.01
TCGA-D7-6528-01	TCGA-D7-6528	TCGA-D7-6528-01	STAD	stomach adenocarcinoma	10.1	3.95	IFN-gamma Dominant (Immune C2)
TCGA-HU-A4HB-11	TCGA-HU-A4HB	TCGA-HU-A4HB-11	STAD	stomach adenocarcinoma	10.1	3.5
TCGA-BR-8291-01	TCGA-BR-8291	TCGA-BR-8291-01	STAD	stomach adenocarcinoma	10.09	6.85	Inflammatory (Immune C3)
TCGA-D7-6518-01	TCGA-D7-6518	TCGA-D7-6518-01	STAD	stomach adenocarcinoma	10.08	8.48	Wound Healing (Immune C1)
TCGA-CG-4472-01	TCGA-CG-4472	TCGA-CG-4472-01	STAD	stomach adenocarcinoma	10.07	7.96	Inflammatory (Immune C3)
TCGA-IP-7968-01	TCGA-IP-7968	TCGA-IP-7968-01	STAD	stomach adenocarcinoma	10.07	6.81	Wound Healing (Immune C1)
TCGA-HF-7134-01	TCGA-HF-7134	TCGA-HF-7134-01	STAD	stomach adenocarcinoma	10.05	6.88
TCGA-CG-4437-01	TCGA-CG-4437	TCGA-CG-4437-01	STAD	stomach adenocarcinoma	10.04	8.45	IFN-gamma Dominant (Immune C2)
TCGA-D7-8572-01	TCGA-D7-8572	TCGA-D7-8572-01	STAD	stomach adenocarcinoma	10.04	7.31	Wound Healing (Immune C1)
TCGA-BR-7851-01	TCGA-BR-7851	TCGA-BR-7851-01	STAD	stomach adenocarcinoma	10.04	7.14	Wound Healing (Immune C1)
TCGA-HU-A4GP-11	TCGA-HU-A4GP	TCGA-HU-A4GP-11	STAD	stomach adenocarcinoma	10.04	4.41
TCGA-FP-7829-01	TCGA-FP-7829	TCGA-FP-7829-01	STAD	stomach adenocarcinoma	10.03	5.35	Wound Healing (Immune C1)
TCGA-CG-5716-01	TCGA-CG-5716	TCGA-CG-5716-01	STAD	stomach adenocarcinoma	10.02	10.36
[truncated: 11,168 more rows]

## Sheet: Tabel2
TCGA Participant Barcode	TCGA Study	Immune Subtype	TCGA Subtype	Leukocyte Fraction	Stromal Fraction	Intratumor Heterogeneity	TIL Regional Fraction	Proliferation	Wound Healing	Macrophage Regulation	Lymphocyte Infiltration Signature Score	IFN-gamma Response	TGF-beta Response	SNV Neoantigens	Indel Neoantigens	Silent Mutation Rate	Nonsilent Mutation Rate	Number of Segments	Fraction Altered	Aneuploidy Score	Homologous Recombination Defects	BCR Evenness	BCR Shannon	BCR Richness	TCR Shannon	TCR Richness	TCR Evenness	CTA Score	Th1 Cells	Th2 Cells	Th17 Cells	OS	OS Time	PFI	PFI Time	B Cells Memory	B Cells Naive	Dendritic Cells Activated	Dendritic Cells Resting	Eosinophils	Macrophages M0	Macrophages M1	Macrophages M2	Mast Cells Activated	Mast Cells Resting	Monocytes	Neutrophils	NK Cells Activated	NK Cells Resting
[truncated: 12,456 more rows]
[truncated: 22 more columns]

[truncated: 1 more sheets: Blad1]
